# Supplementary material for: Influence of diet quality on nutritional status of school-aged children and adolescents in Zanzibar, Tanzania
Source: PLoS One. 2023 Oct 20;18(10):e0293316. doi: 10.1371/journal.pone.0293316 (PMC10588882; doi:10.1371/journal.pone.0293316)
Supplement: S1 File — (XLS) [file pone.0293316.s002.xls]

## Sheet: Sheet1
interview__id	REGNAME	sex	Rural_urban	agemons	_agemons	_cbmi	_zwfa	_zhfa	_zbfa	_fwfa	_fhfa	_fbfa	bmicat	thinness	overweight	obesity	normal	mbogakijani	cabbage	carrot	tomato	citrus	otherfruits	legumes	nuts	poultry	fish	egg	grain	oil	PQDS_healthy	redmeat	processed	potato	milk	refinedgrain	sugar	fried	icecream	PQDS_unhealthy	PQDS	PQDS_quintile
0b027c01d1c046a5af213cd495d62fd7	KASKAZINI UNGUJA	Kike	Rural	180	180	15.8061		-1.89	-2.04		0	0	Thinness	1	0	0	0	0	0	2	2	0	0	2	0	1	2	0	0	1	10	2	2	2	2	2	2	2	2	16	26	5
11bc217e7c3a40e085872b71b21e35c8	KASKAZINI UNGUJA	Kiume	Rural	180	180	14.9998		-2.67	-2.76		0	0	Thinness	1	0	0	0	0	0	1	0	0	0	1	1	0	2	1	0	0	6	2	2	1	2	2	1	1	2	13	19	3
c1478fdb8fa9437397d003728ae2d0a0	KASKAZINI UNGUJA	Kike	Rural	168	168	20.5187		-0.04	0.34		0	0	Normal	0	0	0	1	1	0	2	2	0	0	0	0	1	0	0	0	0	6	2	2	2	2	0	2	2	0	12	18	2
0a6f06be8baa49bf84d1d2a7163b3f36	KASKAZINI UNGUJA	Kike	Rural	168	168	16.0263		-1.34	-1.65		0	0	Normal	0	0	0	1	0	0	2	0	0	0	0	2	0	0	0	0	0	4	2	2	2	2	2	2	2	1	15	19	3
fe9bc21bc69c44b7a2ec5bbeac0024da	KASKAZINI UNGUJA	Kiume	Rural	180	180	16.6432		-0.67	-1.58		0	0	Normal	0	0	0	1	1	0	2	2	0	0	0	0	0	2	0	2	0	9	2	2	2	2	0	1	2	2	13	22	5
d6beaa29b34249ad8d0bb323fdf0c24f	KASKAZINI UNGUJA	Kike	Rural	156	156	23.4233		0.85	1.42		0	0	Overweight	0	1	0	0	0	0	1	1	0	0	0	0	0	2	0	0	0	4	2	2	2	2	0	2	0	0	10	14	1
b67ae886fb03425d8e6b11cbce20e2d3	KASKAZINI UNGUJA	Kike	Rural	168	168	25.7147		0.66	1.7		0	0	Overweight	0	1	0	0	0	0	0	0	0	0	0	0	1	1	0	0	1	3	2	2	2	2	0	1	2	1	12	15	1
0a6f06be8baa49bf84d1d2a7163b3f36	KASKAZINI UNGUJA	Kike	Rural	144	144	33.23		-0.57	3.19		0	0	Obesity	0	0	1	0	0	0	2	0	0	0	0	0	0	2	0	0	0	4	2	2	2	2	1	2	2	0	13	17	2
d6beaa29b34249ad8d0bb323fdf0c24f	KASKAZINI UNGUJA	Kiume	Rural	192	192	22.2931		-0.41	0.63		0	0	Normal	0	0	0	1	0	0	1	0	0	0	0	0	0	2	0	1	0	4	2	2	2	2	1	0	2	2	13	17	2
d6beaa29b34249ad8d0bb323fdf0c24f	KASKAZINI UNGUJA	Kike	Rural	156	156	24.6116		0.59	1.69		0	0	Overweight	0	1	0	0	1	0	2	0	0	0	0	0	0	2	0	0	0	5	2	2	2	2	0	2	2	2	14	19	3
fe9bc21bc69c44b7a2ec5bbeac0024da	KASKAZINI UNGUJA	Kike	Rural	156	156	21.2173		-1.18	0.83		0	0	Normal	0	0	0	1	0	0	2	0	0	0	0	0	0	0	0	0	0	2	2	2	1	2	0	2	2	2	13	15	1
11bc217e7c3a40e085872b71b21e35c8	KASKAZINI UNGUJA	Kiume	Rural	156	156	16.0196		-1.14	-1.22		0	0	Normal	0	0	0	1	0	2	0	0	0	0	1	0	0	1	0	0	0	4	2	2	2	2	2	2	2	2	16	20	4
b67ae886fb03425d8e6b11cbce20e2d3	KASKAZINI UNGUJA	Kike	Rural	156	156	19.2205		0.19	0.16		0	0	Normal	0	0	0	1	0	0	0	1	0	0	0	0	0	0	0	0	1	2	2	2	1	1	0	2	2	1	11	13	1
0b027c01d1c046a5af213cd495d62fd7	KASKAZINI UNGUJA	Kiume	Rural	156	156	16.8121		-1.89	-0.73		0	0	Normal	0	0	0	1	0	0	2	2	0	0	0	0	0	1	0	0	1	6	2	2	2	2	1	2	2	2	15	21	4
57aaf6a575e84ce28237816aea75a7d1	KASKAZINI UNGUJA	Kike	Rural	168	168	21.0423		-0.65	0.51		0	0	Normal	0	0	0	1	0	0	2	2	0	0	0	0	0	0	0	0	1	5	2	2	1	2	2	2	2	2	15	20	4
d6beaa29b34249ad8d0bb323fdf0c24f	KASKAZINI UNGUJA	Kiume	Rural	156	156	14.2687		-1.49	-2.56		0	0	Thinness	1	0	0	0	1	0	2	0	0	0	0	0	0	2	0	0	0	5	2	2	2	2	0	2	0	1	11	16	1
ad99f2934e7e4658a5675f864861a787	KASKAZINI UNGUJA	Kike	Rural	144	144	28.1128		1.38	2.53		0	0	Obesity	0	0	1	0	1	0	2	0	0	1	0	0	0	1	0	2	0	7	2	2	2	2	0	2	1	2	13	20	4
ad99f2934e7e4658a5675f864861a787	KASKAZINI UNGUJA	Kiume	Rural	168	168	20.4702		-0.76	0.57		0	0	Normal	0	0	0	1	0	0	1	0	0	1	0	0	0	2	0	0	1	5	2	2	2	2	0	2	0	2	12	17	2
c1478fdb8fa9437397d003728ae2d0a0	KASKAZINI UNGUJA	Kiume	Rural	168	168	19.4675		-2.32	0.19		0	0	Normal	0	0	0	1	0	0	2	1	0	0	0	0	0	0	0	0	0	3	2	2	1	2	1	2	2	1	13	16	1
57aaf6a575e84ce28237816aea75a7d1	KASKAZINI UNGUJA	Kiume	Rural	156	156	13.6494		-1.02	-3.13		0	0	Thinness	1	0	0	0	0	0	2	2	0	0	0	0	0	2	0	0	1	7	2	2	1	2	1	1	2	1	12	19	3
0a6f06be8baa49bf84d1d2a7163b3f36	KASKAZINI UNGUJA	Kiume	Rural	168	168	18.6561		-0.43	-0.15		0	0	Normal	0	0	0	1	0	0	1	0	0	0	0	0	0	1	0	0	0	2	2	2	2	2	0	2	2	1	13	15	1
c1478fdb8fa9437397d003728ae2d0a0	KASKAZINI UNGUJA	Kiume	Rural	168	168	16.0082		0.31	-1.62		0	0	Normal	0	0	0	1	0	0	0	2	0	0	0	0	0	1	0	0	0	3	2	2	1	2	1	2	2	2	14	17	2
0b027c01d1c046a5af213cd495d62fd7	KASKAZINI UNGUJA	Kiume	Rural	168	168	20.2628		-0.22	0.5		0	0	Normal	0	0	0	1	0	0	2	2	0	0	0	0	0	1	0	1	1	7	2	2	2	2	2	2	2	2	16	23	5
57aaf6a575e84ce28237816aea75a7d1	KASKAZINI UNGUJA	Kike	Rural	180	180	21.4146		-2.45	0.4		0	0	Normal	0	0	0	1	1	0	2	2	0	0	0	0	0	1	0	0	1	7	2	2	2	2	2	2	2	2	16	23	5
b67ae886fb03425d8e6b11cbce20e2d3	KASKAZINI UNGUJA	Kike	Rural	156	156	16.3803		-1.38	-1.12		0	0	Normal	0	0	0	1	1	0	1	0	0	0	1	0	0	1	0	0	1	5	2	2	1	2	0	2	2	1	12	17	2
11bc217e7c3a40e085872b71b21e35c8	KASKAZINI UNGUJA	Kiume	Rural	156	156	28.7272		0.14	2.65		0	0	Obesity	0	0	1	0	0	0	2	0	0	0	0	0	0	0	0	0	0	2	2	2	2	2	2	2	2	2	16	18	2
fe9bc21bc69c44b7a2ec5bbeac0024da	KASKAZINI UNGUJA	Kiume	Rural	156	156	16.5022		-1.12	-0.91		0	0	Normal	0	0	0	1	1	0	1	0	0	0	0	1	0	0	0	2	0	5	2	2	2	2	0	2	2	2	14	19	3
ad99f2934e7e4658a5675f864861a787	KASKAZINI UNGUJA	Kike	Rural	168	168	20.8264		-0.68	0.44		0	0	Normal	0	0	0	1	1	0	2	1	0	0	0	0	0	2	0	0	1	7	2	2	2	2	0	2	1	2	13	20	4
cd236f2eb2bb44129ee4004a9c01f3ef	KASKAZINI UNGUJA	Kiume	Rural	180	180	17.9225		-2.06	-0.85		0	0	Normal	0	0	0	1	0	0	0	0	0	0	0	0	0	1	2	0	1	4	2	1	1	1	1	1	1	0	8	12	1
0cf94e27520d4fd494ed1c453462081e	KASKAZINI UNGUJA	Kiume	Rural	180	180	15.7372		-1.69	-2.19		0	0	Thinness	1	0	0	0	1	0	1	0	0	0	0	1	0	2	0	1	1	7	2	2	1	2	0	2	2	1	12	19	3
cd236f2eb2bb44129ee4004a9c01f3ef	KASKAZINI UNGUJA	Kiume	Rural	180	180	18.1018		-0.83	-0.76		0	0	Normal	0	0	0	1	1	1	0	1	0	0	1	0	1	0	1	0	1	7	2	2	2	2	1	1	2	2	14	21	4
0cf94e27520d4fd494ed1c453462081e	KASKAZINI UNGUJA	Kiume	Rural	168	168	16.0217		-3.13	-1.61		0	0	Normal	0	0	0	1	2	0	2	0	0	0	2	0	0	1	0	2	1	10	2	2	2	2	0	2	0	0	10	20	4
587f67c7bfbe42338be9d323190603a8	KASKAZINI UNGUJA	Kike	Rural	144	144	20.6667		-0.18	0.96		0	0	Normal	0	0	0	1	0	0	1	0	0	0	0	0	0	2	0	0	2	5	2	2	2	2	0	2	1	2	13	18	2
587f67c7bfbe42338be9d323190603a8	KASKAZINI UNGUJA	Kiume	Rural	192	192	16.9173		-1.69	-1.74		0	0	Normal	0	0	0	1	2	2	2	2	2	0	1	0	0	2	0	0	0	13	2	2	2	2	0	2	2	0	12	25	5
587f67c7bfbe42338be9d323190603a8	KASKAZINI UNGUJA	Kiume	Rural	192	192	21.4025		-0.49	0.33		0	0	Normal	0	0	0	1	1	1	2	0	1	0	0	1	0	2	0	1	1	10	2	2	1	1	0	2	2	2	12	22	5
0cf94e27520d4fd494ed1c453462081e	KASKAZINI UNGUJA	Kike	Rural	144	144	17.1844		-0.34	-0.36		0	0	Normal	0	0	0	1	2	0	0	0	0	2	0	0	0	1	1	0	1	7	2	2	2	2	0	2	1	1	12	19	3
cd236f2eb2bb44129ee4004a9c01f3ef	KASKAZINI UNGUJA	Kike	Rural	132	132	15.2592		0.53	-1.05		0	0	Normal	0	0	0	1	0	0	1	1	0	0	1	0	0	1	0	0	0	4	2	2	2	1	2	2	2	1	14	18	2
587f67c7bfbe42338be9d323190603a8	KASKAZINI UNGUJA	Kiume	Rural	144	144	16.8685		-1.85	-0.35		0	0	Normal	0	0	0	1	2	0	0	1	1	0	0	1	0	1	0	0	0	6	2	2	2	2	2	2	2	1	15	21	4
587f67c7bfbe42338be9d323190603a8	KASKAZINI UNGUJA	Kiume	Rural	168	168	16.8981		-1.05	-1.06		0	0	Normal	0	0	0	1	0	0	1	2	2	0	1	1	1	1	0	0	0	9	2	2	1	2	0	2	1	2	12	21	4
cd236f2eb2bb44129ee4004a9c01f3ef	KASKAZINI UNGUJA	Kike	Rural	168	168	16.295		-1.76	-1.5		0	0	Normal	0	0	0	1	0	0	2	2	2	0	2	0	0	2	2	0	0	12	2	2	1	2	1	0	2	0	10	22	5
0cf94e27520d4fd494ed1c453462081e	KASKAZINI UNGUJA	Kike	Rural	168	168	16.95		-0.32	-1.14		0	0	Normal	0	0	0	1	0	0	0	0	0	0	1	0	0	2	0	0	2	5	2	2	2	2	0	2	2	2	14	19	3
587f67c7bfbe42338be9d323190603a8	KASKAZINI UNGUJA	Kiume	Rural	192	192	16.9319		-2.2	-1.73		0	0	Normal	0	0	0	1	0	0	1	1	0	0	0	0	0	1	0	0	0	3	2	2	2	2	0	2	2	2	14	17	2
0cf94e27520d4fd494ed1c453462081e	KASKAZINI UNGUJA	Kiume	Rural	168	168	14.7142		-4.4	-2.6		0	0	Thinness	1	0	0	0	1	1	0	0	1	0	1	1	1	1	1	1	2	11	2	2	1	2	0	1	2	1	11	22	5
0cf94e27520d4fd494ed1c453462081e	KASKAZINI UNGUJA	Kike	Rural	156	156	16.335		-3.27	-1.15		0	0	Normal	0	0	0	1	0	0	1	0	0	0	1	0	0	2	0	1	1	6	2	2	2	2	0	2	2	0	12	18	2
587f67c7bfbe42338be9d323190603a8	KASKAZINI UNGUJA	Kiume	Rural	180	180	17.7515		-1.55	-0.94		0	0	Normal	0	0	0	1	0	0	0	2	0	0	0	0	0	1	0	0	0	3	1	2	0	2	1	2	1	0	9	12	1
0cf94e27520d4fd494ed1c453462081e	KASKAZINI UNGUJA	Kike	Rural	156	156	14.8262		-1.26	-2.07		0	0	Thinness	1	0	0	0	1	0	2	0	0	0	1	2	0	1	1	2	1	11	1	2	1	2	0	1	1	1	9	20	4
cd236f2eb2bb44129ee4004a9c01f3ef	KASKAZINI UNGUJA	Kiume	Rural	216	216	18.456		-2.31	-1.38		0	0	Normal	0	0	0	1	1	2	1	2	2	1	0	1	1	1	1	1	1	15	1	1	2	1	1	2	1	0	9	24	5
cd236f2eb2bb44129ee4004a9c01f3ef	KASKAZINI UNGUJA	Kike	Rural	168	168	16.5343		-1.19	-1.36		0	0	Normal	0	0	0	1	2	0	0	0	0	0	0	0	0	1	0	1	0	4	1	2	2	2	2	2	2	2	15	19	3
cd236f2eb2bb44129ee4004a9c01f3ef	KASKAZINI UNGUJA	Kike	Rural	156	156	18.5157		-0.82	-0.11		0	0	Normal	0	0	0	1	2	0	1	0	0	0	1	0	0	0	1	0	0	5	2	2	2	1	2	2	2	0	13	18	2
cd236f2eb2bb44129ee4004a9c01f3ef	KASKAZINI UNGUJA	Kiume	Rural	192	192	19.0674		-0.98	-0.6		0	0	Normal	0	0	0	1	0	0	0	2	0	0	0	0	0	0	1	0	1	4	2	2	1	1	1	1	0	2	10	14	1
587f67c7bfbe42338be9d323190603a8	KASKAZINI UNGUJA	Kike	Rural	192	192	19.4132		0.2	-0.47		0	0	Normal	0	0	0	1	0	0	1	0	0	0	1	0	0	1	0	0	0	3	2	2	2	2	1	2	2	2	15	18	2
cd236f2eb2bb44129ee4004a9c01f3ef	KASKAZINI UNGUJA	Kiume	Rural	156	156	16.9986		-0.77	-0.63		0	0	Normal	0	0	0	1	1	0	2	0	0	0	0	0	0	0	0	0	0	3	2	2	2	2	2	2	2	2	16	19	3
0cf94e27520d4fd494ed1c453462081e	KASKAZINI UNGUJA	Kike	Rural	156	156	19.2472		-1.68	0.17		0	0	Normal	0	0	0	1	2	0	2	0	0	0	2	0	1	2	0	1	2	12	2	2	1	2	0	2	2	1	12	24	5
cd236f2eb2bb44129ee4004a9c01f3ef	KASKAZINI UNGUJA	Kike	Rural	144	144	15.9613		0.48	-1		0	0	Normal	0	0	0	1	2	0	1	2	0	0	0	0	0	1	0	0	0	6	2	2	2	2	2	2	2	1	15	21	4
587f67c7bfbe42338be9d323190603a8	KASKAZINI UNGUJA	Kike	Rural	156	156	19.7528		-1.32	0.36		0	0	Normal	0	0	0	1	1	0	1	2	0	0	1	0	0	0	0	1	0	6	2	2	2	2	0	1	1	1	11	17	2
0cf94e27520d4fd494ed1c453462081e	KASKAZINI UNGUJA	Kike	Rural	156	156	21.3587		-0.77	0.87		0	0	Normal	0	0	0	1	1	0	1	1	1	0	1	0	0	2	0	2	1	10	2	2	1	2	2	2	0	1	12	22	5
4966eee78124483680656e030d026ac5	KASKAZINI UNGUJA	Kike	Rural	72	72	14.5045	-0.78	-0.73	-0.52	0	0	0	Normal	0	0	0	1	0	0	0	0	0	0	0	0	0	2	0	0	2	4	2	2	1	2	0	2	2	2	13	17	2
b276349e14834e66881e517a484b3238	KASKAZINI UNGUJA	Kiume	Rural	72	72	13.7379	-0.91	-0.17	-1.31	0	0	0	Normal	0	0	0	1	1	0	0	0	0	0	1	0	0	1	0	0	0	3	2	2	2	2	2	2	2	2	16	19	3
4966eee78124483680656e030d026ac5	KASKAZINI UNGUJA	Kiume	Rural	84	84	13.3364	-2.98	-2.5	-1.81	0	0	0	Normal	0	0	0	1	0	0	0	0	0	0	2	0	0	2	0	0	1	5	2	2	2	2	2	2	2	2	16	21	4
4966eee78124483680656e030d026ac5	KASKAZINI UNGUJA	Kike	Rural	84	84	12.3812	-2.76	-1.83	-2.34	0	0	0	Thinness	1	0	0	0	1	0	1	0	0	0	0	0	0	2	2	0	2	8	2	2	2	0	2	2	2	2	14	22	5
4966eee78124483680656e030d026ac5	KASKAZINI UNGUJA	Kiume	Rural	72	72	12.5648	-1.36	0.21	-2.51	0	0	0	Thinness	1	0	0	0	1	0	0	0	1	0	1	0	0	0	1	0	0	4	2	2	1	2	2	2	2	2	15	19	3
4966eee78124483680656e030d026ac5	KASKAZINI UNGUJA	Kike	Rural	72	72	12.5078	-1.99	-0.88	-2.18	0	0	0	Thinness	1	0	0	0	0	0	1	0	2	0	1	0	0	2	0	0	0	6	2	2	2	2	1	2	2	2	15	21	4
4966eee78124483680656e030d026ac5	KASKAZINI UNGUJA	Kike	Rural	72	72	13.9062	-0.94	-0.51	-0.97	0	0	0	Normal	0	0	0	1	1	0	0	0	2	0	2	0	0	0	0	0	1	6	2	2	2	2	0	2	2	0	12	18	2
b276349e14834e66881e517a484b3238	KASKAZINI UNGUJA	Kiume	Rural	84	84	13.5378	-1.29	-0.44	-1.61	0	0	0	Normal	0	0	0	1	1	0	1	0	0	0	1	1	0	1	1	0	1	7	2	2	2	1	2	2	0	2	13	20	4
b276349e14834e66881e517a484b3238	KASKAZINI UNGUJA	Kiume	Rural	84	84	14.2415	-1.45	-1.24	-0.97	0	0	0	Normal	0	0	0	1	1	0	0	0	0	0	0	0	0	1	0	0	0	2	2	2	2	2	2	2	0	2	14	16	1
4966eee78124483680656e030d026ac5	KASKAZINI UNGUJA	Kiume	Rural	72	72	13.2797	-1.04	0.03	-1.76	0	0	0	Normal	0	0	0	1	0	0	2	1	1	0	0	0	0	1	0	0	0	5	2	2	2	2	1	2	2	2	15	20	4
b276349e14834e66881e517a484b3238	KASKAZINI UNGUJA	Kiume	Rural	72	72	13.3409	-0.91	0.17	-1.7	0	0	0	Normal	0	0	0	1	1	0	1	0	0	0	0	1	0	2	0	0	0	5	2	2	2	2	2	2	1	2	15	20	4
db16554bcb0f4284913f91a2b1ba7c75	KASKAZINI UNGUJA	Kike	Rural	72	72	15.3952	0.39	0.54	0.08	0	0	0	Normal	0	0	0	1	1	0	0	0	0	0	1	0	1	2	0	0	0	5	2	2	2	2	0	2	1	2	13	18	2
b276349e14834e66881e517a484b3238	KASKAZINI UNGUJA	Kiume	Rural	72	72	13.5765	-0.87	0.03	-1.47	0	0	0	Normal	0	0	0	1	0	0	0	0	0	0	1	0	0	1	0	1	0	3	2	2	2	2	2	2	1	2	15	18	2
b276349e14834e66881e517a484b3238	KASKAZINI UNGUJA	Kiume	Rural	72	72	13.2971	-2.57	-2.12	-1.74	0	0	0	Normal	0	0	0	1	0	0	0	0	0	0	1	0	0	1	0	0	0	2	2	2	2	2	2	2	1	1	14	16	1
db16554bcb0f4284913f91a2b1ba7c75	KASKAZINI UNGUJA	Kike	Rural	72	72	14.0361	-1.6	-1.57	-0.86	0	0	0	Normal	0	0	0	1	2	0	2	1	0	0	1	0	1	2	0	0	0	9	2	2	1	2	2	2	1	2	14	23	5
4966eee78124483680656e030d026ac5	KASKAZINI UNGUJA	Kike	Rural	84	84	12.8268	-2.81	-2.25	-1.92	0	0	0	Normal	0	0	0	1	1	0	2	0	0	0	0	0	0	2	1	0	0	6	2	2	2	2	1	2	2	2	15	21	4
db16554bcb0f4284913f91a2b1ba7c75	KASKAZINI UNGUJA	Kiume	Rural	72	72	13.43	-0.7	0.42	-1.61	0	0	0	Normal	0	0	0	1	0	0	1	0	0	0	0	0	0	0	0	0	0	1	2	2	1	2	0	2	2	2	13	14	1
b276349e14834e66881e517a484b3238	KASKAZINI UNGUJA	Kiume	Rural	72	72	13.1425	-1.36	-0.31	-1.9	0	0	0	Normal	0	0	0	1	1	0	0	0	0	0	1	0	1	1	0	0	0	4	2	2	2	2	2	2	0	2	14	18	2
db16554bcb0f4284913f91a2b1ba7c75	KASKAZINI UNGUJA	Kike	Rural	72	72	12.9676	-0.94	0.27	-1.75	0	0	0	Normal	0	0	0	1	1	0	0	0	0	0	0	0	0	2	0	0	0	3	2	2	2	2	1	2	2	1	14	17	2
db16554bcb0f4284913f91a2b1ba7c75	KASKAZINI UNGUJA	Kiume	Rural	72	72	13.0582	-2.14	-1.35	-1.98	0	0	0	Normal	0	0	0	1	1	0	1	0	0	0	0	0	0	1	0	0	0	3	2	2	1	2	0	2	2	2	13	16	1
db16554bcb0f4284913f91a2b1ba7c75	KASKAZINI UNGUJA	Kike	Rural	72	72	15.3405	0.11	0.09	0.05	0	0	0	Normal	0	0	0	1	1	0	1	0	0	0	2	0	0	1	0	0	0	5	2	2	2	2	0	2	2	2	14	19	3
db16554bcb0f4284913f91a2b1ba7c75	KASKAZINI UNGUJA	Kike	Rural	72	72	15.5712	-1.11	-1.96	0.19	0	0	0	Normal	0	0	0	1	0	0	0	1	0	0	0	0	0	2	0	0	0	3	2	2	2	2	1	2	2	2	15	18	2
b276349e14834e66881e517a484b3238	KASKAZINI UNGUJA	Kiume	Rural	84	84	15.1908	-0.9	-1.16	-0.21	0	0	0	Normal	0	0	0	1	0	0	0	1	0	0	1	0	0	1	0	0	0	3	2	2	2	1	2	2	1	2	14	17	2
b276349e14834e66881e517a484b3238	KASKAZINI UNGUJA	Kiume	Rural	72	72	14.3141	0.09	0.9	-0.8	0	0	0	Normal	0	0	0	1	1	0	0	0	0	0	0	0	0	1	0	0	0	2	2	2	2	2	2	2	1	2	15	17	2
4966eee78124483680656e030d026ac5	KASKAZINI UNGUJA	Kike	Rural	72	72	13.2335	-1.6	-0.94	-1.52	0	0	0	Normal	0	0	0	1	1	0	2	0	2	0	0	0	0	1	0	0	0	6	2	2	2	2	0	2	2	1	13	19	3
db16554bcb0f4284913f91a2b1ba7c75	KASKAZINI UNGUJA	Kike	Rural	72	72	13.6778	-1.46	-1.1	-1.15	0	0	0	Normal	0	0	0	1	1	0	0	0	0	0	1	0	0	1	0	0	0	3	2	2	1	2	1	2	2	1	13	16	1
cd7bbe6e32db4c0fa6b515bdcf1d1aaf	KASKAZINI UNGUJA	Kike	Rural	216	216	32.6699		-1.11	2.51		0	0	Obesity	0	0	1	0	0	0	2	0	0	0	0	0	0	2	0	0	0	4	2	2	2	2	0	2	2	0	12	16	1
cd7bbe6e32db4c0fa6b515bdcf1d1aaf	KASKAZINI UNGUJA	Kiume	Rural	192	192	23.0206		-0.3	0.85		0	0	Normal	0	0	0	1	0	0	2	0	0	0	0	1	0	1	0	0	0	4	2	2	2	2	1	2	2	1	14	18	2
4dca8315de2e4ba183b92d0de384ad3a	KASKAZINI UNGUJA	Kiume	Rural	168	168	18.2686		-0.08	-0.33		0	0	Normal	0	0	0	1	0	0	1	0	0	0	0	0	0	2	0	1	0	4	2	2	2	2	2	2	2	2	16	20	4
cd7bbe6e32db4c0fa6b515bdcf1d1aaf	KASKAZINI UNGUJA	Kike	Rural	204	204	24.2941		-0.16	0.95		0	0	Normal	0	0	0	1	0	0	2	2	0	0	0	0	0	0	0	0	0	4	2	2	2	2	1	2	2	0	13	17	2
cd7bbe6e32db4c0fa6b515bdcf1d1aaf	KASKAZINI UNGUJA	Kike	Rural	192	192	21.7014		-1.31	0.33		0	0	Normal	0	0	0	1	1	0	1	0	0	0	1	0	0	2	0	0	2	7	2	2	2	1	0	2	2	0	11	18	2
eda4db330380439eb0005a4d00ebe1ae	KASKAZINI UNGUJA	Kiume	Rural	192	192	19.5034		-0.42	-0.41		0	0	Normal	0	0	0	1	1	0	1	0	0	0	0	0	0	2	0	0	0	4	2	2	2	2	2	2	2	2	16	20	4
4dca8315de2e4ba183b92d0de384ad3a	KASKAZINI UNGUJA	Kike	Rural	156	156	17.7748		-0.36	-0.43		0	0	Normal	0	0	0	1	0	0	1	0	0	0	0	0	0	1	0	0	0	2	2	2	2	2	1	2	2	0	13	15	1
eda4db330380439eb0005a4d00ebe1ae	KASKAZINI UNGUJA	Kiume	Rural	180	180	16.3144		-2.33	-1.8		0	0	Normal	0	0	0	1	0	0	1	0	2	0	0	0	0	2	2	0	0	7	2	2	2	2	2	2	0	2	14	21	4
4dca8315de2e4ba183b92d0de384ad3a	KASKAZINI UNGUJA	Kike	Rural	192	192	19.1208		-0.5	-0.59		0	0	Normal	0	0	0	1	0	0	1	0	1	0	0	0	0	1	0	0	0	3	2	2	2	2	1	2	2	0	13	16	1
eda4db330380439eb0005a4d00ebe1ae	KASKAZINI UNGUJA	Kiume	Rural	204	204	19.8281		-1.11	-0.52		0	0	Normal	0	0	0	1	0	0	0	0	0	2	0	0	0	2	0	0	0	4	2	2	2	2	2	0	2	2	14	18	2
eda4db330380439eb0005a4d00ebe1ae	KASKAZINI UNGUJA	Kiume	Rural	192	192	20.2876		-1	-0.08		0	0	Normal	0	0	0	1	1	0	0	0	0	0	1	0	1	1	0	0	0	4	2	2	2	2	2	2	2	2	16	20	4
cd7bbe6e32db4c0fa6b515bdcf1d1aaf	KASKAZINI UNGUJA	Kike	Rural	180	180	17.9582		-0.39	-0.91		0	0	Normal	0	0	0	1	1	0	1	0	0	0	0	0	0	2	0	0	0	4	2	2	2	2	1	2	2	0	13	17	2
cd7bbe6e32db4c0fa6b515bdcf1d1aaf	KASKAZINI UNGUJA	Kike	Rural	192	192	19.6763		-1.42	-0.37		0	0	Normal	0	0	0	1	0	0	2	0	0	0	0	0	0	0	0	0	0	2	2	2	2	0	0	2	1	0	9	11	1
cd7bbe6e32db4c0fa6b515bdcf1d1aaf	KASKAZINI UNGUJA	Kike	Rural	192	192	18.8317		-0.84	-0.71		0	0	Normal	0	0	0	1	0	0	2	0	0	0	0	0	0	2	0	0	0	4	2	2	2	2	0	2	0	1	11	15	1
eda4db330380439eb0005a4d00ebe1ae	KASKAZINI UNGUJA	Kiume	Rural	204	204	17.8082		-0.01	-1.5		0	0	Normal	0	0	0	1	1	0	1	0	0	0	1	1	0	2	0	0	0	6	2	2	2	2	2	1	2	2	15	21	4
4dca8315de2e4ba183b92d0de384ad3a	KASKAZINI UNGUJA	Kike	Rural	168	168	16.3691		0.28	-1.46		0	0	Normal	0	0	0	1	1	0	0	0	0	0	0	0	0	0	0	0	0	1	2	2	2	2	0	2	2	0	12	13	1
4dca8315de2e4ba183b92d0de384ad3a	KASKAZINI UNGUJA	Kike	Rural	180	180	24.2559		0.02	1.19		0	0	Overweight	0	1	0	0	1	0	2	0	2	0	0	0	0	1	0	0	0	6	2	2	2	2	0	2	2	0	12	18	2
eda4db330380439eb0005a4d00ebe1ae	KASKAZINI UNGUJA	Kiume	Rural	192	192	17.5198		-0.15	-1.39		0	0	Normal	0	0	0	1	0	0	0	0	0	0	0	0	0	0	0	0	0	0	2	2	2	2	2	2	2	2	16	16	1
cd7bbe6e32db4c0fa6b515bdcf1d1aaf	KASKAZINI UNGUJA	Kiume	Rural	204	204	18.8591		-1.96	-0.96		0	0	Normal	0	0	0	1	0	0	1	1	0	0	0	0	0	1	0	0	0	3	2	2	2	2	2	2	1	2	15	18	2
eda4db330380439eb0005a4d00ebe1ae	KASKAZINI UNGUJA	Kiume	Rural	204	204	22.7255		-1.97	0.54		0	0	Normal	0	0	0	1	0	0	2	1	0	0	0	1	0	2	1	2	1	10	2	2	0	2	2	1	0	2	11	21	4
4dca8315de2e4ba183b92d0de384ad3a	KASKAZINI UNGUJA	Kike	Rural	168	168	30.0334		0.43	2.43		0	0	Obesity	0	0	1	0	0	0	0	0	0	0	0	0	0	0	0	0	0	0	2	2	2	2	2	2	2	0	14	14	1
4dca8315de2e4ba183b92d0de384ad3a	KASKAZINI UNGUJA	Kiume	Rural	192	192	27.2468		-0.3	1.88		0	0	Overweight	0	1	0	0	0	0	0	0	0	0	0	0	0	0	0	0	0	0	2	2	1	2	0	2	2	1	12	12	1
eda4db330380439eb0005a4d00ebe1ae	KASKAZINI UNGUJA	Kiume	Rural	192	192	21.7588		0.1	0.46		0	0	Normal	0	0	0	1	1	0	1	1	0	0	0	0	0	2	0	0	1	6	2	2	2	2	2	2	2	2	16	22	5
eda4db330380439eb0005a4d00ebe1ae	KASKAZINI UNGUJA	Kiume	Rural	192	192	19.607		-0.23	-0.36		0	0	Normal	0	0	0	1	0	2	2	0	0	1	0	0	1	2	0	1	0	9	2	2	2	2	2	2	2	2	16	25	5
4dca8315de2e4ba183b92d0de384ad3a	KASKAZINI UNGUJA	Kike	Rural	168	168	17.9794		0.07	-0.65		0	0	Normal	0	0	0	1	0	2	1	0	2	0	0	2	0	1	0	0	1	9	2	2	2	2	2	2	2	0	14	23	5
4dca8315de2e4ba183b92d0de384ad3a	KASKAZINI UNGUJA	Kike	Rural	168	168	19.719		-0.99	0.06		0	0	Normal	0	0	0	1	0	0	0	0	1	0	1	0	0	0	0	0	0	2	2	2	2	2	2	2	2	0	14	16	1
cd7bbe6e32db4c0fa6b515bdcf1d1aaf	KASKAZINI UNGUJA	Kike	Rural	180	180	21.0172		-0.46	0.27		0	0	Normal	0	0	0	1	1	0	1	2	0	0	0	0	0	2	0	0	0	6	2	2	2	2	0	2	2	0	12	18	2
eda4db330380439eb0005a4d00ebe1ae	KASKAZINI UNGUJA	Kiume	Rural	228	228	18.8824		-0.32	-1.33		0	0	Normal	0	0	0	1	1	0	2	2	0	0	0	0	0	2	0	0	0	7	2	2	2	2	2	2	1	2	15	22	5
18dffe240d0249c19298c301f7636840	KASKAZINI UNGUJA	Kike	Urban	108	108	15.9297	-0.98	-1.55	-0.09	0	0	0	Normal	0	0	0	1	0	1	1	2	2	2	1	0	0	1	0	0	0	10	2	2	2	2	2	2	2	2	16	26	5
18dffe240d0249c19298c301f7636840	KASKAZINI UNGUJA	Kike	Urban	84	84	13.564	-0.26	0.93	-1.28	0	0	0	Normal	0	0	0	1	0	0	1	2	0	0	0	0	0	2	0	2	0	7	2	2	1	2	2	2	2	2	15	22	5
2b2e7685c61a45209a686ac95814f84e	KASKAZINI UNGUJA	Kiume	Urban	108	108	16.9798	-0.27	-1.08	0.54	0	0	0	Normal	0	0	0	1	0	0	2	2	0	0	0	2	0	2	1	0	0	9	2	2	2	2	0	2	2	1	13	22	5
2b2e7685c61a45209a686ac95814f84e	KASKAZINI UNGUJA	Kike	Urban	120	120	15.5603	-1.54	-1.9	-0.56	0	0	0	Normal	0	0	0	1	1	0	2	2	0	0	0	1	0	2	0	0	0	8	2	2	1	2	0	2	2	0	11	19	3
2b2e7685c61a45209a686ac95814f84e	KASKAZINI UNGUJA	Kiume	Urban	132	132	14.3771		-1.4	-1.72		0	0	Normal	0	0	0	1	2	0	1	1	0	0	0	0	0	1	0	0	0	5	2	2	2	2	0	2	2	1	13	18	2
18dffe240d0249c19298c301f7636840	KASKAZINI UNGUJA	Kiume	Urban	120	120	14.7804	-1.05	-0.61	-1.11	0	0	0	Normal	0	0	0	1	1	0	2	2	2	1	2	2	1	2	0	0	1	16	1	2	1	2	1	2	2	2	13	29	5
2b2e7685c61a45209a686ac95814f84e	KASKAZINI UNGUJA	Kiume	Urban	120	120	17.6967	0.22	-0.42	0.65	0	0	0	Normal	0	0	0	1	1	0	2	2	0	0	1	2	2	0	0	0	0	10	2	2	0	2	0	2	2	1	11	21	4
2b2e7685c61a45209a686ac95814f84e	KASKAZINI UNGUJA	Kike	Urban	96	96	18.7325	0.5	-1.04	1.4	0	0	0	Overweight	0	1	0	0	1	0	2	2	2	0	1	2	0	2	0	0	0	12	2	2	1	2	1	2	2	2	14	26	5
2b2e7685c61a45209a686ac95814f84e	KASKAZINI UNGUJA	Kike	Urban	108	108	15.5397	0.1	0.56	-0.31	0	0	0	Normal	0	0	0	1	1	0	1	2	0	0	1	0	1	2	0	0	1	9	2	2	1	2	0	2	2	1	12	21	4
18dffe240d0249c19298c301f7636840	KASKAZINI UNGUJA	Kiume	Urban	96	96	16.854	0.91	0.73	0.69	0	0	0	Normal	0	0	0	1	1	0	2	2	0	0	1	2	0	1	0	0	1	10	2	2	0	2	0	2	1	2	11	21	4
18dffe240d0249c19298c301f7636840	KASKAZINI UNGUJA	Kike	Urban	108	108	14.3334	-2.13	-2.16	-1.07	0	0	0	Normal	0	0	0	1	0	0	2	2	0	0	0	0	0	2	0	2	1	9	2	2	2	2	2	2	2	2	16	25	5
18dffe240d0249c19298c301f7636840	KASKAZINI UNGUJA	Kiume	Urban	96	96	14.8495	0.05	0.71	-0.64	0	0	0	Normal	0	0	0	1	1	1	2	2	2	0	2	1	1	1	1	2	2	18	0	2	1	1	1	1	0	1	7	25	5
2b2e7685c61a45209a686ac95814f84e	KASKAZINI UNGUJA	Kike	Urban	108	108	15.2245	-0.72	-0.67	-0.49	0	0	0	Normal	0	0	0	1	0	0	2	1	0	0	0	0	0	1	0	0	2	6	2	2	1	2	0	2	2	1	12	18	2
18dffe240d0249c19298c301f7636840	KASKAZINI UNGUJA	Kiume	Urban	108	108	14.9798	-1.69	-1.82	-0.73	0	0	0	Normal	0	0	0	1	1	0	1	2	2	0	0	0	0	2	0	2	0	10	2	2	2	2	2	2	2	2	16	26	5
200768405dc94f2d9bc475a99956e9e8	KASKAZINI UNGUJA	Kike	Urban	108	108	13.8657	-2.23	-1.98	-1.41	0	0	0	Normal	0	0	0	1	1	0	2	0	0	0	0	0	0	0	0	0	1	4	2	2	1	2	0	2	1	2	12	16	1
2b2e7685c61a45209a686ac95814f84e	KASKAZINI UNGUJA	Kike	Urban	108	108	16.3938	-0.4	-0.92	0.15	0	0	0	Normal	0	0	0	1	0	0	2	1	0	0	0	1	0	1	0	0	0	5	2	2	2	2	0	2	2	2	14	19	3
2b2e7685c61a45209a686ac95814f84e	KASKAZINI UNGUJA	Kiume	Urban	120	120	14.3034	-2.2	-1.9	-1.49	0	0	0	Normal	0	0	0	1	1	1	2	1	1	0	1	1	0	2	1	0	0	11	1	2	1	1	0	1	2	0	8	19	3
18dffe240d0249c19298c301f7636840	KASKAZINI UNGUJA	Kike	Urban	108	108	15.438	-0.77	-0.9	-0.36	0	0	0	Normal	0	0	0	1	1	0	2	2	0	0	0	0	0	2	0	2	0	9	2	2	2	2	2	2	2	2	16	25	5
2b2e7685c61a45209a686ac95814f84e	KASKAZINI UNGUJA	Kike	Urban	120	120	14.0114	-2.05	-1.6	-1.57	0	0	0	Normal	0	0	0	1	0	0	2	0	0	0	0	1	0	2	1	0	1	7	2	2	1	2	2	2	2	0	13	20	4
18dffe240d0249c19298c301f7636840	KASKAZINI UNGUJA	Kiume	Urban	84	84	14.9008	-0.51	-0.38	-0.43	0	0	0	Normal	0	0	0	1	2	0	1	2	1	0	1	2	0	2	0	1	1	13	2	2	1	2	0	2	2	2	13	26	5
18dffe240d0249c19298c301f7636840	KASKAZINI UNGUJA	Kiume	Urban	132	132	18.4301		-0.73	0.71		0	0	Normal	0	0	0	1	2	0	2	2	0	0	0	1	0	2	0	2	1	12	2	2	0	2	1	2	0	2	11	23	5
bc0207ffcc614e08ba5dff01fd83b012	KASKAZINI UNGUJA	Kiume	Urban	72	72	14.1241	-1.91	-1.9	-0.96	0	0	0	Normal	0	0	0	1	0	1	1	1	0	0	1	0	0	2	0	2	2	10	2	2	0	2	1	2	0	2	11	21	4
5f9aa2aa145548ac808a8dff210531e6	KASKAZINI UNGUJA	Kiume	Urban	72	72	13.8121	-1.76	-1.45	-1.25	0	0	0	Normal	0	0	0	1	0	0	1	0	0	0	0	0	0	2	0	0	0	3	2	2	1	2	2	0	0	2	11	14	1
de572638a4f343718f806b0b991ab4ad	KASKAZINI UNGUJA	Kike	Urban	72	72	12.2331	-1.94	-0.57	-2.46	0	0	0	Thinness	1	0	0	0	1	0	0	0	0	0	0	0	0	1	0	0	1	3	2	2	2	2	0	2	2	2	14	17	2
db43fc3b67574ec6befab699ba2cc848	KASKAZINI UNGUJA	Kike	Urban	168	168	18.617		-1.38	-0.37		0	0	Normal	0	0	0	1	1	0	2	2	2	0	0	0	0	1	0	0	0	8	2	2	2	2	2	2	2	2	16	24	5
727cc1d5f69d404881babe9dea163764	KASKAZINI UNGUJA	Kike	Urban	168	168	18.1607		-0.33	-0.57		0	0	Normal	0	0	0	1	0	0	1	2	0	0	1	0	0	2	0	0	0	6	2	2	2	2	2	2	1	2	15	21	4
db43fc3b67574ec6befab699ba2cc848	KASKAZINI UNGUJA	Kike	Urban	168	168	19.515		0.97	-0.02		0	0	Normal	0	0	0	1	0	0	2	2	0	0	0	0	0	2	0	0	0	6	2	2	2	2	0	2	2	2	14	20	4
60681c82450d408e8ed1fb3ce9ebba8a	KASKAZINI UNGUJA	Kike	Urban	204	204	21.4773		-2.32	0.14		0	0	Normal	0	0	0	1	0	0	0	2	0	0	0	0	0	1	0	0	0	3	2	2	2	2	0	2	0	0	10	13	1
60681c82450d408e8ed1fb3ce9ebba8a	KASKAZINI UNGUJA	Kiume	Urban	216	216	20.7938		-2.23	-0.34		0	0	Normal	0	0	0	1	1	1	2	0	0	0	0	0	0	0	0	0	0	4	2	2	2	2	1	2	2	1	14	18	2
727cc1d5f69d404881babe9dea163764	KASKAZINI UNGUJA	Kiume	Urban	204	204	22.0501		-0.71	0.32		0	0	Normal	0	0	0	1	0	0	0	2	0	0	0	0	0	0	0	0	0	2	2	2	2	2	2	2	1	2	15	17	2
9b402169db9b44e1b101db604c6afc00	KASKAZINI UNGUJA	Kiume	Urban	192	192	21.6671		-0.12	0.43		0	0	Normal	0	0	0	1	0	0	2	0	0	0	0	0	0	2	0	0	0	4	2	2	1	2	1	2	2	2	14	18	2
9b402169db9b44e1b101db604c6afc00	KASKAZINI UNGUJA	Kike	Urban	204	204	23.7626		-0.95	0.81		0	0	Normal	0	0	0	1	0	0	2	1	0	0	0	0	0	2	0	0	0	5	2	2	2	2	2	2	2	0	14	19	3
9b402169db9b44e1b101db604c6afc00	KASKAZINI UNGUJA	Kiume	Urban	192	192	17.2618		-1.52	-1.54		0	0	Normal	0	0	0	1	1	0	1	0	0	0	0	0	0	0	0	0	0	2	2	2	2	2	1	2	2	1	14	16	1
60681c82450d408e8ed1fb3ce9ebba8a	KASKAZINI UNGUJA	Kike	Urban	168	168	18.6412		0.15	-0.36		0	0	Normal	0	0	0	1	1	0	2	1	0	0	0	0	0	1	0	0	0	5	2	2	2	2	0	2	1	1	12	17	2
727cc1d5f69d404881babe9dea163764	KASKAZINI UNGUJA	Kiume	Urban	180	180	19.4961		-2.1	-0.12		0	0	Normal	0	0	0	1	2	0	2	1	0	2	1	1	0	2	0	1	1	13	2	2	1	1	2	2	2	1	13	26	5
727cc1d5f69d404881babe9dea163764	KASKAZINI UNGUJA	Kiume	Urban	216	216	18.7707		-1.38	-1.22		0	0	Normal	0	0	0	1	0	0	2	0	0	2	0	0	1	1	0	0	0	6	2	2	2	2	2	2	1	0	13	19	3
60681c82450d408e8ed1fb3ce9ebba8a	KASKAZINI UNGUJA	Kiume	Urban	192	192	18.8663		-1.6	-0.7		0	0	Normal	0	0	0	1	1	0	2	2	0	0	0	0	0	2	0	0	0	7	2	2	2	2	0	2	2	0	12	19	3
9b402169db9b44e1b101db604c6afc00	KASKAZINI UNGUJA	Kike	Urban	204	204	24.5228		-0.44	1		0	0	Normal	0	0	0	1	0	0	2	0	0	0	0	1	0	2	0	2	0	7	2	2	2	2	0	2	2	0	12	19	3
60681c82450d408e8ed1fb3ce9ebba8a	KASKAZINI UNGUJA	Kike	Urban	192	192	20.5842		-1.8	-0.04		0	0	Normal	0	0	0	1	0	0	2	0	0	0	1	0	0	2	0	0	0	5	2	2	0	2	1	2	0	1	10	15	1
727cc1d5f69d404881babe9dea163764	KASKAZINI UNGUJA	Kiume	Urban	180	180	18.013		-2.37	-0.81		0	0	Normal	0	0	0	1	1	0	2	1	0	0	0	0	0	1	0	0	0	5	2	2	1	2	2	2	1	2	14	19	3
727cc1d5f69d404881babe9dea163764	KASKAZINI UNGUJA	Kiume	Urban	204	204	19.2768		-1.41	-0.77		0	0	Normal	0	0	0	1	1	0	1	0	0	0	1	0	0	1	0	0	1	5	2	2	2	2	2	2	2	2	16	21	4
9b402169db9b44e1b101db604c6afc00	KASKAZINI UNGUJA	Kiume	Urban	180	180	17.7792		-0.99	-0.93		0	0	Normal	0	0	0	1	2	0	2	1	1	1	1	0	1	1	0	0	0	10	2	2	1	0	2	2	2	0	11	21	4
60681c82450d408e8ed1fb3ce9ebba8a	KASKAZINI UNGUJA	Kiume	Urban	180	180	20.6562		-0.12	0.34		0	0	Normal	0	0	0	1	0	0	2	0	0	0	1	0	0	0	0	0	0	3	2	2	2	2	1	2	2	1	14	17	2
727cc1d5f69d404881babe9dea163764	KASKAZINI UNGUJA	Kiume	Urban	180	180	19.2513		-0.71	-0.22		0	0	Normal	0	0	0	1	1	1	2	2	0	2	1	0	1	2	0	0	0	12	2	2	1	2	2	2	2	2	15	27	5
9b402169db9b44e1b101db604c6afc00	KASKAZINI UNGUJA	Kike	Urban	180	180	22.5818		-1.23	0.75		0	0	Normal	0	0	0	1	1	0	2	0	0	0	0	0	0	2	0	0	0	5	1	2	2	1	2	2	2	2	14	19	3
60681c82450d408e8ed1fb3ce9ebba8a	KASKAZINI UNGUJA	Kike	Urban	168	168	21.9565		-1.37	0.79		0	0	Normal	0	0	0	1	1	0	2	0	0	0	1	0	0	2	0	1	0	7	2	2	2	2	0	2	0	0	10	17	2
60681c82450d408e8ed1fb3ce9ebba8a	KASKAZINI UNGUJA	Kike	Urban	180	180	20.5172		-0.36	0.11		0	0	Normal	0	0	0	1	0	0	0	0	0	0	0	0	0	0	0	0	0	0	2	2	2	2	2	2	2	1	15	15	1
9b402169db9b44e1b101db604c6afc00	KASKAZINI UNGUJA	Kike	Urban	204	204	18.6274		-1.95	-0.91		0	0	Normal	0	0	0	1	1	0	2	0	0	1	2	0	1	0	0	0	0	7	2	2	1	2	0	2	2	2	13	20	4
db43fc3b67574ec6befab699ba2cc848	KASKAZINI UNGUJA	Kike	Urban	192	192	26.5422		-0.22	1.56		0	0	Overweight	0	1	0	0	1	0	2	0	0	0	0	0	0	2	0	0	0	5	2	2	2	2	0	2	2	1	13	18	2
db43fc3b67574ec6befab699ba2cc848	KASKAZINI UNGUJA	Kike	Urban	192	192	19.4636		-1.27	-0.45		0	0	Normal	0	0	0	1	0	0	2	2	0	0	0	0	0	2	0	0	0	6	2	2	1	2	0	2	2	1	12	18	2
9b402169db9b44e1b101db604c6afc00	KASKAZINI UNGUJA	Kike	Urban	192	192	19.3939		-0.89	-0.48		0	0	Normal	0	0	0	1	2	0	2	0	2	0	2	0	0	1	0	2	1	12	2	2	2	2	2	2	2	0	14	26	5
db43fc3b67574ec6befab699ba2cc848	KASKAZINI UNGUJA	Kike	Urban	192	192	17.4263		-0.99	-1.34		0	0	Normal	0	0	0	1	0	0	2	2	0	0	1	0	0	1	0	0	0	6	2	2	2	2	0	2	1	0	11	17	2
d70455be8dde4ee190f4048a982b3da0	KASKAZINI UNGUJA	Kiume	Rural	84	84	14.9848	-1.84	-2.3	-0.37	0	0	0	Normal	0	0	0	1	1	0	1	1	0	0	0	1	1	1	0	0	0	6	2	2	1	2	1	2	2	2	14	20	4
97324d0ff002450a9c6bb8e18a01cb0e	KASKAZINI UNGUJA	Kiume	Rural	84	84	14.6198	-1.45	-1.52	-0.66	0	0	0	Normal	0	0	0	1	1	0	1	1	0	0	1	0	0	1	0	1	0	6	1	2	1	1	0	2	2	2	11	17	2
8bcf66165362442785d4799479dd729a	KASKAZINI UNGUJA	Kike	Rural	72	72	13.3526	-0.5	0.66	-1.42	0	0	0	Normal	0	0	0	1	1	2	2	2	2	2	2	2	1	1	1	1	1	20	1	2	1	0	1	2	2	2	11	31	5
97324d0ff002450a9c6bb8e18a01cb0e	KASKAZINI UNGUJA	Kike	Rural	96	96	14.0528	-1.55	-1.36	-1.05	0	0	0	Normal	0	0	0	1	0	1	1	2	0	0	1	0	0	0	0	0	0	5	2	2	2	2	0	2	2	2	14	19	3
8bcf66165362442785d4799479dd729a	KASKAZINI UNGUJA	Kike	Rural	72	72	14.2505	-1.24	-1.22	-0.7	0	0	0	Normal	0	0	0	1	1	0	1	2	1	1	2	0	0	2	1	1	1	13	2	2	2	0	1	2	2	2	13	26	5
97324d0ff002450a9c6bb8e18a01cb0e	KASKAZINI UNGUJA	Kiume	Rural	96	96	13.9583	-1.75	-1.29	-1.38	0	0	0	Normal	0	0	0	1	0	0	2	2	0	2	0	0	0	1	0	2	0	9	2	2	0	2	0	2	2	2	12	21	4
d70455be8dde4ee190f4048a982b3da0	KASKAZINI UNGUJA	Kiume	Rural	72	72	14.5618	-1.78	-2.06	-0.59	0	0	0	Normal	0	0	0	1	1	0	1	1	0	0	0	1	1	1	0	0	0	6	2	2	2	2	1	2	2	1	14	20	4
97324d0ff002450a9c6bb8e18a01cb0e	KASKAZINI UNGUJA	Kiume	Rural	84	84	14.1807	-0.03	0.96	-1.02	0	0	0	Normal	0	0	0	1	1	0	0	1	0	0	0	0	0	2	0	0	0	4	1	2	2	0	0	2	1	2	10	14	1
97324d0ff002450a9c6bb8e18a01cb0e	KASKAZINI UNGUJA	Kike	Rural	72	72	12.5508	-1.74	-0.57	-2.14	0	0	0	Thinness	1	0	0	0	1	0	1	2	0	0	0	0	1	2	1	0	0	8	1	2	2	1	0	1	2	1	10	18	2
8bcf66165362442785d4799479dd729a	KASKAZINI UNGUJA	Kike	Rural	84	84	17.1423	-0.3	-1.68	0.93	0	0	0	Normal	0	0	0	1	1	1	2	1	1	0	0	1	0	1	0	1	0	9	2	2	1	1	2	2	1	2	13	22	5
97324d0ff002450a9c6bb8e18a01cb0e	KASKAZINI UNGUJA	Kike	Rural	84	84	14.0683	-1.17	-0.95	-0.89	0	0	0	Normal	0	0	0	1	1	0	0	2	1	0	1	1	1	0	0	0	0	7	2	2	0	2	0	1	2	0	9	16	1
d70455be8dde4ee190f4048a982b3da0	KASKAZINI UNGUJA	Kike	Rural	72	72	14.8754	-0.26	-0.18	-0.26	0	0	0	Normal	0	0	0	1	1	0	2	2	0	0	1	0	0	0	0	0	0	6	2	2	2	2	1	2	2	2	15	21	4
d70455be8dde4ee190f4048a982b3da0	KASKAZINI UNGUJA	Kiume	Rural	72	72	13.4281	-0.96	0.03	-1.61	0	0	0	Normal	0	0	0	1	1	0	2	2	0	0	0	1	1	1	0	0	1	9	2	2	1	2	1	1	0	1	10	19	3
7e848afdefca4b8daff1d2510136e21c	KASKAZINI UNGUJA	Kike	Rural	96	96	14.0948	-1.3	-1.03	-1.02	0	0	0	Normal	0	0	0	1	1	0	1	0	0	0	1	1	0	1	0	0	0	5	2	2	2	0	0	2	1	2	11	16	1
8bcf66165362442785d4799479dd729a	KASKAZINI UNGUJA	Kike	Rural	84	84	12.6539	-0.99	0.49	-2.08	0	0	0	Thinness	1	0	0	0	1	1	2	2	1	2	1	1	1	0	1	1	1	15	1	2	2	1	1	2	1	2	12	27	5
97324d0ff002450a9c6bb8e18a01cb0e	KASKAZINI UNGUJA	Kiume	Rural	96	96	15.3236	0.02	0.31	-0.28	0	0	0	Normal	0	0	0	1	2	0	2	2	0	0	0	0	0	2	0	0	0	8	2	2	2	2	0	2	2	2	14	22	5
d70455be8dde4ee190f4048a982b3da0	KASKAZINI UNGUJA	Kiume	Rural	72	72	14.8278	-0.74	-0.8	-0.37	0	0	0	Normal	0	0	0	1	1	0	2	2	1	0	0	0	0	2	0	0	0	8	2	2	1	2	1	2	2	1	13	21	4
d70455be8dde4ee190f4048a982b3da0	KASKAZINI UNGUJA	Kike	Rural	72	72	14.0748	-0.3	0.39	-0.84	0	0	0	Normal	0	0	0	1	0	0	2	2	0	0	0	0	0	2	0	0	1	7	2	2	2	2	1	2	2	0	13	20	4
d70455be8dde4ee190f4048a982b3da0	KASKAZINI UNGUJA	Kike	Rural	84	84	13.3778	-1.65	-1.12	-1.44	0	0	0	Normal	0	0	0	1	0	1	2	2	0	0	0	2	1	0	1	0	0	9	2	2	1	2	0	2	2	0	11	20	4
7e848afdefca4b8daff1d2510136e21c	KASKAZINI UNGUJA	Kiume	Rural	72	72	14.9909	0.86	1.63	-0.24	0	0	0	Normal	0	0	0	1	0	0	0	0	0	0	0	0	0	1	1	0	1	3	2	2	2	2	0	2	0	1	11	14	1
7e848afdefca4b8daff1d2510136e21c	KASKAZINI UNGUJA	Kiume	Rural	84	84	13.0413	-1.98	-0.99	-2.11	0	0	0	Thinness	1	0	0	0	0	0	2	0	0	1	0	0	0	1	0	0	2	6	2	2	2	2	2	2	2	2	16	22	5
7e848afdefca4b8daff1d2510136e21c	KASKAZINI UNGUJA	Kiume	Rural	72	72	14.2141	-0.93	-0.6	-0.88	0	0	0	Normal	0	0	0	1	0	0	0	0	0	0	0	0	0	1	0	0	0	1	2	2	2	2	0	2	2	2	14	15	1
7e848afdefca4b8daff1d2510136e21c	KASKAZINI UNGUJA	Kike	Rural	96	96	13.9913	-0.4	0.53	-1.09	0	0	0	Normal	0	0	0	1	1	0	2	0	0	0	0	0	0	2	0	0	2	7	2	2	2	2	0	2	1	2	13	20	4
8bcf66165362442785d4799479dd729a	KASKAZINI UNGUJA	Kike	Rural	72	72	12.7788	-1.24	-0.02	-1.93	0	0	0	Normal	0	0	0	1	2	1	2	2	1	0	1	1	0	2	0	1	1	14	0	2	1	2	2	1	0	2	10	24	5
8bcf66165362442785d4799479dd729a	KASKAZINI UNGUJA	Kike	Rural	84	84	13.1822	-0.99	0.03	-1.6	0	0	0	Normal	0	0	0	1	1	0	2	2	0	2	0	1	0	1	1	1	0	11	2	2	1	0	2	2	2	2	13	24	5
97324d0ff002450a9c6bb8e18a01cb0e	KASKAZINI UNGUJA	Kiume	Rural	84	84	16.4034	0.66	0.37	0.61	0	0	0	Normal	0	0	0	1	0	0	1	1	1	0	1	1	0	1	1	0	0	7	2	2	2	2	0	2	2	1	13	20	4
7e848afdefca4b8daff1d2510136e21c	KASKAZINI UNGUJA	Kiume	Rural	96	96	13.8426	-1.71	-1.14	-1.48	0	0	0	Normal	0	0	0	1	1	0	1	0	0	0	0	0	0	2	0	0	0	4	2	2	2	2	0	2	1	2	13	17	2
d70455be8dde4ee190f4048a982b3da0	KASKAZINI UNGUJA	Kiume	Rural	84	84	14.9462	-0.78	-0.82	-0.4	0	0	0	Normal	0	0	0	1	0	0	2	2	0	0	0	0	0	0	0	0	0	4	2	2	2	2	1	2	2	2	15	19	3
45c8eb8f48de4af9a09c60a61b90ad23	KASKAZINI UNGUJA	Kike	Rural	96	96	14.8168	-0.21	0.21	-0.52	0	0	0	Normal	0	0	0	1	1	0	1	0	0	0	0	0	0	2	0	1	0	5	2	2	1	2	1	2	0	1	11	16	1
1062abdf31594687810f99be38c69e34	KASKAZINI UNGUJA	Kiume	Rural	156	156	20.4945		-1.85	0.89		0	0	Normal	0	0	0	1	0	0	2	1	0	0	2	0	0	2	0	0	0	7	2	2	1	0	1	2	2	0	10	17	2
1062abdf31594687810f99be38c69e34	KASKAZINI UNGUJA	Kiume	Rural	108	108	15.0805	-0.97	-0.89	-0.65	0	0	0	Normal	0	0	0	1	1	0	1	1	2	0	2	2	0	1	0	0	1	11	2	2	1	2	2	0	2	2	13	24	5
2d81b88bd34540c692ee269195ac3bbb	KASKAZINI UNGUJA	Kiume	Rural	108	108	16.7935	-0.19	-0.84	0.44	0	0	0	Normal	0	0	0	1	1	0	1	0	1	0	1	0	1	1	0	0	0	6	1	2	2	2	2	2	2	1	14	20	4
45c8eb8f48de4af9a09c60a61b90ad23	KASKAZINI UNGUJA	Kike	Rural	120	120	14.0346	-1.93	-1.44	-1.56	0	0	0	Normal	0	0	0	1	2	0	2	1	0	0	0	0	0	2	0	0	0	7	2	2	0	2	0	2	1	2	11	18	2
2d81b88bd34540c692ee269195ac3bbb	KASKAZINI UNGUJA	Kike	Rural	108	108	13.6688	-1.44	-0.69	-1.56	0	0	0	Normal	0	0	0	1	1	0	2	0	0	2	2	0	2	2	1	2	2	16	2	2	2	2	2	2	2	0	14	30	5
eea1a23c72b94737b9e61486a4bb83aa	KASKAZINI UNGUJA	Kiume	Rural	120	120	16.5784	0.36	0.55	0.08	0	0	0	Normal	0	0	0	1	2	0	1	1	1	0	1	0	1	1	1	2	1	12	2	2	2	0	2	2	1	2	13	25	5
eea1a23c72b94737b9e61486a4bb83aa	KASKAZINI UNGUJA	Kiume	Rural	120	120	19.4628	1.32	0.68	1.38	0	0	0	Overweight	0	1	0	0	2	1	1	1	0	0	1	0	1	2	0	1	1	11	2	2	0	1	2	1	1	2	11	22	5
45c8eb8f48de4af9a09c60a61b90ad23	KASKAZINI UNGUJA	Kike	Rural	132	132	13.4426		-1.34	-2.36		0	0	Thinness	1	0	0	0	0	0	0	1	0	0	0	2	0	1	0	0	0	4	2	2	2	2	0	2	0	2	12	16	1
1062abdf31594687810f99be38c69e34	KASKAZINI UNGUJA	Kike	Rural	120	120	16.2182	-0.12	0.01	-0.2	0	0	0	Normal	0	0	0	1	1	0	0	2	1	0	2	1	1	1	1	0	1	11	1	2	1	1	2	1	1	2	11	22	5
2d81b88bd34540c692ee269195ac3bbb	KASKAZINI UNGUJA	Kike	Rural	108	108	26.4114	3.71	2.65	2.98	0	0	0	Obesity	0	0	1	0	1	0	1	0	0	1	0	0	1	0	0	0	0	4	1	2	1	2	2	2	2	2	14	18	2
eea1a23c72b94737b9e61486a4bb83aa	KASKAZINI UNGUJA	Kiume	Rural	132	132	16.4274		-2.66	-0.28		0	0	Normal	0	0	0	1	1	0	0	0	0	0	1	0	1	1	0	0	0	4	2	2	1	2	2	2	2	2	15	19	3
1062abdf31594687810f99be38c69e34	KASKAZINI UNGUJA	Kike	Rural	120	120	13.7848	-1.54	-0.66	-1.75	0	0	0	Normal	0	0	0	1	0	1	1	1	0	0	1	0	1	1	0	0	1	7	2	2	2	2	2	2	2	2	16	23	5
596af9dee52e47d8ad7540e375624566	KASKAZINI UNGUJA	Kiume	Rural	120	120	15.524	-1.02	-1.08	-0.57	0	0	0	Normal	0	0	0	1	2	0	2	1	2	0	0	0	2	2	2	1	2	16	2	2	0	0	0	2	2	2	10	26	5
45c8eb8f48de4af9a09c60a61b90ad23	KASKAZINI UNGUJA	Kike	Rural	108	108	14.285	-1.59	-1.37	-1.1	0	0	0	Normal	0	0	0	1	0	0	1	0	0	1	0	0	0	0	0	0	0	2	2	2	0	2	1	2	0	0	9	11	1
596af9dee52e47d8ad7540e375624566	KASKAZINI UNGUJA	Kike	Rural	132	132	15.3404		-2.92	-1		0	0	Normal	0	0	0	1	1	1	2	1	2	0	2	1	1	2	1	1	2	17	2	2	1	2	0	2	2	0	11	28	5
eea1a23c72b94737b9e61486a4bb83aa	KASKAZINI UNGUJA	Kiume	Rural	144	144	17.4989		-1.75	-0.02		0	0	Normal	0	0	0	1	1	0	2	0	0	0	0	0	0	2	0	1	0	6	2	2	1	2	2	2	1	2	14	20	4
596af9dee52e47d8ad7540e375624566	KASKAZINI UNGUJA	Kiume	Rural	108	108	15.9584	0.27	0.49	-0.06	0	0	0	Normal	0	0	0	1	0	0	2	1	0	0	0	0	0	2	0	0	1	6	2	2	2	2	0	2	2	2	14	20	4
eea1a23c72b94737b9e61486a4bb83aa	KASKAZINI UNGUJA	Kiume	Rural	96	96	15.8649	0.82	1.28	0.08	0	0	0	Normal	0	0	0	1	0	0	0	0	0	0	0	0	1	0	0	0	1	2	2	2	1	2	2	2	0	1	12	14	1
2d81b88bd34540c692ee269195ac3bbb	KASKAZINI UNGUJA	Kike	Rural	132	132	14.7011		-0.98	-1.41		0	0	Normal	0	0	0	1	2	0	1	0	0	0	0	0	0	1	0	0	0	4	2	2	1	2	2	2	0	2	13	17	2
2d81b88bd34540c692ee269195ac3bbb	KASKAZINI UNGUJA	Kiume	Rural	120	120	14.5045	-1.13	-0.53	-1.33	0	0	0	Normal	0	0	0	1	0	0	1	0	0	0	1	0	1	0	1	0	1	5	2	2	2	1	2	2	2	1	14	19	3
2d81b88bd34540c692ee269195ac3bbb	KASKAZINI UNGUJA	Kike	Rural	108	108	12.9054	-3.06	-2.36	-2.21	0	0	0	Thinness	1	0	0	0	0	0	1	0	2	0	0	1	0	1	0	0	1	6	2	2	2	2	0	2	2	2	14	20	4
45c8eb8f48de4af9a09c60a61b90ad23	KASKAZINI UNGUJA	Kiume	Rural	120	120	14.285	-2.41	-2.15	-1.51	0	0	0	Normal	0	0	0	1	1	0	2	0	0	0	0	0	0	2	0	0	0	5	2	2	2	2	0	2	0	0	10	15	1
1062abdf31594687810f99be38c69e34	KASKAZINI UNGUJA	Kike	Rural	96	96	15.2769	1.05	2.3	-0.24	0	0	0	Normal	0	0	0	1	1	0	0	0	0	1	1	0	0	2	0	0	0	5	2	2	2	2	2	2	1	2	15	20	4
596af9dee52e47d8ad7540e375624566	KASKAZINI UNGUJA	Kike	Rural	132	132	16.4215		-2.45	-0.4		0	0	Normal	0	0	0	1	1	0	2	2	1	0	0	1	2	1	0	1	2	13	2	2	0	1	0	2	2	1	10	23	5
eea1a23c72b94737b9e61486a4bb83aa	KASKAZINI UNGUJA	Kiume	Rural	108	108	15.7585	-0.38	-0.46	-0.18	0	0	0	Normal	0	0	0	1	1	0	0	1	0	0	1	0	0	2	0	2	0	7	1	2	0	2	2	2	2	1	12	19	3
596af9dee52e47d8ad7540e375624566	KASKAZINI UNGUJA	Kike	Rural	108	108	14.4763	-0.55	0.16	-0.97	0	0	0	Normal	0	0	0	1	2	0	2	1	0	0	0	0	2	2	1	0	1	11	2	2	0	2	0	2	1	1	10	21	4
45c8eb8f48de4af9a09c60a61b90ad23	KASKAZINI UNGUJA	Kiume	Rural	120	120	16.8233	0.97	1.59	0.21	0	0	0	Normal	0	0	0	1	0	0	2	0	0	0	0	0	0	2	0	0	2	6	2	2	2	2	0	2	1	0	11	17	2
22b9abbbacfa4547840758d329d011ff	KASKAZINI UNGUJA	Kiume	Rural	132	132	17.8614		0.25	0.46		0	0	Normal	0	0	0	1	0	0	1	2	0	0	0	0	0	0	0	0	1	4	2	2	2	2	2	2	0	2	14	18	2
7f5b2ab98c024ff2aad1c9c0b04e7ec4	KASKAZINI UNGUJA	Kike	Rural	144	144	18.2441		-0.52	0.1		0	0	Normal	0	0	0	1	0	0	2	2	0	0	1	0	0	1	0	0	1	7	2	2	0	2	1	2	2	0	11	18	2
7f5b2ab98c024ff2aad1c9c0b04e7ec4	KASKAZINI UNGUJA	Kike	Rural	132	132	17.3076		0.3	0.03		0	0	Normal	0	0	0	1	1	0	0	2	0	0	0	0	1	0	0	0	1	5	2	2	1	2	1	2	0	1	11	16	1
7f5b2ab98c024ff2aad1c9c0b04e7ec4	KASKAZINI UNGUJA	Kike	Rural	156	156	20.3556		-0.43	0.56		0	0	Normal	0	0	0	1	0	0	0	2	0	0	0	0	0	2	0	0	1	5	2	2	2	2	0	2	2	0	12	17	2
69ef5f78409442cd897d8b5c2d90f9ca	KASKAZINI UNGUJA	Kiume	Rural	132	132	22.0627		0.4	1.9		0	0	Overweight	0	1	0	0	0	0	1	0	2	2	1	1	0	2	0	0	2	11	2	2	1	2	0	2	2	1	12	23	5
7f5b2ab98c024ff2aad1c9c0b04e7ec4	KASKAZINI UNGUJA	Kike	Rural	120	120	16.9999	0.58	0.85	0.18	0	0	0	Normal	0	0	0	1	0	0	1	2	0	0	0	0	0	1	0	0	1	5	1	2	1	2	0	2	0	0	8	13	1
69ef5f78409442cd897d8b5c2d90f9ca	KASKAZINI UNGUJA	Kike	Rural	144	144	20.9172		-0.62	1.03		0	0	Overweight	0	1	0	0	1	0	0	0	0	2	0	0	0	1	0	0	0	4	2	2	1	2	0	2	1	2	12	16	1
7f5b2ab98c024ff2aad1c9c0b04e7ec4	KASKAZINI UNGUJA	Kike	Rural	132	132	16.0639		-0.48	-0.59		0	0	Normal	0	0	0	1	0	0	1	2	0	0	0	0	0	1	0	0	0	4	2	2	1	2	1	1	2	1	12	16	1
69ef5f78409442cd897d8b5c2d90f9ca	KASKAZINI UNGUJA	Kike	Rural	144	144	19.3843		-1.17	0.54		0	0	Normal	0	0	0	1	0	0	1	0	0	1	0	0	0	2	0	0	0	4	2	2	2	2	0	2	1	2	13	17	2
7f5b2ab98c024ff2aad1c9c0b04e7ec4	KASKAZINI UNGUJA	Kike	Rural	132	132	16.3714		0.56	-0.42		0	0	Normal	0	0	0	1	0	0	1	2	0	0	0	0	0	2	0	0	0	5	2	2	1	2	0	2	2	1	12	17	2
7f5b2ab98c024ff2aad1c9c0b04e7ec4	KASKAZINI UNGUJA	Kiume	Rural	144	144	16.5795		-1.65	-0.51		0	0	Normal	0	0	0	1	0	0	1	2	0	0	0	0	0	1	0	0	0	4	2	2	2	2	0	2	2	0	12	16	1
7f5b2ab98c024ff2aad1c9c0b04e7ec4	KASKAZINI UNGUJA	Kike	Rural	144	144	15.9041		-1.96	-1.03		0	0	Normal	0	0	0	1	0	0	2	2	0	0	1	0	0	1	1	0	0	7	2	2	1	0	0	2	0	0	7	14	1
22b9abbbacfa4547840758d329d011ff	KASKAZINI UNGUJA	Kiume	Rural	144	144	16.0907		-0.84	-0.81		0	0	Normal	0	0	0	1	0	1	0	2	0	1	1	0	0	2	1	2	2	12	1	2	0	2	2	2	0	2	11	23	5
69ef5f78409442cd897d8b5c2d90f9ca	KASKAZINI UNGUJA	Kike	Rural	144	144	17.3971		0.14	-0.26		0	0	Normal	0	0	0	1	0	0	1	0	0	1	0	0	0	2	0	0	0	4	2	2	1	2	0	2	1	2	12	16	1
7f5b2ab98c024ff2aad1c9c0b04e7ec4	KASKAZINI UNGUJA	Kiume	Rural	156	156	17.6796		-1.24	-0.27		0	0	Normal	0	0	0	1	1	0	2	2	0	0	0	1	0	1	0	0	0	7	1	2	0	2	1	2	1	1	10	17	2
22b9abbbacfa4547840758d329d011ff	KASKAZINI UNGUJA	Kiume	Rural	132	132	16.7075		-0.88	-0.13		0	0	Normal	0	0	0	1	0	0	0	0	2	1	0	0	0	1	0	0	0	4	2	2	1	2	2	2	2	2	15	19	3
69ef5f78409442cd897d8b5c2d90f9ca	KASKAZINI UNGUJA	Kike	Rural	144	144	16.1806		-1.6	-0.87		0	0	Normal	0	0	0	1	1	0	0	0	0	1	0	0	0	1	0	0	0	3	2	2	2	2	0	2	1	1	12	15	1
22b9abbbacfa4547840758d329d011ff	KASKAZINI UNGUJA	Kiume	Rural	144	144	16.285		0.03	-0.69		0	0	Normal	0	0	0	1	1	1	2	2	0	0	1	0	0	2	0	0	1	10	2	2	0	2	2	2	0	1	11	21	4
22b9abbbacfa4547840758d329d011ff	KASKAZINI UNGUJA	Kiume	Rural	156	156	16.6909		-0.14	-0.8		0	0	Normal	0	0	0	1	0	0	2	2	0	1	0	0	1	1	0	1	0	8	2	2	1	2	2	2	1	1	13	21	4
7f5b2ab98c024ff2aad1c9c0b04e7ec4	KASKAZINI UNGUJA	Kike	Rural	156	156	16.3505		-2.53	-1.14		0	0	Normal	0	0	0	1	0	0	1	2	0	0	0	0	0	2	0	0	0	5	2	2	1	2	0	2	0	0	9	14	1
69ef5f78409442cd897d8b5c2d90f9ca	KASKAZINI UNGUJA	Kike	Rural	168	168	18.0321		1.05	-0.63		0	0	Normal	0	0	0	1	1	0	0	0	0	2	0	0	0	1	0	0	0	4	2	2	2	2	0	2	1	2	13	17	2
69ef5f78409442cd897d8b5c2d90f9ca	KASKAZINI UNGUJA	Kiume	Rural	156	156	19.8863		0.57	0.68		0	0	Normal	0	0	0	1	0	0	0	2	0	1	0	0	0	2	0	0	1	6	2	2	1	1	0	2	2	1	11	17	2
7f5b2ab98c024ff2aad1c9c0b04e7ec4	KASKAZINI UNGUJA	Kiume	Rural	144	144	17.3919		0.5	-0.07		0	0	Normal	0	0	0	1	0	0	2	2	0	0	0	0	0	1	1	0	0	6	2	2	2	2	0	2	0	0	10	16	1
22b9abbbacfa4547840758d329d011ff	KASKAZINI UNGUJA	Kiume	Rural	180	180	17.3634		-0.93	-1.16		0	0	Normal	0	0	0	1	1	1	0	2	0	2	0	2	0	2	0	0	2	12	2	2	2	2	0	2	0	2	12	24	5
22b9abbbacfa4547840758d329d011ff	KASKAZINI UNGUJA	Kiume	Rural	168	168	16.1488		-1.83	-1.53		0	0	Normal	0	0	0	1	0	0	1	1	0	1	0	0	0	0	0	0	0	3	1	2	2	2	2	2	2	2	15	18	2
7f5b2ab98c024ff2aad1c9c0b04e7ec4	KASKAZINI UNGUJA	Kike	Rural	132	132	22.2478		1.39	1.67		0	0	Overweight	0	1	0	0	0	0	2	2	0	0	1	0	0	0	0	0	1	6	2	2	1	2	0	2	0	0	9	15	1
22b9abbbacfa4547840758d329d011ff	KASKAZINI UNGUJA	Kiume	Rural	144	144	17.8199		-0.73	0.14		0	0	Normal	0	0	0	1	0	0	2	1	0	1	0	0	0	2	0	2	2	10	2	2	2	2	2	2	0	1	13	23	5
c9d4e934efcf4c498843fee3e44a2aea	KASKAZINI UNGUJA	Kike	Rural	108	108	17.5638	0.96	0.88	0.69	0	0	0	Normal	0	0	0	1	0	0	0	1	0	0	1	0	1	0	1	0	0	4	2	2	1	1	2	2	1	2	13	17	2
c9d4e934efcf4c498843fee3e44a2aea	KASKAZINI UNGUJA	Kike	Rural	108	108	14.1969	-1.85	-1.68	-1.17	0	0	0	Normal	0	0	0	1	1	1	1	2	0	0	2	0	1	2	0	0	1	11	1	2	0	0	2	1	0	1	7	18	2
ba59e275fb24466cb0ba92a9928f0fb7	KASKAZINI UNGUJA	Kike	Rural	84	84	13.8655	-0.68	-0.02	-1.05	0	0	0	Normal	0	0	0	1	1	0	2	2	0	0	1	1	0	1	1	2	1	12	2	2	0	2	1	2	2	0	11	23	5
b6f8ab21c67c4a1aa156e4b4ea3e63d3	KASKAZINI UNGUJA	Kike	Rural	84	84	14.5491	0.39	1.3	-0.55	0	0	0	Normal	0	0	0	1	1	0	2	2	2	0	0	0	1	2	0	0	0	10	2	2	0	1	0	2	2	1	10	20	4
c9d4e934efcf4c498843fee3e44a2aea	KASKAZINI UNGUJA	Kike	Rural	108	108	12.8029	-2.69	-1.8	-2.3	0	0	0	Thinness	1	0	0	0	1	0	0	0	1	1	1	0	1	1	0	1	0	7	2	2	2	2	2	2	0	2	14	21	4
c9d4e934efcf4c498843fee3e44a2aea	KASKAZINI UNGUJA	Kike	Rural	96	96	15.1687	-1.2	-1.63	-0.3	0	0	0	Normal	0	0	0	1	0	0	0	1	0	0	0	0	1	0	0	0	0	2	2	2	2	2	2	2	2	2	16	18	2
ba59e275fb24466cb0ba92a9928f0fb7	KASKAZINI UNGUJA	Kiume	Rural	96	96	15.2026	-0.72	-0.76	-0.37	0	0	0	Normal	0	0	0	1	2	0	2	2	1	0	2	0	1	1	1	1	1	14	2	2	1	1	0	2	2	0	10	24	5
c9d4e934efcf4c498843fee3e44a2aea	KASKAZINI UNGUJA	Kiume	Rural	84	84	14.8909	-0.22	0.07	-0.44	0	0	0	Normal	0	0	0	1	1	0	1	1	0	0	1	0	1	1	1	0	0	7	2	2	1	2	2	1	2	2	14	21	4
c9d4e934efcf4c498843fee3e44a2aea	KASKAZINI UNGUJA	Kike	Rural	108	108	16.4335	-0.98	-1.86	0.17	0	0	0	Normal	0	0	0	1	1	0	0	0	0	0	1	0	0	0	0	0	0	2	2	2	2	2	2	1	1	1	13	15	1
b6f8ab21c67c4a1aa156e4b4ea3e63d3	KASKAZINI UNGUJA	Kike	Rural	108	108	14.9013	-0.93	-0.78	-0.69	0	0	0	Normal	0	0	0	1	0	0	2	2	1	0	0	0	0	2	0	0	0	7	1	2	1	2	0	1	2	0	9	16	1
c9d4e934efcf4c498843fee3e44a2aea	KASKAZINI UNGUJA	Kiume	Rural	108	108	14.953	-0.61	-0.24	-0.75	0	0	0	Normal	0	0	0	1	0	0	1	1	0	0	0	0	0	0	0	0	1	3	2	2	1	2	2	2	1	2	14	17	2
ba59e275fb24466cb0ba92a9928f0fb7	KASKAZINI UNGUJA	Kiume	Rural	96	96	13.4624	-1.48	-0.52	-1.84	0	0	0	Normal	0	0	0	1	0	0	2	0	1	0	2	1	0	2	1	2	1	12	2	2	1	1	0	2	2	0	10	22	5
b6f8ab21c67c4a1aa156e4b4ea3e63d3	KASKAZINI UNGUJA	Kiume	Rural	108	108	15.5128	-1.03	-1.28	-0.35	0	0	0	Normal	0	0	0	1	2	1	2	2	2	0	2	0	0	0	0	0	0	11	2	2	2	2	0	2	2	2	14	25	5
ba59e275fb24466cb0ba92a9928f0fb7	KASKAZINI UNGUJA	Kiume	Rural	96	96	14.8963	-0.88	-0.77	-0.6	0	0	0	Normal	0	0	0	1	2	0	2	2	2	2	2	2	2	2	2	2	1	23	2	2	0	1	0	0	0	0	5	28	5
b6f8ab21c67c4a1aa156e4b4ea3e63d3	KASKAZINI UNGUJA	Kike	Rural	96	96	15.8399	0.33	0.44	0.09	0	0	0	Normal	0	0	0	1	2	0	1	1	2	1	1	0	1	2	0	0	0	11	2	2	1	2	0	1	1	0	9	20	4
ba59e275fb24466cb0ba92a9928f0fb7	KASKAZINI UNGUJA	Kiume	Rural	96	96	14.6782	-0.53	-0.08	-0.77	0	0	0	Normal	0	0	0	1	1	0	0	0	0	0	1	0	0	1	0	1	1	5	1	2	2	2	0	2	2	1	12	17	2
ba59e275fb24466cb0ba92a9928f0fb7	KASKAZINI UNGUJA	Kike	Rural	84	84	13.1493	-0.85	0.29	-1.63	0	0	0	Normal	0	0	0	1	1	0	1	0	0	0	0	0	0	2	1	1	1	7	2	2	2	1	0	1	2	1	11	18	2
c9d4e934efcf4c498843fee3e44a2aea	KASKAZINI UNGUJA	Kiume	Rural	84	84	16.9864	0.89	0.35	0.97	0	0	0	Normal	0	0	0	1	1	0	1	1	1	0	1	0	1	1	1	0	1	9	2	2	1	1	2	1	1	2	12	21	4
ba59e275fb24466cb0ba92a9928f0fb7	KASKAZINI UNGUJA	Kiume	Rural	96	96	14.679	-0.44	0.06	-0.77	0	0	0	Normal	0	0	0	1	2	0	0	2	2	1	2	2	1	1	0	1	1	15	2	2	1	0	1	2	2	0	10	25	5
ba59e275fb24466cb0ba92a9928f0fb7	KASKAZINI UNGUJA	Kiume	Rural	120	120	26.2722	1.93	-1.22	3.04	0	0	0	Obesity	0	0	1	0	2	0	2	2	1	2	2	1	2	2	0	2	1	19	2	2	1	1	0	2	2	0	10	29	5
c9d4e934efcf4c498843fee3e44a2aea	KASKAZINI UNGUJA	Kiume	Rural	108	108	15.1344	-1.54	-1.72	-0.61	0	0	0	Normal	0	0	0	1	2	0	2	2	1	1	0	1	1	1	1	0	1	13	0	2	2	2	2	2	1	2	13	26	5
c9d4e934efcf4c498843fee3e44a2aea	KASKAZINI UNGUJA	Kiume	Rural	132	132	15.7546		-0.39	-0.7		0	0	Normal	0	0	0	1	1	0	2	0	0	0	2	0	1	1	0	0	0	7	2	2	1	0	2	1	1	2	11	18	2
b6f8ab21c67c4a1aa156e4b4ea3e63d3	KASKAZINI UNGUJA	Kike	Rural	108	108	18.3284	1.06	0.61	1	0	0	0	Normal	0	0	0	1	0	0	2	0	0	0	1	0	0	2	0	2	0	7	2	2	2	2	0	2	2	1	13	20	4
b6f8ab21c67c4a1aa156e4b4ea3e63d3	KASKAZINI UNGUJA	Kike	Rural	96	96	17.253	0.33	-0.49	0.79	0	0	0	Normal	0	0	0	1	2	1	1	2	1	0	1	1	1	1	1	2	0	14	1	2	1	2	0	1	2	0	9	23	5
ba59e275fb24466cb0ba92a9928f0fb7	KASKAZINI UNGUJA	Kike	Rural	108	108	13.9035	-2.65	-2.55	-1.38	0	0	0	Normal	0	0	0	1	1	2	2	2	0	0	1	1	0	1	2	0	1	13	2	2	1	2	0	2	1	2	12	25	5
ba59e275fb24466cb0ba92a9928f0fb7	KASKAZINI UNGUJA	Kiume	Rural	108	108	14.3929	-1.06	-0.53	-1.19	0	0	0	Normal	0	0	0	1	1	0	2	0	0	1	2	1	1	1	0	1	2	12	2	2	1	2	0	1	2	1	11	23	5
b6f8ab21c67c4a1aa156e4b4ea3e63d3	KASKAZINI UNGUJA	Kiume	Rural	120	120	16.8797	-0.43	-1.02	0.24	0	0	0	Normal	0	0	0	1	0	0	2	2	0	0	0	1	0	2	0	1	0	8	2	2	0	1	0	1	2	1	9	17	2
b6f8ab21c67c4a1aa156e4b4ea3e63d3	KASKAZINI UNGUJA	Kike	Rural	108	108	15.7841	-0.77	-1.13	-0.17	0	0	0	Normal	0	0	0	1	1	0	1	2	0	0	1	0	0	2	0	0	0	7	2	2	1	0	0	2	1	1	9	16	1
9f3a7927938b4483b8d3add0a9ed1ee8	KASKAZINI UNGUJA	Kiume	Rural	204	204	23.5141		-1.08	0.79		0	0	Normal	0	0	0	1	1	1	1	0	0	0	1	1	0	0	0	1	2	8	2	2	2	2	1	2	1	2	14	22	5
8788ae735c954a9f82ef6ccbf27d95e5	KASKAZINI UNGUJA	Kike	Rural	192	192	20.245		-0.11	-0.16		0	0	Normal	0	0	0	1	0	0	1	0	2	0	0	2	0	1	0	0	1	7	2	2	2	2	0	1	2	2	13	20	4
e6c460dcdca7405eb8936ed850723141	KASKAZINI UNGUJA	Kike	Rural	192	192	19.2434		-0.65	-0.54		0	0	Normal	0	0	0	1	0	0	1	1	1	0	1	0	0	1	0	2	0	7	2	2	1	2	0	2	2	1	12	19	3
8788ae735c954a9f82ef6ccbf27d95e5	KASKAZINI UNGUJA	Kike	Rural	192	192	22.5441		-0.15	0.58		0	0	Normal	0	0	0	1	2	0	1	2	2	0	1	2	1	2	0	2	0	15	2	2	1	0	1	2	2	2	12	27	5
9f3a7927938b4483b8d3add0a9ed1ee8	KASKAZINI UNGUJA	Kiume	Rural	192	192	19.7387		-2.33	-0.31		0	0	Normal	0	0	0	1	0	0	0	0	0	1	1	1	0	2	0	2	2	9	2	2	0	2	2	2	1	2	13	22	5
e6c460dcdca7405eb8936ed850723141	KASKAZINI UNGUJA	Kiume	Rural	204	204	23.7392		-2.77	0.85		0	0	Normal	0	0	0	1	0	0	0	0	1	0	1	0	0	1	0	2	0	5	2	2	0	2	0	2	2	2	12	17	2
e6c460dcdca7405eb8936ed850723141	KASKAZINI UNGUJA	Kike	Rural	180	180	21.91		-0.34	0.55		0	0	Normal	0	0	0	1	0	0	1	0	1	0	1	0	0	1	0	2	1	7	2	2	2	2	0	2	2	0	12	19	3
e6c460dcdca7405eb8936ed850723141	KASKAZINI UNGUJA	Kike	Rural	192	192	18.8776		-1.58	-0.69		0	0	Normal	0	0	0	1	0	0	1	0	1	0	1	0	0	0	0	2	0	5	2	2	1	2	0	2	2	0	11	16	1
9f3a7927938b4483b8d3add0a9ed1ee8	KASKAZINI UNGUJA	Kiume	Rural	204	204	17.0309		-1.16	-1.94		0	0	Normal	0	0	0	1	0	0	2	1	0	1	0	0	0	0	0	2	2	8	1	1	1	2	1	2	1	2	11	19	3
9f3a7927938b4483b8d3add0a9ed1ee8	KASKAZINI UNGUJA	Kiume	Rural	216	216	18.8115		-0.65	-1.2		0	0	Normal	0	0	0	1	0	0	2	1	0	1	1	1	1	2	0	1	2	12	2	2	1	2	1	2	2	2	14	26	5
8788ae735c954a9f82ef6ccbf27d95e5	KASKAZINI UNGUJA	Kike	Rural	192	192	23.0048		-1.23	0.71		0	0	Normal	0	0	0	1	0	0	1	0	0	0	1	1	0	0	0	0	0	3	2	2	1	2	1	2	2	1	13	16	1
e6c460dcdca7405eb8936ed850723141	KASKAZINI UNGUJA	Kike	Rural	204	204	20.3735		-1.71	-0.23		0	0	Normal	0	0	0	1	1	0	1	1	0	0	0	0	0	1	0	1	0	5	2	2	2	2	1	2	2	1	14	19	3
e6c460dcdca7405eb8936ed850723141	KASKAZINI UNGUJA	Kike	Rural	216	216	23.6531		-0.86	0.71		0	0	Normal	0	0	0	1	0	0	1	0	0	0	0	0	0	1	0	0	0	2	2	2	2	2	0	2	2	2	14	16	1
9f3a7927938b4483b8d3add0a9ed1ee8	KASKAZINI UNGUJA	Kiume	Rural	228	228	18.8195		-2.51	-1.36		0	0	Normal	0	0	0	1	0	0	2	0	1	1	0	1	0	2	0	1	1	9	2	2	2	2	2	2	0	2	14	23	5
9f3a7927938b4483b8d3add0a9ed1ee8	KASKAZINI UNGUJA	Kiume	Rural	204	204	17.5273		0.01	-1.65		0	0	Normal	0	0	0	1	0	0	2	0	1	0	1	1	0	0	0	2	2	9	2	2	1	2	1	2	1	2	13	22	5
9f3a7927938b4483b8d3add0a9ed1ee8	KASKAZINI UNGUJA	Kiume	Rural	204	204	15.5547		-0.3	-2.92		0	0	Thinness	1	0	0	0	0	1	1	1	2	1	2	0	0	2	0	1	0	11	2	2	2	2	1	2	1	2	14	25	5
9f3a7927938b4483b8d3add0a9ed1ee8	KASKAZINI UNGUJA	Kiume	Rural	192	192	22.4189		-1.34	0.67		0	0	Normal	0	0	0	1	1	1	0	0	0	0	1	0	1	0	0	1	2	7	2	2	1	2	1	2	1	2	13	20	4
8788ae735c954a9f82ef6ccbf27d95e5	KASKAZINI UNGUJA	Kike	Rural	204	204	31.8355		-1.82	2.41		0	0	Obesity	0	0	1	0	0	0	1	1	1	0	1	0	0	1	0	2	0	7	2	2	2	2	2	2	2	2	16	23	5
e6c460dcdca7405eb8936ed850723141	KASKAZINI UNGUJA	Kike	Rural	192	192	17.6365		-0.15	-1.24		0	0	Normal	0	0	0	1	0	0	1	0	0	0	0	0	0	0	0	0	0	1	2	2	2	2	1	2	2	1	14	15	1
8788ae735c954a9f82ef6ccbf27d95e5	KASKAZINI UNGUJA	Kike	Rural	192	192	21.0431		-0.74	0.12		0	0	Normal	0	0	0	1	0	0	1	0	1	0	0	0	0	0	0	2	2	6	2	2	2	2	1	2	0	2	13	19	3
e6c460dcdca7405eb8936ed850723141	KASKAZINI UNGUJA	Kiume	Rural	216	216	22.0168		-2.58	0.11		0	0	Normal	0	0	0	1	1	0	2	1	1	1	1	0	0	0	0	2	0	9	2	2	1	2	0	2	2	1	12	21	4
8788ae735c954a9f82ef6ccbf27d95e5	KASKAZINI UNGUJA	Kiume	Rural	228	228	23.3577		-1.53	0.39		0	0	Normal	0	0	0	1	0	0	2	1	2	0	1	0	0	0	0	2	0	8	2	2	2	2	1	2	2	2	15	23	5
8788ae735c954a9f82ef6ccbf27d95e5	KASKAZINI UNGUJA	Kike	Rural	192	192	22.1271		0.5	0.46		0	0	Normal	0	0	0	1	0	0	0	1	0	0	0	0	0	0	0	1	0	2	2	2	2	2	0	1	2	2	13	15	1
8788ae735c954a9f82ef6ccbf27d95e5	KASKAZINI UNGUJA	Kike	Rural	192	192	23.771		-0.15	0.92		0	0	Normal	0	0	0	1	1	0	1	0	0	0	1	0	0	1	0	1	0	5	2	2	1	2	1	2	2	2	14	19	3
9f3a7927938b4483b8d3add0a9ed1ee8	KASKAZINI UNGUJA	Kiume	Rural	216	216	22.3094		-2.01	0.21		0	0	Normal	0	0	0	1	1	1	0	1	1	0	1	1	0	2	0	1	1	10	1	2	2	2	1	2	1	2	13	23	5
8788ae735c954a9f82ef6ccbf27d95e5	KASKAZINI UNGUJA	Kiume	Rural	192	192	19.1046		-0.51	-0.59		0	0	Normal	0	0	0	1	0	0	2	1	1	0	1	1	0	0	0	0	0	6	2	2	2	2	1	2	2	1	14	20	4
e6c460dcdca7405eb8936ed850723141	KASKAZINI UNGUJA	Kike	Rural	216	216	19.0081		-0.48	-0.82		0	0	Normal	0	0	0	1	0	0	2	2	0	0	1	0	0	1	0	0	0	6	2	2	0	2	0	2	2	0	10	16	1
9f3a7927938b4483b8d3add0a9ed1ee8	KASKAZINI UNGUJA	Kiume	Rural	204	204	20.5282		-0.79	-0.24		0	0	Normal	0	0	0	1	0	0	0	1	0	1	1	1	0	1	0	0	1	6	2	1	2	2	2	1	0	2	12	18	2
8b1932d3fa58419b90419e5b4d862295	KASKAZINI UNGUJA	Kike	Urban	168	168	16.8403		-0.21	-1.2		0	0	Normal	0	0	0	1	0	0	2	2	0	0	0	0	0	2	0	0	0	6	2	2	1	2	0	2	0	1	10	16	1
58857999b79b40469556002c7dbe21a8	KASKAZINI UNGUJA	Kike	Urban	180	180	18.2955		-1.9	-0.76		0	0	Normal	0	0	0	1	0	0	0	0	0	0	0	0	0	0	0	0	0	0	2	2	2	2	0	2	0	2	12	12	1
58857999b79b40469556002c7dbe21a8	KASKAZINI UNGUJA	Kiume	Urban	180	180	13.6483		-2.2	-3.81		0	0	Thinness	1	0	0	0	1	0	1	1	0	1	0	0	0	1	0	0	1	6	2	2	2	2	0	2	0	0	10	16	1
58857999b79b40469556002c7dbe21a8	KASKAZINI UNGUJA	Kike	Urban	180	180	18.5317		-0.39	-0.66		0	0	Normal	0	0	0	1	1	1	1	0	0	2	1	2	1	1	1	0	1	12	2	2	1	2	0	2	2	2	13	25	5
58857999b79b40469556002c7dbe21a8	KASKAZINI UNGUJA	Kiume	Urban	216	216	17.9952		-1.63	-1.61		0	0	Normal	0	0	0	1	1	0	1	0	0	1	0	0	0	1	0	0	1	5	2	2	1	2	0	2	2	2	13	18	2
ac6fe0d9b3554f9c9e1560cd7d958bb4	KASKAZINI UNGUJA	Kiume	Urban	180	180	16.4132		-2.67	-1.73		0	0	Normal	0	0	0	1	0	0	2	2	0	1	0	1	0	2	0	1	0	9	2	2	2	2	2	1	1	2	14	23	5
8b1932d3fa58419b90419e5b4d862295	KASKAZINI UNGUJA	Kike	Urban	168	168	19.9641		1.51	0.15		0	0	Normal	0	0	0	1	1	0	2	2	0	0	1	0	0	2	0	0	0	8	2	2	2	2	0	2	2	0	12	20	4
58857999b79b40469556002c7dbe21a8	KASKAZINI UNGUJA	Kike	Urban	168	168	20.1835		-0.24	0.22		0	0	Normal	0	0	0	1	0	0	1	0	0	0	1	0	0	1	0	0	1	4	2	2	2	2	0	2	0	2	12	16	1
58857999b79b40469556002c7dbe21a8	KASKAZINI UNGUJA	Kike	Urban	168	168	20.2623		-1.27	0.25		0	0	Normal	0	0	0	1	0	0	1	0	0	1	0	0	0	2	0	0	0	4	2	2	1	2	0	2	2	2	13	17	2
ac6fe0d9b3554f9c9e1560cd7d958bb4	KASKAZINI UNGUJA	Kiume	Urban	156	156	23.7677		-1.12	1.79		0	0	Overweight	0	1	0	0	1	0	2	2	0	0	0	1	0	1	0	0	1	8	1	2	1	2	1	2	2	2	13	21	4
8b1932d3fa58419b90419e5b4d862295	KASKAZINI UNGUJA	Kike	Urban	156	156	20.9203		0.77	0.74		0	0	Normal	0	0	0	1	2	0	2	1	0	0	0	0	0	0	0	0	0	5	2	2	1	2	0	2	2	0	11	16	1
8b1932d3fa58419b90419e5b4d862295	KASKAZINI UNGUJA	Kike	Urban	168	168	20.4712		0.12	0.32		0	0	Normal	0	0	0	1	0	0	2	1	0	0	0	0	0	1	0	0	0	4	2	2	1	2	0	2	2	0	11	15	1
8b1932d3fa58419b90419e5b4d862295	KASKAZINI UNGUJA	Kike	Urban	168	168	21.4853		-1.35	0.65		0	0	Normal	0	0	0	1	0	0	2	2	0	0	1	0	0	1	0	0	2	8	2	2	2	2	0	2	0	0	10	18	2
ac6fe0d9b3554f9c9e1560cd7d958bb4	KASKAZINI UNGUJA	Kiume	Urban	192	192	22.5492		0.06	0.71		0	0	Normal	0	0	0	1	1	0	2	2	0	0	0	0	0	2	0	2	0	9	2	2	2	2	2	2	2	2	16	25	5
8b1932d3fa58419b90419e5b4d862295	KASKAZINI UNGUJA	Kike	Urban	180	180	20.0775		-1.52	-0.05		0	0	Normal	0	0	0	1	1	0	2	1	0	0	0	0	0	1	0	0	0	5	2	2	2	2	0	2	0	0	10	15	1
8b1932d3fa58419b90419e5b4d862295	KASKAZINI UNGUJA	Kiume	Urban	156	156	16.7591		-1.61	-0.76		0	0	Normal	0	0	0	1	0	0	2	1	0	2	1	0	0	2	0	0	1	9	1	2	2	2	0	2	2	0	11	20	4
ac6fe0d9b3554f9c9e1560cd7d958bb4	KASKAZINI UNGUJA	Kiume	Urban	180	180	16.7764		-2.34	-1.5		0	0	Normal	0	0	0	1	2	0	2	2	0	1	0	0	0	1	0	1	1	10	2	2	0	2	2	2	0	2	12	22	5
ac6fe0d9b3554f9c9e1560cd7d958bb4	KASKAZINI UNGUJA	Kiume	Urban	168	168	15.4968		-1.18	-1.98		0	0	Normal	0	0	0	1	1	0	2	1	0	1	0	1	0	1	0	2	2	11	2	2	0	2	2	2	2	2	14	25	5
ac6fe0d9b3554f9c9e1560cd7d958bb4	KASKAZINI UNGUJA	Kiume	Urban	168	168	22.6172		0.25	1.24		0	0	Overweight	0	1	0	0	0	0	2	2	0	0	0	0	0	1	0	0	1	6	2	2	2	2	2	2	2	2	16	22	5
ac6fe0d9b3554f9c9e1560cd7d958bb4	KASKAZINI UNGUJA	Kiume	Urban	180	180	15.3346		-1.55	-2.49		0	0	Thinness	1	0	0	0	0	0	1	1	0	1	0	0	0	1	0	1	1	6	2	2	2	2	2	1	2	2	15	21	4
8b1932d3fa58419b90419e5b4d862295	KASKAZINI UNGUJA	Kike	Urban	156	156	20.5413		-0.41	0.62		0	0	Normal	0	0	0	1	1	0	2	2	0	0	1	0	0	2	0	0	0	8	2	2	1	2	0	1	2	0	10	18	2
8b1932d3fa58419b90419e5b4d862295	KASKAZINI UNGUJA	Kiume	Urban	192	192	16.8931		-1.81	-1.76		0	0	Normal	0	0	0	1	0	0	2	2	0	2	0	1	0	2	0	0	0	9	2	2	1	2	0	2	2	2	13	22	5
8b1932d3fa58419b90419e5b4d862295	KASKAZINI UNGUJA	Kike	Urban	168	168	19.0824		0.46	-0.19		0	0	Normal	0	0	0	1	1	0	2	2	0	0	1	1	1	0	0	0	0	8	2	2	1	2	0	2	2	1	12	20	4
58857999b79b40469556002c7dbe21a8	KASKAZINI UNGUJA	Kike	Urban	168	168	17.4137		-0.47	-0.91		0	0	Normal	0	0	0	1	0	0	2	0	0	0	0	0	0	1	0	0	0	3	2	2	1	2	0	2	0	1	10	13	1
8b1932d3fa58419b90419e5b4d862295	KASKAZINI UNGUJA	Kiume	Urban	180	180	20.9888		1.26	0.46		0	0	Normal	0	0	0	1	0	0	2	2	0	0	1	0	0	2	0	0	2	9	2	2	2	2	0	2	2	0	12	21	4
ac6fe0d9b3554f9c9e1560cd7d958bb4	KASKAZINI UNGUJA	Kiume	Urban	156	156	20.6334		0.72	0.94		0	0	Normal	0	0	0	1	0	0	2	2	0	1	1	1	0	0	0	2	0	9	2	0	2	2	2	2	1	2	13	22	5
58857999b79b40469556002c7dbe21a8	KASKAZINI UNGUJA	Kiume	Urban	180	180	19.7639		-0.19	0		0	0	Normal	0	0	0	1	1	0	2	0	0	1	0	0	0	0	0	0	0	4	2	2	2	1	0	2	1	2	12	16	1
8b1932d3fa58419b90419e5b4d862295	KASKAZINI UNGUJA	Kike	Urban	156	156	18.3617		-0.69	-0.18		0	0	Normal	0	0	0	1	1	0	2	2	0	0	0	0	0	2	0	0	2	9	2	2	0	2	0	2	2	0	10	19	3
f879a57b7cc048ffb6f02e6adf3fc45d	KASKAZINI UNGUJA	Kiume	Urban	156	156	16.8765		-0.46	-0.69		0	0	Normal	0	0	0	1	1	0	0	0	1	1	0	0	0	2	0	0	0	5	2	2	1	2	2	1	2	2	14	19	3
6241bf372f0c4a72a6b507a860a0d430	KASKAZINI UNGUJA	Kike	Urban	144	144	17.189		-0.49	-0.36		0	0	Normal	0	0	0	1	1	0	2	1	0	1	1	0	0	2	0	1	1	10	2	2	2	1	1	2	1	2	13	23	5
92ee0614254642f98a3b63e1d8dfe7e9	KASKAZINI UNGUJA	Kike	Urban	156	156	18.5893		-1.58	-0.08		0	0	Normal	0	0	0	1	1	1	2	0	1	0	0	1	2	2	0	0	0	10	2	2	2	2	0	2	1	2	13	23	5
edecd166679346d8b77d9da0bec7d004	KASKAZINI UNGUJA	Kiume	Urban	168	168	20.3345		-0.17	0.53		0	0	Normal	0	0	0	1	0	0	2	1	0	0	0	1	0	0	0	0	2	6	2	2	2	2	0	2	1	1	12	18	2
70c48b9b63944cac95aba523d7f2b578	KASKAZINI UNGUJA	Kike	Urban	144	144	16.7294		0.08	-0.59		0	0	Normal	0	0	0	1	0	0	2	0	0	0	0	0	0	0	0	0	0	2	2	2	1	2	2	2	2	2	15	17	2
6241bf372f0c4a72a6b507a860a0d430	KASKAZINI UNGUJA	Kike	Urban	144	144	17.5466		-0.79	-0.2		0	0	Normal	0	0	0	1	0	0	2	0	0	0	1	0	1	1	0	0	0	5	2	2	2	2	0	2	1	2	13	18	2
f879a57b7cc048ffb6f02e6adf3fc45d	KASKAZINI UNGUJA	Kiume	Urban	168	168	15.9242		-2.73	-1.68		0	0	Normal	0	0	0	1	2	0	0	0	0	0	0	0	0	0	0	0	0	2	2	2	2	1	1	2	1	1	12	14	1
70c48b9b63944cac95aba523d7f2b578	KASKAZINI UNGUJA	Kiume	Urban	156	156	15.2662		-1.61	-1.75		0	0	Normal	0	0	0	1	0	0	0	1	0	0	1	0	0	1	0	2	0	5	2	2	1	0	2	2	0	2	11	16	1
6241bf372f0c4a72a6b507a860a0d430	KASKAZINI UNGUJA	Kiume	Urban	144	144	17.3181		-2.14	-0.11		0	0	Normal	0	0	0	1	0	0	1	0	0	0	0	0	0	1	0	0	0	2	2	2	2	2	0	2	1	2	13	15	1
b8a0c496bcff44fca58d13a089bef710	KASKAZINI UNGUJA	Kiume	Urban	156	156	16.9676		-1.78	-0.64		0	0	Normal	0	0	0	1	0	0	1	1	0	0	0	0	0	0	0	0	0	2	2	2	1	2	2	0	2	2	13	15	1
82bcf17a292f4a1aadf0200c77df17d6	KASKAZINI UNGUJA	Kiume	Urban	156	156	17.241		-1.39	-0.49		0	0	Normal	0	0	0	1	1	0	2	2	0	0	0	0	0	2	0	0	0	7	2	2	2	2	0	2	1	0	11	18	2
edecd166679346d8b77d9da0bec7d004	KASKAZINI UNGUJA	Kike	Urban	168	168	18.871		0.48	-0.27		0	0	Normal	0	0	0	1	1	0	2	2	0	0	0	1	0	1	2	0	1	10	2	2	1	2	0	2	2	1	12	22	5
70c48b9b63944cac95aba523d7f2b578	KASKAZINI UNGUJA	Kike	Urban	156	156	15.7065		-0.7	-1.51		0	0	Normal	0	0	0	1	0	0	1	1	0	0	1	0	1	2	0	0	0	6	1	2	1	1	2	2	2	2	13	19	3
92ee0614254642f98a3b63e1d8dfe7e9	KASKAZINI UNGUJA	Kiume	Urban	168	168	18.0943		-2.1	-0.42		0	0	Normal	0	0	0	1	0	0	2	2	0	0	1	0	0	0	0	0	0	5	2	2	2	2	2	2	2	1	15	20	4
d9c3498ee79141e5bae9c3b043fd724d	KASKAZINI UNGUJA	Kike	Urban	144	144	20.3797		-0.46	0.87		0	0	Normal	0	0	0	1	0	0	2	1	0	0	1	0	0	1	0	0	1	6	2	2	2	2	0	2	2	1	13	19	3
b8a0c496bcff44fca58d13a089bef710	KASKAZINI UNGUJA	Kike	Urban	156	156	23.7789		-1.09	1.5		0	0	Overweight	0	1	0	0	1	0	2	1	0	0	1	1	1	2	1	0	1	11	1	2	2	1	2	1	2	2	13	24	5
d9c3498ee79141e5bae9c3b043fd724d	KASKAZINI UNGUJA	Kike	Urban	192	192	15.6569		-1.95	-2.3		0	0	Thinness	1	0	0	0	0	0	0	1	0	0	1	0	0	1	0	1	0	4	2	2	2	2	1	2	2	1	14	18	2
92ee0614254642f98a3b63e1d8dfe7e9	KASKAZINI UNGUJA	Kike	Urban	144	144	15.3829		-1.42	-1.34		0	0	Normal	0	0	0	1	1	0	2	0	0	1	2	0	2	2	0	0	0	10	2	2	2	2	1	2	2	0	13	23	5
b8a0c496bcff44fca58d13a089bef710	KASKAZINI UNGUJA	Kike	Urban	180	180	21.4766		-1.1	0.42		0	0	Normal	0	0	0	1	0	0	2	2	0	0	0	0	0	0	0	0	0	4	2	2	2	1	2	1	1	1	12	16	1
2dfd6d33cf4b42ecb6ec24c0fa490ade	KASKAZINI UNGUJA	Kiume	Urban	168	168	16.9753		-2.49	-1.02		0	0	Normal	0	0	0	1	0	0	2	0	0	0	0	0	0	2	0	0	0	4	2	2	2	2	2	2	2	2	16	20	4
d9c3498ee79141e5bae9c3b043fd724d	KASKAZINI UNGUJA	Kiume	Urban	144	144	16.968		-1.24	-0.29		0	0	Normal	0	0	0	1	1	0	2	0	1	0	0	1	0	2	0	0	1	8	1	2	2	2	1	2	2	2	14	22	5
82bcf17a292f4a1aadf0200c77df17d6	KASKAZINI UNGUJA	Kike	Urban	156	156	19.3221		-1.47	0.2		0	0	Normal	0	0	0	1	1	0	2	1	1	0	1	0	1	1	0	0	0	8	2	2	1	0	0	1	2	2	10	18	2
2dfd6d33cf4b42ecb6ec24c0fa490ade	KASKAZINI UNGUJA	Kiume	Urban	156	156	15.2002		-0.48	-1.79		0	0	Normal	0	0	0	1	0	0	2	2	0	0	0	1	0	2	0	2	0	9	2	2	2	2	2	2	2	2	16	25	5
f879a57b7cc048ffb6f02e6adf3fc45d	KASKAZINI UNGUJA	Kiume	Urban	168	168	18.0609		-3	-0.44		0	0	Normal	0	0	0	1	0	0	0	0	0	0	0	0	0	1	0	2	0	3	2	2	2	2	2	1	2	2	15	18	2
2dfd6d33cf4b42ecb6ec24c0fa490ade	KASKAZINI UNGUJA	Kiume	Urban	144	144	17.1415		-2.2	-0.2		0	0	Normal	0	0	0	1	0	0	1	2	0	0	0	0	0	1	0	1	0	5	2	2	2	2	2	2	2	2	16	21	4
edecd166679346d8b77d9da0bec7d004	KASKAZINI UNGUJA	Kike	Urban	156	156	17.1364		-2.03	-0.73		0	0	Normal	0	0	0	1	0	0	2	2	0	0	1	0	0	2	0	2	0	9	2	2	2	2	2	2	2	2	16	25	5
82bcf17a292f4a1aadf0200c77df17d6	KASKAZINI UNGUJA	Kike	Urban	144	144	19.9369		-1.58	0.73		0	0	Normal	0	0	0	1	1	0	2	1	0	0	0	0	0	0	0	0	0	4	2	2	1	2	1	2	0	2	12	16	1
d9c3498ee79141e5bae9c3b043fd724d	KASKAZINI UNGUJA	Kiume	Urban	156	156	17.2655		-0.26	-0.48		0	0	Normal	0	0	0	1	1	0	2	1	0	0	1	0	0	1	0	0	1	7	2	2	1	2	0	2	2	2	13	20	4
15c5007d68bd48e9b9ffeea499569959	KUSINI UNGUJA	Kiume	Rural	132	132	21.4797		-0.54	1.75		0	0	Overweight	0	1	0	0	1	1	1	0	1	1	0	0	1	1	1	2	0	10	2	2	0	2	0	2	2	1	11	21	4
15c5007d68bd48e9b9ffeea499569959	KUSINI UNGUJA	Kiume	Rural	132	132	15.5312		-1.1	-0.85		0	0	Normal	0	0	0	1	1	0	1	1	0	1	0	0	0	1	0	0	0	5	2	2	2	2	0	2	2	1	13	18	2
70ae0d788ab64063aaba7880796977a6	KUSINI UNGUJA	Kike	Rural	120	120	17.0442	0.53	0.73	0.2	0	0	0	Normal	0	0	0	1	0	0	1	0	0	0	0	0	0	1	0	0	0	2	2	2	2	2	0	2	2	2	14	16	1
30dbefc586254bec85f100949872e1c6	KUSINI UNGUJA	Kike	Rural	120	120	20.7254	1.53	0.71	1.53	0	0	0	Overweight	0	1	0	0	0	0	0	0	0	0	0	0	0	0	0	0	0	0	2	2	2	2	2	2	2	2	16	16	1
70ae0d788ab64063aaba7880796977a6	KUSINI UNGUJA	Kiume	Rural	120	120	15.451	-0.45	-0.12	-0.62	0	0	0	Normal	0	0	0	1	1	0	2	2	1	1	0	0	0	0	0	2	0	9	2	2	2	1	1	2	1	2	13	22	5
30dbefc586254bec85f100949872e1c6	KUSINI UNGUJA	Kike	Rural	120	120	15.8052	0.4	1.32	-0.42	0	0	0	Normal	0	0	0	1	1	0	0	2	0	0	1	0	1	2	0	0	2	9	1	2	1	1	2	1	2	2	12	21	4
15c5007d68bd48e9b9ffeea499569959	KUSINI UNGUJA	Kike	Rural	120	120	16.4826	-0.52	-0.87	-0.06	0	0	0	Normal	0	0	0	1	1	0	1	2	0	0	0	0	0	2	0	0	1	7	2	2	2	2	0	2	2	0	12	19	3
70ae0d788ab64063aaba7880796977a6	KUSINI UNGUJA	Kike	Rural	108	108	14.7449	0.14	1.23	-0.79	0	0	0	Normal	0	0	0	1	1	0	2	0	0	0	1	0	0	1	0	1	0	6	2	2	2	2	0	2	2	2	14	20	4
15c5007d68bd48e9b9ffeea499569959	KUSINI UNGUJA	Kiume	Rural	108	108	15.5398	0.82	1.82	-0.33	0	0	0	Normal	0	0	0	1	0	0	1	0	0	0	0	1	0	1	0	0	0	3	2	2	2	2	1	2	2	2	15	18	2
70ae0d788ab64063aaba7880796977a6	KUSINI UNGUJA	Kiume	Rural	120	120	15.248	-0.21	0.43	-0.76	0	0	0	Normal	0	0	0	1	1	0	2	1	0	0	0	0	0	2	0	0	0	6	2	2	2	2	0	2	1	2	13	19	3
70ae0d788ab64063aaba7880796977a6	KUSINI UNGUJA	Kiume	Rural	120	120	18.5244	1.04	0.65	1.02	0	0	0	Overweight	0	1	0	0	1	0	1	1	0	0	0	0	0	1	0	0	0	4	2	2	1	2	0	2	2	1	12	16	1
15c5007d68bd48e9b9ffeea499569959	KUSINI UNGUJA	Kike	Rural	108	108	16.785	0.46	0.38	0.34	0	0	0	Normal	0	0	0	1	2	0	0	0	0	1	1	0	1	0	0	1	1	7	1	2	1	1	1	1	1	1	9	16	1
30dbefc586254bec85f100949872e1c6	KUSINI UNGUJA	Kiume	Rural	132	132	18.2381		-0.42	0.63		0	0	Normal	0	0	0	1	1	0	1	1	0	0	1	0	1	1	0	0	1	7	2	2	1	1	2	2	1	1	12	19	3
30dbefc586254bec85f100949872e1c6	KUSINI UNGUJA	Kike	Rural	120	120	16.745	-0.56	-1.1	0.06	0	0	0	Normal	0	0	0	1	0	0	1	2	0	0	0	2	0	0	0	0	1	6	2	2	1	2	2	2	2	2	15	21	4
30dbefc586254bec85f100949872e1c6	KUSINI UNGUJA	Kiume	Rural	132	132	16.2568		-0.42	-0.39		0	0	Normal	0	0	0	1	0	0	2	2	0	1	0	0	1	1	0	0	1	8	1	2	1	1	2	2	2	2	13	21	4
30dbefc586254bec85f100949872e1c6	KUSINI UNGUJA	Kiume	Rural	120	120	14.4599	-1.72	-1.36	-1.36	0	0	0	Normal	0	0	0	1	0	0	0	2	0	0	1	0	0	1	0	0	2	6	2	2	1	1	2	2	2	2	14	20	4
30dbefc586254bec85f100949872e1c6	KUSINI UNGUJA	Kiume	Rural	108	108	16.1375	0.62	1	0.05	0	0	0	Normal	0	0	0	1	2	0	1	1	0	1	0	0	0	1	0	0	1	7	2	2	1	1	2	2	2	2	14	21	4
70ae0d788ab64063aaba7880796977a6	KUSINI UNGUJA	Kike	Rural	156	156	15.6013		-2.52	-1.57		0	0	Normal	0	0	0	1	1	0	1	1	1	0	1	1	0	1	1	1	0	9	2	2	0	0	1	1	2	1	9	18	2
30dbefc586254bec85f100949872e1c6	KUSINI UNGUJA	Kike	Rural	108	108	15.8324	0.67	1.47	-0.14	0	0	0	Normal	0	0	0	1	1	0	0	0	0	0	0	0	0	0	0	0	0	1	2	2	0	2	2	2	2	2	14	15	1
70ae0d788ab64063aaba7880796977a6	KUSINI UNGUJA	Kike	Rural	132	132	15.0506		0.36	-1.18		0	0	Normal	0	0	0	1	1	0	1	2	0	0	0	0	0	1	0	0	0	5	1	2	2	2	0	2	2	1	12	17	2
15c5007d68bd48e9b9ffeea499569959	KUSINI UNGUJA	Kiume	Rural	144	144	22.4536		0.31	1.74		0	0	Overweight	0	1	0	0	1	0	0	0	0	1	1	0	0	0	0	0	1	4	2	2	2	2	0	2	2	1	13	17	2
15c5007d68bd48e9b9ffeea499569959	KUSINI UNGUJA	Kiume	Rural	120	120	15.8389	-0.03	0.33	-0.37	0	0	0	Normal	0	0	0	1	1	0	1	0	1	1	1	1	1	1	1	1	1	11	1	2	1	2	1	1	2	1	11	22	5
70ae0d788ab64063aaba7880796977a6	KUSINI UNGUJA	Kike	Rural	108	108	13.5316	-1.04	0.07	-1.67	0	0	0	Normal	0	0	0	1	0	0	2	2	0	2	0	0	0	0	1	0	0	7	2	2	1	2	0	2	2	1	12	19	3
15c5007d68bd48e9b9ffeea499569959	KUSINI UNGUJA	Kike	Rural	120	120	16.7805	1.22	2.43	0.08	0	0	0	Normal	0	0	0	1	0	0	1	0	0	0	0	0	0	1	0	0	0	2	2	2	1	2	0	2	2	2	13	15	1
15c5007d68bd48e9b9ffeea499569959	KUSINI UNGUJA	Kike	Rural	132	132	19.0458		0.29	0.72		0	0	Normal	0	0	0	1	1	0	2	1	1	0	1	1	1	2	1	1	2	14	2	2	2	2	0	1	1	2	12	26	5
30dbefc586254bec85f100949872e1c6	KUSINI UNGUJA	Kiume	Rural	132	132	9.42397		3.42	-6.61		0	1	Thinness	1	0	0	0	1	0	1	1	0	0	0	0	0	2	1	0	1	7	2	2	2	2	0	2	2	1	13	20	4
15c5007d68bd48e9b9ffeea499569959	KUSINI UNGUJA	Kiume	Rural	132	132	15.6117		-1.29	-0.79		0	0	Normal	0	0	0	1	1	0	2	2	1	1	1	2	1	1	0	1	1	14	2	2	1	0	0	1	2	1	9	23	5
30dbefc586254bec85f100949872e1c6	KUSINI UNGUJA	Kike	Rural	108	108	14.6865	-0.98	-0.72	-0.83	0	0	0	Normal	0	0	0	1	0	1	1	2	0	0	1	0	1	2	0	0	1	9	2	2	1	1	2	2	1	2	13	22	5
3a22034f2d084570b537d3efbb3fe785	KUSINI UNGUJA	Kike	Rural	120	120	12.3172	-3.43	-2.26	-3.06	0	0	0	Thinness	1	0	0	0	1	0	1	0	0	0	0	0	0	1	0	0	0	3	2	2	2	2	0	2	0	0	10	13	1
8756797b0d5a4d888b7add98ebcef6e2	KUSINI UNGUJA	Kiume	Rural	96	96	17.3451	0.61	-0.12	0.95	0	0	0	Normal	0	0	0	1	1	0	1	1	0	0	1	0	0	2	0	0	1	7	2	2	2	1	2	2	0	2	13	20	4
8d3e8be26e284a57ac542cfd2ed4e682	KUSINI UNGUJA	Kike	Rural	84	84	14.2653	0.15	1.08	-0.75	0	0	0	Normal	0	0	0	1	0	0	2	0	0	0	0	0	0	0	0	0	0	2	2	2	1	1	2	2	1	2	13	15	1
3a22034f2d084570b537d3efbb3fe785	KUSINI UNGUJA	Kike	Rural	96	96	15.0079	-0.45	-0.34	-0.4	0	0	0	Normal	0	0	0	1	1	0	1	0	0	0	0	0	0	1	0	0	0	3	2	2	2	2	0	1	0	2	11	14	1
8d3e8be26e284a57ac542cfd2ed4e682	KUSINI UNGUJA	Kike	Rural	96	96	14.6666	0.26	1.18	-0.62	0	0	0	Normal	0	0	0	1	1	0	0	0	0	0	0	0	0	1	1	0	0	3	2	2	2	2	1	2	2	1	14	17	2
3a22034f2d084570b537d3efbb3fe785	KUSINI UNGUJA	Kiume	Rural	96	96	13.7197	-1.29	-0.47	-1.59	0	0	0	Normal	0	0	0	1	2	0	2	2	0	0	0	0	0	0	0	0	0	6	2	2	2	2	1	2	2	0	13	19	3
8756797b0d5a4d888b7add98ebcef6e2	KUSINI UNGUJA	Kiume	Rural	108	108	15.8526	-1.54	-2.19	-0.12	0	0	0	Normal	0	0	0	1	1	0	0	1	1	0	1	0	0	1	0	0	1	6	2	2	2	0	2	2	0	2	12	18	2
8756797b0d5a4d888b7add98ebcef6e2	KUSINI UNGUJA	Kiume	Rural	96	96	16.3819	1.17	1.55	0.41	0	0	0	Normal	0	0	0	1	0	1	2	1	2	1	0	0	0	0	0	0	0	7	2	2	2	2	2	2	0	2	14	21	4
8d3e8be26e284a57ac542cfd2ed4e682	KUSINI UNGUJA	Kike	Rural	96	96	12.2466	-1.92	-0.46	-2.61	0	0	0	Thinness	1	0	0	0	0	0	1	0	0	0	2	0	0	1	0	0	0	4	2	2	2	1	0	2	2	2	13	17	2
3a22034f2d084570b537d3efbb3fe785	KUSINI UNGUJA	Kike	Rural	96	96	14.651	-1.34	-1.48	-0.63	0	0	0	Normal	0	0	0	1	1	0	2	0	0	0	0	0	0	2	0	0	0	5	2	2	2	2	1	2	2	1	14	19	3
3a22034f2d084570b537d3efbb3fe785	KUSINI UNGUJA	Kike	Rural	108	108	14.5437	-0.29	0.57	-0.93	0	0	0	Normal	0	0	0	1	1	0	2	0	0	0	0	1	1	0	0	0	0	5	2	2	2	2	2	2	0	0	12	17	2
8d3e8be26e284a57ac542cfd2ed4e682	KUSINI UNGUJA	Kike	Rural	96	96	13.7725	-1.27	-0.73	-1.26	0	0	0	Normal	0	0	0	1	2	0	1	0	0	0	1	0	0	2	0	0	0	6	2	2	2	2	1	2	2	1	14	20	4
8d3e8be26e284a57ac542cfd2ed4e682	KUSINI UNGUJA	Kike	Rural	96	96	15.3248	0.35	0.85	-0.21	0	0	0	Normal	0	0	0	1	0	0	1	0	0	0	0	0	2	1	0	0	0	4	2	2	2	2	1	2	2	2	15	19	3
3a22034f2d084570b537d3efbb3fe785	KUSINI UNGUJA	Kike	Rural	96	96	13.6096	-1.65	-1.18	-1.39	0	0	0	Normal	0	0	0	1	1	0	2	1	1	0	1	0	1	1	1	0	0	9	1	2	2	2	0	1	1	1	10	19	3
3a22034f2d084570b537d3efbb3fe785	KUSINI UNGUJA	Kike	Rural	96	96	12.7819	-1.88	-0.85	-2.09	0	0	0	Thinness	1	0	0	0	1	0	2	0	0	0	0	0	0	1	0	0	0	4	2	2	2	2	0	2	2	0	12	16	1
8d3e8be26e284a57ac542cfd2ed4e682	KUSINI UNGUJA	Kike	Rural	108	108	14.1302	-0.59	0.34	-1.21	0	0	0	Normal	0	0	0	1	2	0	0	0	0	0	0	0	2	2	1	0	2	9	1	2	1	1	0	0	2	0	7	16	1
8756797b0d5a4d888b7add98ebcef6e2	KUSINI UNGUJA	Kiume	Rural	108	108	17.2788	0.84	0.62	0.69	0	0	0	Normal	0	0	0	1	0	0	1	0	0	0	0	0	0	0	0	0	1	2	2	2	1	2	2	2	0	2	13	15	1
8756797b0d5a4d888b7add98ebcef6e2	KUSINI UNGUJA	Kiume	Rural	108	108	16.6146	-0.71	-1.52	0.34	0	0	0	Normal	0	0	0	1	1	0	0	0	0	0	1	0	0	1	0	0	0	3	2	2	2	2	2	2	0	2	14	17	2
8756797b0d5a4d888b7add98ebcef6e2	KUSINI UNGUJA	Kiume	Rural	96	96	15.0908	-1.2	-1.37	-0.45	0	0	0	Normal	0	0	0	1	1	0	1	0	0	0	0	0	1	0	0	0	0	3	1	2	2	2	2	2	0	2	13	16	1
8d3e8be26e284a57ac542cfd2ed4e682	KUSINI UNGUJA	Kike	Rural	108	108	16.3816	0.06	-0.1	0.15	0	0	0	Normal	0	0	0	1	1	0	2	0	1	0	0	0	0	2	0	0	2	8	2	2	0	2	2	2	2	2	14	22	5
8d3e8be26e284a57ac542cfd2ed4e682	KUSINI UNGUJA	Kiume	Rural	96	96	14.2763	0.31	1.64	-1.1	0	0	0	Normal	0	0	0	1	1	0	2	0	0	0	0	0	0	1	0	0	0	4	2	2	1	2	1	2	2	1	13	17	2
8756797b0d5a4d888b7add98ebcef6e2	KUSINI UNGUJA	Kiume	Rural	96	96	16.5648	1.13	1.33	0.52	0	0	0	Normal	0	0	0	1	1	0	0	0	0	0	0	0	0	0	0	0	0	1	2	2	2	2	2	2	1	2	15	16	1
8756797b0d5a4d888b7add98ebcef6e2	KUSINI UNGUJA	Kiume	Rural	84	84	13.8778	-1.45	-0.95	-1.29	0	0	0	Normal	0	0	0	1	1	0	0	0	0	0	1	0	0	1	0	0	0	3	2	2	1	1	2	2	0	2	12	15	1
3a22034f2d084570b537d3efbb3fe785	KUSINI UNGUJA	Kiume	Rural	132	132	15.6614		-2.38	-0.76		0	0	Normal	0	0	0	1	1	0	2	1	0	0	1	1	0	1	0	0	0	7	2	2	2	2	0	2	2	2	14	21	4
8d3e8be26e284a57ac542cfd2ed4e682	KUSINI UNGUJA	Kiume	Rural	132	132	15.564		-2.25	-0.83		0	0	Normal	0	0	0	1	0	0	2	0	0	0	0	0	0	0	0	0	0	2	2	2	2	1	2	2	2	1	14	16	1
3a22034f2d084570b537d3efbb3fe785	KUSINI UNGUJA	Kike	Rural	108	108	17.0911	-1.35	-2.78	0.49	0	0	0	Normal	0	0	0	1	1	0	2	0	0	0	0	0	1	0	0	0	0	4	2	2	2	2	0	2	0	2	12	16	1
8756797b0d5a4d888b7add98ebcef6e2	KUSINI UNGUJA	Kiume	Rural	96	96	14.9359	-0.62	-0.42	-0.57	0	0	0	Normal	0	0	0	1	0	0	0	2	2	2	1	0	1	2	0	2	1	13	1	2	2	2	2	2	0	2	13	26	5
8756797b0d5a4d888b7add98ebcef6e2	KUSINI UNGUJA	Kiume	Rural	120	120	15.0941	-0.34	0.32	-0.87	0	0	0	Normal	0	0	0	1	0	0	1	2	1	0	1	0	0	1	0	0	0	6	2	2	1	2	2	2	0	2	13	19	3
58d5b20a878e4e378f8c09166152508f	KUSINI UNGUJA	Kiume	Rural	156	156	19.425		-2.08	0.5		0	0	Normal	0	0	0	1	1	1	1	0	2	1	1	1	0	2	1	0	0	11	2	2	2	1	2	1	1	2	13	24	5
d1571b8788f249249987d56a2da0ed38	KUSINI UNGUJA	Kike	Rural	120	120	20.406	1.01	-0.26	1.44	0	0	0	Overweight	0	1	0	0	1	0	1	0	0	1	1	0	1	1	0	0	0	6	2	2	0	2	0	2	1	1	10	16	1
12db27409720479aad9f0bed20e42f4d	KUSINI UNGUJA	Kike	Rural	132	132	16.2779		-0.56	-0.47		0	0	Normal	0	0	0	1	1	1	1	1	0	0	0	1	0	2	0	0	1	8	2	2	2	2	2	1	2	2	15	23	5
58d5b20a878e4e378f8c09166152508f	KUSINI UNGUJA	Kiume	Rural	144	144	17.1919		-1.31	-0.17		0	0	Normal	0	0	0	1	0	0	2	0	1	0	1	1	1	2	2	0	1	11	2	2	2	1	1	1	1	2	12	23	5
58d5b20a878e4e378f8c09166152508f	KUSINI UNGUJA	Kiume	Rural	132	132	15.3769		-1.25	-0.95		0	0	Normal	0	0	0	1	1	1	2	1	1	0	1	1	0	2	1	1	2	14	2	2	2	2	1	1	1	2	13	27	5
12db27409720479aad9f0bed20e42f4d	KUSINI UNGUJA	Kike	Rural	144	144	14.7377		-0.84	-1.76		0	0	Normal	0	0	0	1	0	0	0	0	0	0	1	0	0	1	0	1	1	4	2	2	2	2	1	1	1	1	12	16	1
12db27409720479aad9f0bed20e42f4d	KUSINI UNGUJA	Kiume	Rural	132	132	16.0732		1.16	-0.5		0	0	Normal	0	0	0	1	1	0	1	0	0	0	0	1	0	1	0	0	1	5	2	2	2	2	1	2	2	1	14	19	3
12db27409720479aad9f0bed20e42f4d	KUSINI UNGUJA	Kike	Rural	132	132	13.0206		-2.48	-2.73		0	0	Thinness	1	0	0	0	0	0	0	0	0	0	0	0	0	2	0	0	2	4	2	2	2	2	1	2	2	2	15	19	3
58d5b20a878e4e378f8c09166152508f	KUSINI UNGUJA	Kike	Rural	132	132	18.7528		-1.17	0.62		0	0	Normal	0	0	0	1	1	1	1	0	1	1	1	0	1	2	0	2	1	12	1	1	1	1	2	1	1	1	9	21	4
d1571b8788f249249987d56a2da0ed38	KUSINI UNGUJA	Kiume	Rural	156	156	13.5985		-2.64	-3.18		0	0	Thinness	1	0	0	0	0	0	2	2	0	0	0	0	0	2	0	0	0	6	2	2	0	2	0	2	2	1	11	17	2
d1571b8788f249249987d56a2da0ed38	KUSINI UNGUJA	Kike	Rural	120	120	23.584	3.25	3.72	2.22	0	0	0	Obesity	0	0	1	0	2	0	1	2	0	0	2	0	0	1	0	1	0	9	1	2	1	2	1	2	2	2	13	22	5
58d5b20a878e4e378f8c09166152508f	KUSINI UNGUJA	Kiume	Rural	120	120	14.5455	-0.45	0.54	-1.29	0	0	0	Normal	0	0	0	1	0	1	1	1	1	0	0	0	0	1	0	0	1	6	1	2	1	2	2	1	1	2	12	18	2
12db27409720479aad9f0bed20e42f4d	KUSINI UNGUJA	Kiume	Rural	180	180	17.9914		-1.43	-0.82		0	0	Normal	0	0	0	1	1	0	1	0	1	1	0	0	1	2	0	0	1	8	0	2	2	1	1	1	2	1	10	18	2
58d5b20a878e4e378f8c09166152508f	KUSINI UNGUJA	Kike	Rural	120	120	13.8478	-1.38	-0.46	-1.7	0	0	0	Normal	0	0	0	1	1	0	2	0	1	0	0	0	0	2	0	0	2	8	2	2	2	2	2	2	1	2	15	23	5
d1571b8788f249249987d56a2da0ed38	KUSINI UNGUJA	Kike	Rural	144	144	17.336		-1.19	-0.29		0	0	Normal	0	0	0	1	1	0	2	2	0	2	1	0	0	1	0	0	0	9	2	2	2	2	0	2	0	0	10	19	3
12db27409720479aad9f0bed20e42f4d	KUSINI UNGUJA	Kiume	Rural	144	144	14.7599		-2.82	-1.75		0	0	Normal	0	0	0	1	1	0	2	1	0	1	1	0	1	1	0	1	0	9	2	2	2	2	1	2	2	2	15	24	5
58d5b20a878e4e378f8c09166152508f	KUSINI UNGUJA	Kike	Rural	120	120	14.3635	-1.23	-0.6	-1.32	0	0	0	Normal	0	0	0	1	0	0	2	0	1	1	1	1	1	2	1	0	1	11	2	2	1	1	1	2	1	2	12	23	5
58d5b20a878e4e378f8c09166152508f	KUSINI UNGUJA	Kike	Rural	132	132	15.2054		-1.4	-1.08		0	0	Normal	0	0	0	1	1	1	2	1	1	1	1	0	2	1	1	2	2	16	2	2	1	1	2	1	2	2	13	29	5
12db27409720479aad9f0bed20e42f4d	KUSINI UNGUJA	Kike	Rural	168	168	19.7777		-2.4	0.08		0	0	Normal	0	0	0	1	1	0	0	1	0	0	1	0	1	0	0	0	0	4	2	2	2	2	2	1	2	2	15	19	3
d1571b8788f249249987d56a2da0ed38	KUSINI UNGUJA	Kike	Rural	120	120	15.8017	-0.84	-0.97	-0.42	0	0	0	Normal	0	0	0	1	2	0	2	2	0	1	0	1	0	2	0	0	0	10	2	2	2	2	0	2	2	2	14	24	5
58d5b20a878e4e378f8c09166152508f	KUSINI UNGUJA	Kiume	Rural	132	132	14.0152		-0.15	-2.04		0	0	Thinness	1	0	0	0	1	2	1	0	1	0	1	1	2	0	0	0	2	11	0	2	2	2	1	1	2	2	12	23	5
58d5b20a878e4e378f8c09166152508f	KUSINI UNGUJA	Kiume	Rural	144	144	18.0507		-0.97	0.25		0	0	Normal	0	0	0	1	1	1	1	1	0	0	1	1	0	2	0	0	1	9	1	2	1	2	2	2	2	2	14	23	5
d1571b8788f249249987d56a2da0ed38	KUSINI UNGUJA	Kike	Rural	120	120	19.4033	1.22	0.74	1.13	0	0	0	Overweight	0	1	0	0	0	0	0	1	0	0	0	0	0	1	0	0	0	2	2	2	1	2	0	2	2	2	13	15	1
12db27409720479aad9f0bed20e42f4d	KUSINI UNGUJA	Kiume	Rural	132	132	15.0143		-1.34	-1.22		0	0	Normal	0	0	0	1	1	0	1	1	0	0	0	0	0	1	0	0	0	4	2	2	2	2	2	2	2	2	16	20	4
d1571b8788f249249987d56a2da0ed38	KUSINI UNGUJA	Kiume	Rural	120	120	18.0153	0.22	-0.61	0.8	0	0	0	Normal	0	0	0	1	0	0	0	0	0	0	0	0	0	0	1	0	0	1	2	2	2	2	0	2	2	1	13	14	1
d1571b8788f249249987d56a2da0ed38	KUSINI UNGUJA	Kiume	Rural	144	144	14.9767		-2.81	-1.58		0	0	Normal	0	0	0	1	2	1	1	0	1	0	0	2	1	2	1	2	0	13	2	1	1	1	1	2	0	1	9	22	5
12db27409720479aad9f0bed20e42f4d	KUSINI UNGUJA	Kike	Rural	144	144	19.8547		-2.31	0.7		0	0	Normal	0	0	0	1	2	0	2	1	0	0	1	1	0	1	0	0	2	10	2	2	0	2	1	1	2	2	12	22	5
12db27409720479aad9f0bed20e42f4d	KUSINI UNGUJA	Kiume	Rural	120	120	15.5849	-1.48	-1.79	-0.53	0	0	0	Normal	0	0	0	1	1	0	1	0	0	0	1	1	0	0	0	0	0	4	2	2	1	2	2	2	2	2	15	19	3
1ad31754a1344ef7b160ad0bd6926163	KUSINI UNGUJA	Kike	Rural	144	144	21.295		-1.7	1.14		0	0	Overweight	0	1	0	0	1	0	2	2	1	2	0	1	1	1	0	0	1	12	2	2	2	2	0	2	1	2	13	25	5
86fef8f4593c4f588b93cecbae613f04	KUSINI UNGUJA	Kike	Rural	144	144	20.4614		-1.19	0.89		0	0	Normal	0	0	0	1	1	0	2	0	0	0	0	1	1	0	0	0	2	7	2	2	2	2	0	2	0	0	10	17	2
86fef8f4593c4f588b93cecbae613f04	KUSINI UNGUJA	Kike	Rural	132	132	27.5803		-0.51	2.67		0	0	Obesity	0	0	1	0	1	0	1	2	0	0	0	0	0	0	0	0	0	4	2	2	2	2	1	2	1	2	14	18	2
86fef8f4593c4f588b93cecbae613f04	KUSINI UNGUJA	Kiume	Rural	144	144	14.8542		0.47	-1.67		0	0	Normal	0	0	0	1	0	0	2	1	0	0	0	1	0	2	0	0	0	6	2	2	0	2	1	2	1	0	10	16	1
1ad31754a1344ef7b160ad0bd6926163	KUSINI UNGUJA	Kike	Rural	132	132	20.1765		1.1	1.1		0	0	Overweight	0	1	0	0	0	0	1	0	0	2	0	0	1	0	0	0	1	5	2	2	2	1	0	2	0	1	10	15	1
01b5cb008abb4bc7af8c45f7ab400be8	KUSINI UNGUJA	Kiume	Rural	168	168	21.2561		-0.61	0.84		0	0	Normal	0	0	0	1	0	0	0	0	0	1	2	0	0	0	0	0	0	3	2	2	2	2	2	2	2	2	16	19	3
01b5cb008abb4bc7af8c45f7ab400be8	KUSINI UNGUJA	Kiume	Rural	144	144	15.4829		-0.7	-1.21		0	0	Normal	0	0	0	1	1	0	2	2	1	1	1	1	0	2	1	1	2	15	2	2	0	1	2	1	1	1	10	25	5
86fef8f4593c4f588b93cecbae613f04	KUSINI UNGUJA	Kike	Rural	144	144	22.8972		-1.32	1.56		0	0	Overweight	0	1	0	0	0	0	2	2	0	0	0	2	1	1	0	0	1	9	2	2	1	0	1	2	2	2	12	21	4
86fef8f4593c4f588b93cecbae613f04	KUSINI UNGUJA	Kike	Rural	132	132	17.8992		1.04	0.28		0	0	Normal	0	0	0	1	0	0	2	2	0	0	1	1	0	2	0	0	0	8	2	2	1	2	0	2	0	0	9	17	2
86fef8f4593c4f588b93cecbae613f04	KUSINI UNGUJA	Kike	Rural	144	144	23.6707		-0.05	1.73		0	0	Overweight	0	1	0	0	1	0	2	2	0	2	0	2	0	0	0	0	0	9	2	2	1	2	2	2	2	0	13	22	5
86fef8f4593c4f588b93cecbae613f04	KUSINI UNGUJA	Kike	Rural	132	132	27.579		0.98	2.67		0	0	Obesity	0	0	1	0	0	0	2	2	0	0	0	0	0	2	0	0	0	6	2	2	1	2	0	1	2	2	12	18	2
01b5cb008abb4bc7af8c45f7ab400be8	KUSINI UNGUJA	Kiume	Rural	144	144	16.2174		-1.97	-0.73		0	0	Normal	0	0	0	1	0	0	2	2	0	0	0	0	0	0	0	0	1	5	2	2	2	2	2	2	1	2	15	20	4
86fef8f4593c4f588b93cecbae613f04	KUSINI UNGUJA	Kiume	Rural	156	156	19.8673		-0.61	0.67		0	0	Normal	0	0	0	1	1	0	2	2	0	0	1	2	1	2	0	0	0	11	2	2	1	1	0	1	0	0	7	18	2
1ad31754a1344ef7b160ad0bd6926163	KUSINI UNGUJA	Kiume	Rural	156	156	14.59		-1.35	-2.28		0	0	Thinness	1	0	0	0	1	0	2	0	0	1	0	0	0	2	0	0	1	7	2	2	2	2	0	1	0	2	11	18	2
01b5cb008abb4bc7af8c45f7ab400be8	KUSINI UNGUJA	Kiume	Rural	144	144	14.758		-0.99	-1.75		0	0	Normal	0	0	0	1	1	0	2	2	0	1	0	0	0	2	0	0	2	10	2	2	2	2	2	2	2	2	16	26	5
01b5cb008abb4bc7af8c45f7ab400be8	KUSINI UNGUJA	Kiume	Rural	144	144	21.8047		-1.14	1.57		0	0	Overweight	0	1	0	0	1	0	0	2	0	1	0	2	1	1	1	2	2	13	2	2	2	2	2	2	0	2	14	27	5
86fef8f4593c4f588b93cecbae613f04	KUSINI UNGUJA	Kike	Rural	132	132	19.7549		1.49	0.97		0	0	Normal	0	0	0	1	0	0	2	1	0	0	0	1	0	1	0	0	2	7	2	2	1	2	1	2	2	0	12	19	3
01b5cb008abb4bc7af8c45f7ab400be8	KUSINI UNGUJA	Kiume	Rural	156	156	17.5748		-2.66	-0.32		0	0	Normal	0	0	0	1	0	1	2	1	0	2	1	2	0	0	0	0	1	10	2	2	2	1	2	2	1	2	14	24	5
86fef8f4593c4f588b93cecbae613f04	KUSINI UNGUJA	Kiume	Rural	144	144	15.0373		-1.75	-1.53		0	0	Normal	0	0	0	1	1	0	2	1	0	0	1	0	0	1	0	0	0	6	2	2	0	2	2	2	2	1	13	19	3
1ad31754a1344ef7b160ad0bd6926163	KUSINI UNGUJA	Kike	Rural	144	144	19.0334		-0.69	0.41		0	0	Normal	0	0	0	1	1	0	1	1	0	1	1	0	1	1	0	1	0	8	2	2	1	0	0	0	2	2	9	17	2
1ad31754a1344ef7b160ad0bd6926163	KUSINI UNGUJA	Kike	Rural	132	132	22.3095		0.05	1.68		0	0	Overweight	0	1	0	0	0	0	1	0	0	0	0	0	1	1	0	0	2	5	2	2	2	2	0	2	0	2	12	17	2
86fef8f4593c4f588b93cecbae613f04	KUSINI UNGUJA	Kike	Rural	144	144	23.2911		-1.41	1.65		0	0	Overweight	0	1	0	0	1	0	2	2	0	0	2	1	0	2	0	0	0	10	2	2	1	2	0	1	1	1	10	20	4
1ad31754a1344ef7b160ad0bd6926163	KUSINI UNGUJA	Kike	Rural	132	132	20.3248		0.98	1.15		0	0	Overweight	0	1	0	0	1	0	1	0	0	0	0	0	1	1	0	0	1	5	0	2	1	1	0	2	0	2	8	13	1
01b5cb008abb4bc7af8c45f7ab400be8	KUSINI UNGUJA	Kiume	Rural	168	168	15.2058		-3.26	-2.2		0	0	Thinness	1	0	0	0	1	0	2	2	0	2	1	2	0	2	2	2	1	17	2	2	2	2	2	1	2	1	14	31	5
1ad31754a1344ef7b160ad0bd6926163	KUSINI UNGUJA	Kiume	Rural	144	144	16.8656		-0.42	-0.35		0	0	Normal	0	0	0	1	1	0	2	0	0	1	0	1	0	2	0	0	0	7	2	2	1	2	0	2	0	2	11	18	2
1ad31754a1344ef7b160ad0bd6926163	KUSINI UNGUJA	Kike	Rural	132	132	19.411		0.09	0.85		0	0	Normal	0	0	0	1	1	0	0	0	0	1	0	0	0	1	0	0	0	3	2	2	2	2	0	2	0	2	12	15	1
01b5cb008abb4bc7af8c45f7ab400be8	KUSINI UNGUJA	Kiume	Rural	180	180	19.502		-1.12	-0.11		0	0	Normal	0	0	0	1	2	1	2	2	1	1	1	1	2	1	1	2	0	17	2	2	1	2	2	2	0	1	12	29	5
86fef8f4593c4f588b93cecbae613f04	KUSINI UNGUJA	Kiume	Rural	144	144	16.2304		0.38	-0.72		0	0	Normal	0	0	0	1	1	0	2	2	2	0	1	1	1	1	0	0	2	13	2	2	1	2	0	2	2	1	12	25	5
f076ed4a290e48508414882b49c49332	KUSINI UNGUJA	Kike	Rural	180	180	26.2687		-0.88	1.63		0	0	Overweight	0	1	0	0	1	0	2	0	0	0	0	0	0	2	0	0	1	6	2	2	1	2	0	2	1	2	12	18	2
8eb07b4cf2484e0a935e07dfcd1bf582	KUSINI UNGUJA	Kiume	Rural	180	180	17.9882		-1.94	-0.82		0	0	Normal	0	0	0	1	0	0	2	2	0	0	0	1	0	2	0	0	1	8	1	2	0	2	2	2	2	2	13	21	4
341ea0a3ee44430993c574251c98c04c	KUSINI UNGUJA	Kike	Rural	180	180	20.7461		-0.91	0.18		0	0	Normal	0	0	0	1	1	1	2	0	0	0	1	1	1	1	0	1	0	9	1	2	1	2	2	2	2	0	12	21	4
341ea0a3ee44430993c574251c98c04c	KUSINI UNGUJA	Kike	Rural	204	204	19.5526		-1.74	-0.53		0	0	Normal	0	0	0	1	0	0	2	1	0	0	0	0	0	0	0	0	0	3	2	2	2	2	2	2	2	2	16	19	3
8eb07b4cf2484e0a935e07dfcd1bf582	KUSINI UNGUJA	Kiume	Rural	180	180	15.8417		-1.6	-2.12		0	0	Thinness	1	0	0	0	0	0	1	1	0	0	0	0	0	1	0	0	1	4	2	2	2	2	2	2	2	2	16	20	4
341ea0a3ee44430993c574251c98c04c	KUSINI UNGUJA	Kike	Rural	156	156	26.9343		-2.19	2.13		0	0	Obesity	0	0	1	0	0	0	1	2	0	0	0	0	0	2	0	0	1	6	2	2	0	2	0	2	1	1	10	16	1
f076ed4a290e48508414882b49c49332	KUSINI UNGUJA	Kiume	Rural	204	204	21.5203		-0.99	0.14		0	0	Normal	0	0	0	1	1	0	2	1	0	1	1	0	0	2	0	0	1	9	2	2	2	2	0	2	1	2	13	22	5
341ea0a3ee44430993c574251c98c04c	KUSINI UNGUJA	Kiume	Rural	216	216	17.6469		-0.76	-1.8		0	0	Normal	0	0	0	1	0	0	2	1	0	0	1	0	0	2	0	0	2	8	2	2	2	2	1	2	2	1	14	22	5
f076ed4a290e48508414882b49c49332	KUSINI UNGUJA	Kike	Rural	180	180	27.226		-1.23	1.82		0	0	Overweight	0	1	0	0	1	0	1	0	0	0	1	0	1	0	0	0	2	6	2	2	2	2	0	2	0	2	12	18	2
341ea0a3ee44430993c574251c98c04c	KUSINI UNGUJA	Kike	Rural	180	180	24.734		-0.64	1.3		0	0	Overweight	0	1	0	0	1	0	2	2	0	0	1	0	0	2	0	0	1	9	1	2	1	2	0	2	2	0	10	19	3
341ea0a3ee44430993c574251c98c04c	KUSINI UNGUJA	Kike	Rural	168	168	19.9933		0.72	0.16		0	0	Normal	0	0	0	1	1	0	2	2	0	0	0	0	0	2	0	0	1	8	2	2	0	2	0	2	2	1	11	19	3
8eb07b4cf2484e0a935e07dfcd1bf582	KUSINI UNGUJA	Kiume	Rural	168	168	16.5535		-1.32	-1.27		0	0	Normal	0	0	0	1	1	0	2	2	0	0	0	0	0	2	0	1	2	10	2	2	2	2	2	2	0	2	14	24	5
341ea0a3ee44430993c574251c98c04c	KUSINI UNGUJA	Kiume	Rural	168	168	16.8401		-2.29	-1.1		0	0	Normal	0	0	0	1	0	0	2	2	0	0	0	1	0	2	0	0	0	7	2	2	1	2	0	2	2	0	11	18	2
341ea0a3ee44430993c574251c98c04c	KUSINI UNGUJA	Kike	Rural	168	168	25.052		-1.19	1.56		0	0	Overweight	0	1	0	0	0	0	2	2	0	0	0	0	0	1	0	0	2	7	2	1	2	2	1	2	2	0	12	19	3
341ea0a3ee44430993c574251c98c04c	KUSINI UNGUJA	Kiume	Rural	180	180	16.1757		-0.66	-1.89		0	0	Normal	0	0	0	1	0	0	2	2	0	0	0	0	0	2	0	0	0	6	2	2	2	2	2	2	2	0	14	20	4
8eb07b4cf2484e0a935e07dfcd1bf582	KUSINI UNGUJA	Kiume	Rural	216	216	20.8581		-0.29	-0.32		0	0	Normal	0	0	0	1	0	0	2	2	0	0	0	0	0	2	0	0	2	8	0	2	0	2	2	2	0	2	10	18	2
f076ed4a290e48508414882b49c49332	KUSINI UNGUJA	Kike	Rural	180	180	18.0146		-0.37	-0.88		0	0	Normal	0	0	0	1	1	0	2	1	1	0	1	0	1	2	0	0	0	9	2	2	1	2	0	2	2	2	13	22	5
8eb07b4cf2484e0a935e07dfcd1bf582	KUSINI UNGUJA	Kiume	Rural	204	204	20.7469		-2.32	-0.15		0	0	Normal	0	0	0	1	0	0	2	2	0	0	0	1	0	2	0	0	1	8	2	2	2	2	2	2	1	1	14	22	5
341ea0a3ee44430993c574251c98c04c	KUSINI UNGUJA	Kiume	Rural	180	180	19.1406		-0.47	-0.27		0	0	Normal	0	0	0	1	0	2	2	2	0	0	1	0	0	2	0	0	1	10	2	2	1	2	2	2	1	0	12	22	5
341ea0a3ee44430993c574251c98c04c	KUSINI UNGUJA	Kike	Rural	180	180	24.38		-0.93	1.21		0	0	Overweight	0	1	0	0	1	0	2	1	0	0	0	1	0	0	0	0	0	5	2	2	2	2	0	2	2	2	14	19	3
8eb07b4cf2484e0a935e07dfcd1bf582	KUSINI UNGUJA	Kiume	Rural	180	180	20.7163		-2.19	0.36		0	0	Normal	0	0	0	1	2	1	2	1	0	1	0	1	0	2	0	1	1	12	2	2	1	1	2	2	1	2	13	25	5
f076ed4a290e48508414882b49c49332	KUSINI UNGUJA	Kike	Rural	192	192	16.9949		-1.7	-1.56		0	0	Normal	0	0	0	1	0	0	2	1	0	0	0	0	0	1	0	0	1	5	2	2	2	2	0	1	1	2	12	17	2
341ea0a3ee44430993c574251c98c04c	KUSINI UNGUJA	Kike	Rural	168	168	19.9197		0.72	0.13		0	0	Normal	0	0	0	1	0	0	0	2	0	0	0	0	0	2	0	0	0	4	2	2	0	2	2	1	1	0	10	14	1
8eb07b4cf2484e0a935e07dfcd1bf582	KUSINI UNGUJA	Kiume	Rural	180	180	19.9517		0.2	0.07		0	0	Normal	0	0	0	1	1	0	2	2	0	0	0	2	0	2	0	2	0	11	2	2	2	2	2	0	1	2	13	24	5
f076ed4a290e48508414882b49c49332	KUSINI UNGUJA	Kike	Rural	168	168	29.0235		0.81	2.28		0	0	Obesity	0	0	1	0	0	0	2	1	0	0	1	0	0	1	0	0	0	5	1	2	2	2	0	2	2	2	13	18	2
f076ed4a290e48508414882b49c49332	KUSINI UNGUJA	Kike	Rural	192	192	19.9759		0.15	-0.26		0	0	Normal	0	0	0	1	0	0	2	0	0	0	0	0	0	0	0	0	1	3	2	2	1	1	0	2	0	2	10	13	1
8eb07b4cf2484e0a935e07dfcd1bf582	KUSINI UNGUJA	Kiume	Rural	192	192	18.5762		-1.88	-0.84		0	0	Normal	0	0	0	1	0	0	2	1	0	1	0	0	0	2	0	2	1	9	2	2	2	0	2	2	2	2	14	23	5
8eb07b4cf2484e0a935e07dfcd1bf582	KUSINI UNGUJA	Kiume	Rural	168	168	16.7769		-1.65	-1.13		0	0	Normal	0	0	0	1	1	0	1	1	0	0	1	0	0	0	0	0	0	4	2	2	2	2	2	2	2	2	16	20	4
197a0d83a9d14ce58e77eb19e8417c75	KUSINI UNGUJA	Kiume	Urban	180	180	17.3939		-0.43	-1.14		0	0	Normal	0	0	0	1	0	0	0	2	0	0	0	0	0	2	0	0	0	4	2	2	2	1	0	2	2	2	13	17	2
822bdc8c8c354efab10243cdcf289128	KUSINI UNGUJA	Kike	Urban	156	156	23.0757		-1.32	1.34		0	0	Overweight	0	1	0	0	0	0	2	2	0	0	0	0	0	1	0	0	0	5	2	2	2	2	1	2	2	2	15	20	4
822bdc8c8c354efab10243cdcf289128	KUSINI UNGUJA	Kike	Urban	156	156	18.4897		-0.56	-0.13		0	0	Normal	0	0	0	1	0	0	1	0	0	0	0	0	0	0	0	0	0	1	2	2	1	2	1	2	2	2	14	15	1
b0f0fc03d9014c328b29bbbda2362c64	KUSINI UNGUJA	Kike	Urban	156	156	17.7091		-0.69	-0.46		0	0	Normal	0	0	0	1	1	1	2	2	0	0	0	0	1	2	0	0	1	10	2	2	2	1	2	2	1	2	14	24	5
197a0d83a9d14ce58e77eb19e8417c75	KUSINI UNGUJA	Kike	Urban	156	156	16.4192		-0.15	-1.1		0	0	Normal	0	0	0	1	1	0	1	2	0	0	0	0	1	1	0	0	0	6	2	2	2	2	0	2	0	0	10	16	1
822bdc8c8c354efab10243cdcf289128	KUSINI UNGUJA	Kiume	Urban	156	156	15.6489		-1.16	-1.47		0	0	Normal	0	0	0	1	2	2	2	0	2	2	2	1	2	2	0	2	0	19	0	2	0	1	0	0	0	1	4	23	5
197a0d83a9d14ce58e77eb19e8417c75	KUSINI UNGUJA	Kiume	Urban	144	144	21.4002		-0.87	1.46		0	0	Overweight	0	1	0	0	0	0	2	2	0	0	1	0	0	1	0	0	0	6	2	2	1	2	0	2	2	2	13	19	3
197a0d83a9d14ce58e77eb19e8417c75	KUSINI UNGUJA	Kiume	Urban	156	156	17.076		-1.19	-0.58		0	0	Normal	0	0	0	1	0	0	1	2	0	0	1	1	0	2	0	1	0	8	1	2	2	2	0	2	1	2	12	20	4
197a0d83a9d14ce58e77eb19e8417c75	KUSINI UNGUJA	Kike	Urban	144	144	23.3867		-0.27	1.67		0	0	Overweight	0	1	0	0	0	0	2	0	0	0	1	1	0	2	0	0	2	8	2	2	2	2	0	2	1	0	11	19	3
b0f0fc03d9014c328b29bbbda2362c64	KUSINI UNGUJA	Kike	Urban	168	168	18.2974		0.04	-0.51		0	0	Normal	0	0	0	1	1	0	1	1	0	0	1	0	1	1	1	0	0	7	2	2	1	1	2	1	2	2	13	20	4
822bdc8c8c354efab10243cdcf289128	KUSINI UNGUJA	Kike	Urban	156	156	21.4074		-0.27	0.89		0	0	Normal	0	0	0	1	0	0	0	1	0	0	0	0	0	1	2	0	0	4	2	2	2	2	0	2	1	2	13	17	2
197a0d83a9d14ce58e77eb19e8417c75	KUSINI UNGUJA	Kike	Urban	144	144	15.2083		-2.74	-1.45		0	0	Normal	0	0	0	1	0	0	0	0	0	0	0	0	0	1	0	0	0	1	2	2	2	2	1	2	1	2	14	15	1
822bdc8c8c354efab10243cdcf289128	KUSINI UNGUJA	Kiume	Urban	156	156	16.3882		-1.7	-0.98		0	0	Normal	0	0	0	1	1	0	1	2	1	1	1	0	0	1	0	1	2	11	0	1	2	0	0	2	2	2	9	20	4
b0f0fc03d9014c328b29bbbda2362c64	KUSINI UNGUJA	Kiume	Urban	156	156	25.3359		-2.36	2.11		0	0	Obesity	0	0	1	0	0	0	1	1	0	0	0	0	0	0	1	0	2	5	2	2	2	2	2	2	2	2	16	21	4
822bdc8c8c354efab10243cdcf289128	KUSINI UNGUJA	Kiume	Urban	144	144	17.0717		-1.51	-0.24		0	0	Normal	0	0	0	1	1	0	2	1	1	2	0	1	1	0	1	1	1	12	1	1	2	2	0	2	2	2	12	24	5
b0f0fc03d9014c328b29bbbda2362c64	KUSINI UNGUJA	Kiume	Urban	144	144	15.5792		-0.7	-1.14		0	0	Normal	0	0	0	1	1	0	1	2	0	0	0	0	0	2	1	0	1	8	2	2	1	2	1	1	2	1	12	20	4
b0f0fc03d9014c328b29bbbda2362c64	KUSINI UNGUJA	Kike	Urban	156	156	15.9485		-1.88	-1.37		0	0	Normal	0	0	0	1	2	0	1	2	0	0	1	0	1	1	0	0	1	9	2	2	2	2	0	2	2	2	14	23	5
197a0d83a9d14ce58e77eb19e8417c75	KUSINI UNGUJA	Kike	Urban	168	168	16.6317		-0.37	-1.31		0	0	Normal	0	0	0	1	1	0	0	1	0	0	0	1	0	2	0	0	0	5	2	2	1	2	0	2	2	2	13	18	2
b0f0fc03d9014c328b29bbbda2362c64	KUSINI UNGUJA	Kiume	Urban	156	156	16.8011		-0.96	-0.74		0	0	Normal	0	0	0	1	0	0	2	1	1	0	0	0	0	1	0	0	1	6	2	2	1	0	2	2	2	1	12	18	2
822bdc8c8c354efab10243cdcf289128	KUSINI UNGUJA	Kiume	Urban	156	156	18.2041		0.09	-0.01		0	0	Normal	0	0	0	1	0	0	2	0	0	0	0	0	1	2	0	0	0	5	2	2	2	2	0	2	1	1	12	17	2
197a0d83a9d14ce58e77eb19e8417c75	KUSINI UNGUJA	Kiume	Urban	156	156	18.9593		-2	0.32		0	0	Normal	0	0	0	1	1	0	1	0	0	0	0	0	0	0	0	0	0	2	2	2	2	2	2	1	1	2	14	16	1
b0f0fc03d9014c328b29bbbda2362c64	KUSINI UNGUJA	Kike	Urban	144	144	14.2812		-2.65	-2.08		0	0	Thinness	1	0	0	0	0	0	1	0	0	0	1	0	0	0	0	0	1	3	2	2	2	1	2	2	1	1	13	16	1
b0f0fc03d9014c328b29bbbda2362c64	KUSINI UNGUJA	Kike	Urban	156	156	22.4722		-0.85	1.18		0	0	Overweight	0	1	0	0	0	0	0	2	0	0	1	1	0	1	0	0	1	6	2	2	2	2	2	2	2	1	15	21	4
b0f0fc03d9014c328b29bbbda2362c64	KUSINI UNGUJA	Kike	Urban	156	156	25.0344		0.62	1.77		0	0	Overweight	0	1	0	0	1	0	1	2	0	1	0	1	0	1	1	0	1	9	1	2	2	1	1	1	1	2	11	20	4
822bdc8c8c354efab10243cdcf289128	KUSINI UNGUJA	Kiume	Urban	156	156	16.5491		0.18	-0.89		0	0	Normal	0	0	0	1	1	0	2	2	2	0	2	0	1	1	0	0	2	13	0	2	0	0	0	0	1	0	3	16	1
822bdc8c8c354efab10243cdcf289128	KUSINI UNGUJA	Kike	Urban	144	144	16.6419		-1.77	-0.63		0	0	Normal	0	0	0	1	0	0	1	0	0	0	0	1	0	2	0	1	0	5	2	2	2	2	0	2	2	2	14	19	3
822bdc8c8c354efab10243cdcf289128	KUSINI UNGUJA	Kiume	Urban	156	156	26.8112		-2.19	2.37		0	0	Obesity	0	0	1	0	0	0	2	1	0	0	1	0	0	1	0	0	0	5	2	2	2	2	0	2	2	1	13	18	2
b0f0fc03d9014c328b29bbbda2362c64	KUSINI UNGUJA	Kiume	Urban	168	168	20.308		-1.21	0.52		0	0	Normal	0	0	0	1	0	0	2	2	0	0	0	0	0	0	0	0	1	5	2	2	1	2	1	1	0	0	9	14	1
05ca2733571246f39f3586ad12f0e133	KUSINI UNGUJA	Kike	Urban	192	192	20.9372		-0.64	0.08		0	0	Normal	0	0	0	1	0	0	2	2	0	0	2	0	0	2	0	0	0	8	2	2	2	2	1	2	1	2	14	22	5
05ca2733571246f39f3586ad12f0e133	KUSINI UNGUJA	Kiume	Urban	228	228	18.7927		-2.42	-1.38		0	0	Normal	0	0	0	1	0	0	0	1	0	0	1	0	0	1	0	0	0	3	2	2	2	2	1	2	2	2	15	18	2
e4eba87ce1a049d6995aba66224dde65	KUSINI UNGUJA	Kiume	Urban	204	204	17.0449		-1.45	-1.93		0	0	Normal	0	0	0	1	1	0	2	0	0	0	1	0	0	0	0	0	1	5	2	2	2	2	2	2	2	1	15	20	4
05ca2733571246f39f3586ad12f0e133	KUSINI UNGUJA	Kike	Urban	204	204	27.1736		-0.35	1.6		0	0	Overweight	0	1	0	0	1	0	1	2	0	0	0	1	0	1	0	0	0	6	2	2	2	2	1	2	2	1	14	20	4
e4eba87ce1a049d6995aba66224dde65	KUSINI UNGUJA	Kiume	Urban	192	192	18.0666		-0.5	-1.09		0	0	Normal	0	0	0	1	0	0	1	0	0	1	0	0	0	0	0	0	0	2	2	2	2	2	2	2	0	2	14	16	1
1d2a93c3e4db4bf4a33ef14267aef85b	KUSINI UNGUJA	Kiume	Urban	216	216	17.4061		-0.76	-1.93		0	0	Normal	0	0	0	1	1	0	1	1	0	1	0	1	0	1	0	0	1	7	1	2	2	2	1	2	1	1	12	19	3
05ca2733571246f39f3586ad12f0e133	KUSINI UNGUJA	Kike	Urban	204	204	22.3972		-0.25	0.43		0	0	Normal	0	0	0	1	2	0	2	0	0	0	0	0	0	2	0	0	0	6	2	2	2	2	2	2	2	0	14	20	4
05ca2733571246f39f3586ad12f0e133	KUSINI UNGUJA	Kike	Urban	192	192	20.2854		-1.45	-0.15		0	0	Normal	0	0	0	1	2	0	2	1	0	0	0	0	0	2	0	0	0	7	2	2	1	2	2	2	0	1	12	19	3
05ca2733571246f39f3586ad12f0e133	KUSINI UNGUJA	Kiume	Urban	192	192	20.5873		-1.23	0.04		0	0	Normal	0	0	0	1	0	0	2	2	0	0	0	0	0	2	0	0	0	6	2	2	2	2	0	2	2	0	12	18	2
1d2a93c3e4db4bf4a33ef14267aef85b	KUSINI UNGUJA	Kike	Urban	228	228	21.8099		-1.93	0.12		0	0	Normal	0	0	0	1	0	0	1	0	0	0	2	1	2	1	0	0	1	8	2	2	1	2	1	2	1	1	12	20	4
e4eba87ce1a049d6995aba66224dde65	KUSINI UNGUJA	Kiume	Urban	204	204	22.5846		-1.54	0.5		0	0	Normal	0	0	0	1	1	0	2	2	0	0	0	1	0	2	0	0	1	9	1	2	2	1	2	2	2	0	12	21	4
1d2a93c3e4db4bf4a33ef14267aef85b	KUSINI UNGUJA	Kike	Urban	180	180	20.5804		-0.91	0.13		0	0	Normal	0	0	0	1	0	0	2	1	1	0	0	1	1	0	0	1	0	7	2	2	1	2	1	2	1	0	11	18	2
e4eba87ce1a049d6995aba66224dde65	KUSINI UNGUJA	Kiume	Urban	204	204	17.4793		-0.77	-1.68		0	0	Normal	0	0	0	1	0	0	2	0	0	1	0	0	0	2	0	0	1	6	2	2	0	2	2	2	0	1	11	17	2
e4eba87ce1a049d6995aba66224dde65	KUSINI UNGUJA	Kiume	Urban	192	192	22.4742		-1.36	0.69		0	0	Normal	0	0	0	1	0	0	1	0	0	0	0	0	0	2	0	0	1	4	2	2	2	2	2	2	0	2	14	18	2
e4eba87ce1a049d6995aba66224dde65	KUSINI UNGUJA	Kiume	Urban	192	192	21.825		-0.39	0.48		0	0	Normal	0	0	0	1	0	0	2	0	0	1	0	1	0	1	0	0	0	5	2	2	2	2	2	2	1	2	15	20	4
1d2a93c3e4db4bf4a33ef14267aef85b	KUSINI UNGUJA	Kike	Urban	216	216	20.9473		-0.27	-0.1		0	0	Normal	0	0	0	1	1	0	1	2	0	0	0	0	0	2	0	0	1	7	2	2	2	2	1	2	0	1	12	19	3
e4eba87ce1a049d6995aba66224dde65	KUSINI UNGUJA	Kiume	Urban	228	228	22.1891		-1.5	0		0	0	Normal	0	0	0	1	1	0	1	1	0	0	0	0	0	0	0	0	0	3	2	2	2	2	2	2	0	2	14	17	2
1d2a93c3e4db4bf4a33ef14267aef85b	KUSINI UNGUJA	Kike	Urban	192	192	19.7712		-2.07	-0.33		0	0	Normal	0	0	0	1	0	0	1	0	0	0	0	1	1	2	0	0	1	6	2	2	2	2	1	2	1	0	12	18	2
1d2a93c3e4db4bf4a33ef14267aef85b	KUSINI UNGUJA	Kike	Urban	180	180	24.5307		0.4	1.25		0	0	Overweight	0	1	0	0	2	0	0	0	0	0	0	0	0	2	0	0	0	4	2	2	1	2	2	2	2	2	15	19	3
1d2a93c3e4db4bf4a33ef14267aef85b	KUSINI UNGUJA	Kiume	Urban	204	204	19.2754		-1.12	-0.77		0	0	Normal	0	0	0	1	0	0	2	0	0	0	0	0	0	2	0	0	0	4	2	2	2	2	0	0	1	0	9	13	1
e4eba87ce1a049d6995aba66224dde65	KUSINI UNGUJA	Kiume	Urban	168	168	21.3562		-2.05	0.87		0	0	Normal	0	0	0	1	2	0	2	1	0	0	0	0	0	0	0	0	1	6	2	2	0	2	2	2	1	2	13	19	3
1d2a93c3e4db4bf4a33ef14267aef85b	KUSINI UNGUJA	Kike	Urban	168	168	22.3107		0.66	0.89		0	0	Normal	0	0	0	1	2	1	2	1	0	1	1	0	1	2	1	1	1	14	0	2	2	1	1	1	2	1	10	24	5
1d2a93c3e4db4bf4a33ef14267aef85b	KUSINI UNGUJA	Kike	Urban	204	204	22.0754		-0.77	0.33		0	0	Normal	0	0	0	1	0	0	1	0	0	0	0	0	1	1	0	0	0	3	0	2	2	2	0	2	2	0	10	13	1
05ca2733571246f39f3586ad12f0e133	KUSINI UNGUJA	Kike	Urban	192	192	25.204		-1.4	1.27		0	0	Overweight	0	1	0	0	1	0	2	2	0	0	0	1	0	1	0	0	0	7	2	2	2	2	0	2	1	0	11	18	2
05ca2733571246f39f3586ad12f0e133	KUSINI UNGUJA	Kike	Urban	180	180	20.3236		-1.23	0.04		0	0	Normal	0	0	0	1	0	1	1	0	0	0	1	0	0	1	0	0	0	4	2	2	2	2	1	2	1	1	13	17	2
e4eba87ce1a049d6995aba66224dde65	KUSINI UNGUJA	Kiume	Urban	204	204	23.248		-0.56	0.71		0	0	Normal	0	0	0	1	0	0	2	0	0	0	0	1	0	0	0	0	0	3	2	2	2	2	2	2	2	2	16	19	3
e4eba87ce1a049d6995aba66224dde65	KUSINI UNGUJA	Kiume	Urban	216	216	19.2501		-2.25	-1		0	0	Normal	0	0	0	1	0	0	1	0	0	0	0	0	0	0	0	1	1	3	2	2	2	2	2	2	2	1	15	18	2
05ca2733571246f39f3586ad12f0e133	KUSINI UNGUJA	Kike	Urban	192	192	19.6245		-0.47	-0.39		0	0	Normal	0	0	0	1	0	0	2	2	0	0	1	2	0	2	0	0	0	9	2	2	2	2	1	2	0	0	11	20	4
54fcf95850e94a26b364826661595b94	KUSINI UNGUJA	Kiume	Rural	156	156	18.5492		-1.03	0.14		0	0	Normal	0	0	0	1	0	0	1	0	0	0	0	0	0	2	0	0	0	3	2	2	2	2	2	2	2	2	16	19	3
050eb7793cbb44e5965c046fe73e9953	KUSINI UNGUJA	Kike	Rural	156	156	19.9342		0.7	0.42		0	0	Normal	0	0	0	1	0	0	2	2	0	0	1	1	0	1	0	0	1	8	2	2	2	2	0	2	2	0	12	20	4
ea6e968c66ef47df801d505728366959	KUSINI UNGUJA	Kiume	Rural	156	156	19.0293		-0.17	0.35		0	0	Normal	0	0	0	1	0	0	2	0	0	1	1	1	0	2	0	0	1	8	2	2	2	1	0	2	0	2	11	19	3
050eb7793cbb44e5965c046fe73e9953	KUSINI UNGUJA	Kike	Rural	132	132	17.5037		-0.03	0.12		0	0	Normal	0	0	0	1	0	0	2	2	0	0	0	1	0	2	1	0	0	8	2	2	0	2	0	2	2	0	10	18	2
54fcf95850e94a26b364826661595b94	KUSINI UNGUJA	Kiume	Rural	192	192	16.1028		-2.64	-2.27		0	0	Thinness	1	0	0	0	0	0	1	0	0	0	0	0	0	1	0	0	1	3	2	2	2	2	2	2	2	2	16	19	3
ea6e968c66ef47df801d505728366959	KUSINI UNGUJA	Kike	Rural	156	156	21.1904		0.02	0.82		0	0	Normal	0	0	0	1	0	0	1	0	0	0	0	0	0	2	0	0	0	3	2	2	2	2	0	2	0	2	12	15	1
050eb7793cbb44e5965c046fe73e9953	KUSINI UNGUJA	Kiume	Rural	144	144	14.9228		-1.2	-1.62		0	0	Normal	0	0	0	1	1	0	2	1	0	0	0	0	0	2	0	0	0	6	2	2	0	2	0	2	2	1	11	17	2
050eb7793cbb44e5965c046fe73e9953	KUSINI UNGUJA	Kike	Rural	168	168	24.4139		-0.95	1.42		0	0	Overweight	0	1	0	0	1	0	1	2	0	0	0	1	2	0	0	0	2	9	2	2	0	2	0	2	2	1	11	20	4
ea6e968c66ef47df801d505728366959	KUSINI UNGUJA	Kike	Rural	156	156	28.1788		-0.47	2.33		0	0	Obesity	0	0	1	0	1	0	0	0	0	0	0	0	0	2	0	0	2	5	2	2	2	2	0	2	1	1	12	17	2
54fcf95850e94a26b364826661595b94	KUSINI UNGUJA	Kiume	Rural	180	180	17.4106		-2.07	-1.13		0	0	Normal	0	0	0	1	0	0	2	2	0	0	0	0	0	1	0	0	2	7	2	2	2	2	2	2	2	1	15	22	5
54fcf95850e94a26b364826661595b94	KUSINI UNGUJA	Kiume	Rural	168	168	15.4918		-2.03	-1.99		0	0	Normal	0	0	0	1	1	0	2	2	0	0	0	1	0	2	0	1	1	10	2	2	1	2	2	2	2	1	14	24	5
ea6e968c66ef47df801d505728366959	KUSINI UNGUJA	Kike	Rural	156	156	15.3539		-1.11	-1.73		0	0	Normal	0	0	0	1	1	1	2	0	0	0	0	0	0	1	0	0	1	6	1	2	1	2	0	2	1	1	10	16	1
54fcf95850e94a26b364826661595b94	KUSINI UNGUJA	Kiume	Rural	192	192	16.8889		-2.95	-1.76		0	0	Normal	0	0	0	1	1	0	2	1	0	2	0	2	0	2	1	2	1	14	2	2	1	2	1	2	1	1	12	26	5
ea6e968c66ef47df801d505728366959	KUSINI UNGUJA	Kiume	Rural	156	156	17.9331		-2.38	-0.14		0	0	Normal	0	0	0	1	1	0	1	0	0	0	0	0	0	1	0	0	0	3	2	2	2	2	0	2	1	2	13	16	1
050eb7793cbb44e5965c046fe73e9953	KUSINI UNGUJA	Kiume	Rural	156	156	15.7539		-0.15	-1.4		0	0	Normal	0	0	0	1	0	0	2	2	0	0	2	0	2	2	0	0	1	11	0	2	0	2	0	2	1	1	8	19	3
54fcf95850e94a26b364826661595b94	KUSINI UNGUJA	Kiume	Rural	156	156	16.0035		-2.7	-1.23		0	0	Normal	0	0	0	1	0	2	2	0	0	0	0	2	2	0	0	2	2	12	2	1	2	2	2	1	1	1	12	24	5
54fcf95850e94a26b364826661595b94	KUSINI UNGUJA	Kiume	Rural	144	144	15.1753		-0.56	-1.43		0	0	Normal	0	0	0	1	0	1	2	2	0	1	1	1	0	2	0	1	1	12	2	2	2	2	2	2	1	2	15	27	5
050eb7793cbb44e5965c046fe73e9953	KUSINI UNGUJA	Kike	Rural	156	156	17.0985		-1.28	-0.75		0	0	Normal	0	0	0	1	0	0	2	2	0	0	0	0	0	2	0	0	0	6	2	2	1	2	0	2	2	0	11	17	2
050eb7793cbb44e5965c046fe73e9953	KUSINI UNGUJA	Kike	Rural	144	144	22.9686		-1.17	1.57		0	0	Overweight	0	1	0	0	0	0	1	1	0	0	0	0	1	1	0	0	0	4	2	2	1	2	0	2	2	1	12	16	1
050eb7793cbb44e5965c046fe73e9953	KUSINI UNGUJA	Kike	Rural	156	156	25.6956		-1.03	1.9		0	0	Overweight	0	1	0	0	1	0	2	1	0	0	0	1	1	1	1	0	0	8	2	2	1	2	1	2	2	1	13	21	4
ea6e968c66ef47df801d505728366959	KUSINI UNGUJA	Kike	Rural	156	156	20.2616		-1.64	0.53		0	0	Normal	0	0	0	1	1	0	2	0	0	0	1	0	0	2	0	0	0	6	2	2	0	2	0	0	0	2	8	14	1
050eb7793cbb44e5965c046fe73e9953	KUSINI UNGUJA	Kike	Rural	168	168	20.5249		0.26	0.34		0	0	Normal	0	0	0	1	0	0	2	2	0	0	0	0	0	2	0	0	0	6	2	2	1	2	0	2	2	2	13	19	3
050eb7793cbb44e5965c046fe73e9953	KUSINI UNGUJA	Kike	Rural	156	156	16.5245		-0.2	-1.05		0	0	Normal	0	0	0	1	0	0	2	2	0	0	2	0	0	1	0	1	0	8	2	2	2	2	0	2	2	0	12	20	4
ea6e968c66ef47df801d505728366959	KUSINI UNGUJA	Kiume	Rural	168	168	17.0424		-2.62	-0.98		0	0	Normal	0	0	0	1	0	0	0	2	0	0	0	0	0	1	0	0	0	3	2	2	2	2	0	2	0	0	10	13	1
050eb7793cbb44e5965c046fe73e9953	KUSINI UNGUJA	Kike	Rural	180	180	21.625		-0.72	0.47		0	0	Normal	0	0	0	1	1	0	1	2	2	0	2	0	0	0	0	0	1	9	2	2	2	2	0	2	2	2	14	23	5
54fcf95850e94a26b364826661595b94	KUSINI UNGUJA	Kiume	Rural	144	144	20.0995		-0.96	1.05		0	0	Overweight	0	1	0	0	0	0	2	1	0	0	0	0	0	0	0	0	0	3	2	2	2	2	2	2	2	2	16	19	3
050eb7793cbb44e5965c046fe73e9953	KUSINI UNGUJA	Kiume	Rural	156	156	16.0317		-1.81	-1.21		0	0	Normal	0	0	0	1	0	1	2	2	0	0	0	0	0	1	1	0	1	8	2	2	1	2	0	2	2	0	11	19	3
5a918423da8444dcb1c11dc4f6dcdaa9	KUSINI UNGUJA	Kiume	Rural	84	84	13.2896	-0.82	0.47	-1.86	0	0	0	Normal	0	0	0	1	1	0	0	1	0	0	1	0	0	2	0	0	1	6	2	2	1	1	2	2	2	2	14	20	4
db0b8d4fdd404d2aa3e0e93ddfa1d50c	KUSINI UNGUJA	Kike	Rural	84	84	14.5886	-1.36	-1.61	-0.52	0	0	0	Normal	0	0	0	1	0	0	2	2	2	0	0	0	0	2	1	1	0	10	1	2	0	2	0	0	2	0	7	17	2
1035018ccba2444c9e2bbee3be78a923	KUSINI UNGUJA	Kike	Rural	84	84	13.4593	-0.74	0.2	-1.37	0	0	0	Normal	0	0	0	1	2	0	1	0	1	0	0	1	0	2	1	0	0	8	1	2	1	1	1	1	1	1	9	17	2
5a918423da8444dcb1c11dc4f6dcdaa9	KUSINI UNGUJA	Kiume	Rural	96	96	13.8853	-0.64	0.38	-1.44	0	0	0	Normal	0	0	0	1	0	0	1	0	2	0	1	0	1	1	0	0	0	6	2	2	1	1	2	1	2	2	13	19	3
5a918423da8444dcb1c11dc4f6dcdaa9	KUSINI UNGUJA	Kike	Rural	84	84	14.288	-0.46	0	-0.73	0	0	0	Normal	0	0	0	1	1	0	1	0	0	0	1	0	1	1	1	0	0	6	1	2	2	1	2	1	1	2	12	18	2
1035018ccba2444c9e2bbee3be78a923	KUSINI UNGUJA	Kiume	Rural	96	96	16.6507	0.75	0.59	0.57	0	0	0	Normal	0	0	0	1	1	0	1	0	0	0	1	1	1	2	1	0	0	8	1	2	0	1	0	0	1	2	7	15	1
5a918423da8444dcb1c11dc4f6dcdaa9	KUSINI UNGUJA	Kike	Rural	96	96	14.5753	-0.46	-0.04	-0.68	0	0	0	Normal	0	0	0	1	1	0	2	0	0	0	1	1	1	1	0	0	2	9	2	2	2	2	2	2	0	2	14	23	5
1035018ccba2444c9e2bbee3be78a923	KUSINI UNGUJA	Kiume	Rural	96	96	13.5722	-1.59	-0.77	-1.73	0	0	0	Normal	0	0	0	1	1	0	0	0	1	0	0	0	0	2	0	0	1	5	2	2	2	2	0	2	2	2	14	19	3
1035018ccba2444c9e2bbee3be78a923	KUSINI UNGUJA	Kiume	Rural	96	96	14.373	-0.72	-0.14	-1.02	0	0	0	Normal	0	0	0	1	1	0	0	1	1	0	1	0	1	1	0	1	0	7	2	2	1	2	0	2	1	0	10	17	2
5a918423da8444dcb1c11dc4f6dcdaa9	KUSINI UNGUJA	Kike	Rural	96	96	18.5436	1.57	1.16	1.32	0	0	0	Overweight	0	1	0	0	1	0	1	0	0	1	1	0	1	1	0	0	0	6	2	2	2	2	2	1	2	2	15	21	4
5a918423da8444dcb1c11dc4f6dcdaa9	KUSINI UNGUJA	Kiume	Rural	84	84	16.2112	0.19	-0.25	0.49	0	0	0	Normal	0	0	0	1	1	0	0	0	0	0	1	0	0	2	0	0	0	4	1	2	2	2	2	2	1	1	13	17	2
1035018ccba2444c9e2bbee3be78a923	KUSINI UNGUJA	Kike	Rural	96	96	12.1979	-2.32	-0.99	-2.66	0	0	0	Thinness	1	0	0	0	0	0	1	0	1	0	0	0	1	0	0	0	0	3	1	2	2	2	1	2	2	1	13	16	1
1035018ccba2444c9e2bbee3be78a923	KUSINI UNGUJA	Kike	Rural	84	84	14.0771	0.2	1.33	-0.89	0	0	0	Normal	0	0	0	1	0	0	2	1	2	0	2	2	0	1	0	0	0	10	1	2	1	2	0	2	2	1	11	21	4
db0b8d4fdd404d2aa3e0e93ddfa1d50c	KUSINI UNGUJA	Kiume	Rural	96	96	16.0303	0.49	0.57	0.19	0	0	0	Normal	0	0	0	1	2	0	0	0	1	0	1	0	1	1	0	0	0	6	1	2	1	2	0	2	2	1	11	17	2
db0b8d4fdd404d2aa3e0e93ddfa1d50c	KUSINI UNGUJA	Kike	Rural	96	96	15.0399	-0.48	-0.41	-0.38	0	0	0	Normal	0	0	0	1	0	0	2	2	0	0	2	1	0	1	0	0	0	8	2	2	2	2	0	2	2	2	14	22	5
1035018ccba2444c9e2bbee3be78a923	KUSINI UNGUJA	Kike	Rural	84	84	14.4852	0.28	1.15	-0.59	0	0	0	Normal	0	0	0	1	1	0	2	2	2	0	1	0	0	1	0	0	0	9	2	2	1	0	1	2	2	0	10	19	3
db0b8d4fdd404d2aa3e0e93ddfa1d50c	KUSINI UNGUJA	Kiume	Rural	108	108	16.9388	0.64	0.49	0.51	0	0	0	Normal	0	0	0	1	0	0	0	0	0	0	0	0	0	0	0	0	0	0	2	2	2	2	0	2	2	2	14	14	1
5a918423da8444dcb1c11dc4f6dcdaa9	KUSINI UNGUJA	Kiume	Rural	84	84	14.7129	-0.71	-0.54	-0.58	0	0	0	Normal	0	0	0	1	1	0	2	0	0	0	2	1	1	1	0	0	0	8	2	2	2	2	2	1	2	2	15	23	5
db0b8d4fdd404d2aa3e0e93ddfa1d50c	KUSINI UNGUJA	Kiume	Rural	96	96	14.5273	-1.12	-0.84	-0.89	0	0	0	Normal	0	0	0	1	1	1	0	0	0	0	1	0	0	0	0	0	0	3	2	2	2	2	2	2	2	2	16	19	3
db0b8d4fdd404d2aa3e0e93ddfa1d50c	KUSINI UNGUJA	Kike	Rural	84	84	13.2901	-0.35	1	-1.51	0	0	0	Normal	0	0	0	1	1	0	1	0	0	0	1	0	0	0	1	0	0	4	1	2	2	2	0	2	1	2	12	16	1
db0b8d4fdd404d2aa3e0e93ddfa1d50c	KUSINI UNGUJA	Kiume	Rural	108	108	16.7043	-0.29	-0.94	0.39	0	0	0	Normal	0	0	0	1	0	0	0	1	0	0	1	0	1	1	1	0	0	5	2	2	1	2	0	1	1	1	10	15	1
1035018ccba2444c9e2bbee3be78a923	KUSINI UNGUJA	Kiume	Rural	84	84	13.3761	-0.75	0.5	-1.77	0	0	0	Normal	0	0	0	1	2	1	2	1	1	0	2	0	1	1	1	1	0	13	0	2	0	2	0	1	2	0	7	20	4
5a918423da8444dcb1c11dc4f6dcdaa9	KUSINI UNGUJA	Kike	Rural	84	84	13.6373	-0.48	0.49	-1.22	0	0	0	Normal	0	0	0	1	1	0	0	1	0	0	0	0	1	0	0	0	1	4	2	2	2	2	2	2	2	2	16	20	4
db0b8d4fdd404d2aa3e0e93ddfa1d50c	KUSINI UNGUJA	Kiume	Rural	108	108	13.8264	-1.15	-0.23	-1.68	0	0	0	Normal	0	0	0	1	2	0	2	2	1	0	2	0	0	1	0	0	0	10	2	2	0	2	0	2	2	2	12	22	5
1035018ccba2444c9e2bbee3be78a923	KUSINI UNGUJA	Kike	Rural	84	84	13.9586	-0.81	-0.31	-0.98	0	0	0	Normal	0	0	0	1	2	0	2	1	1	0	1	1	0	2	0	1	0	11	2	2	0	2	0	0	1	2	9	20	4
5a918423da8444dcb1c11dc4f6dcdaa9	KUSINI UNGUJA	Kike	Rural	84	84	12.6774	-1.14	0.24	-2.05	0	0	0	Thinness	1	0	0	0	2	0	1	1	0	0	1	0	1	1	0	0	1	8	1	2	1	1	2	1	1	1	10	18	2
1035018ccba2444c9e2bbee3be78a923	KUSINI UNGUJA	Kiume	Rural	96	96	15.0656	0.02	0.5	-0.47	0	0	0	Normal	0	0	0	1	2	1	2	1	1	1	1	1	0	2	1	1	0	14	2	2	1	2	0	2	1	1	11	25	5
5a918423da8444dcb1c11dc4f6dcdaa9	KUSINI UNGUJA	Kike	Rural	96	96	16.3421	-0.93	-1.98	0.36	0	0	0	Normal	0	0	0	1	0	0	2	2	1	0	0	0	1	1	1	0	1	9	2	2	2	1	2	1	1	1	12	21	4
7f9ef5a6938845049af9b0b350de5b27	KUSINI UNGUJA	Kike	Rural	144	144	19.5111		-0.18	0.58		0	0	Normal	0	0	0	1	1	1	2	1	0	0	0	1	0	1	0	0	0	7	2	2	2	2	1	2	1	0	12	19	3
7f9ef5a6938845049af9b0b350de5b27	KUSINI UNGUJA	Kiume	Rural	108	108	15.5367	-0.39	-0.33	-0.33	0	0	0	Normal	0	0	0	1	0	0	2	0	0	0	0	0	1	2	0	0	0	5	2	2	2	2	0	1	1	0	10	15	1
efcf8d5f9e9148c38ee030131cc1a2a9	KUSINI UNGUJA	Kike	Rural	108	108	15.0599	-0.72	-0.56	-0.59	0	0	0	Normal	0	0	0	1	1	0	1	0	0	0	1	0	0	1	0	0	0	4	2	2	1	2	0	2	2	2	13	17	2
efcf8d5f9e9148c38ee030131cc1a2a9	KUSINI UNGUJA	Kiume	Rural	108	108	15.3573	0.38	1.12	-0.46	0	0	0	Normal	0	0	0	1	0	0	1	0	0	0	0	0	0	1	0	0	0	2	2	2	2	2	2	2	2	1	15	17	2
7f9ef5a6938845049af9b0b350de5b27	KUSINI UNGUJA	Kike	Rural	108	108	13.851	-1.35	-0.69	-1.42	0	0	0	Normal	0	0	0	1	0	0	2	1	0	0	0	0	0	0	0	0	0	3	2	2	2	2	2	2	2	0	14	17	2
efcf8d5f9e9148c38ee030131cc1a2a9	KUSINI UNGUJA	Kike	Rural	132	132	14.0998		-0.09	-1.84		0	0	Normal	0	0	0	1	0	0	0	0	0	0	1	0	0	2	0	0	0	3	2	2	2	2	0	2	2	0	12	15	1
7f9ef5a6938845049af9b0b350de5b27	KUSINI UNGUJA	Kiume	Rural	120	120	17.2652	0.87	1.1	0.44	0	0	0	Normal	0	0	0	1	1	0	2	0	0	0	0	0	0	2	0	0	0	5	2	2	1	2	1	2	2	1	13	18	2
7f9ef5a6938845049af9b0b350de5b27	KUSINI UNGUJA	Kike	Rural	108	108	13.3419	-0.98	0.31	-1.83	0	0	0	Normal	0	0	0	1	0	0	2	1	0	0	1	0	0	1	0	0	0	5	2	2	2	2	1	2	2	0	13	18	2
efcf8d5f9e9148c38ee030131cc1a2a9	KUSINI UNGUJA	Kike	Rural	108	108	18.1308	0.62	-0.15	0.92	0	0	0	Normal	0	0	0	1	1	0	1	0	0	0	0	0	1	1	0	0	1	5	2	2	2	1	1	2	2	1	13	18	2
b4229e3fd21742e8a355bbeedf758d0c	KUSINI UNGUJA	Kiume	Rural	108	108	12.899	-1.78	-0.38	-2.62	0	0	0	Thinness	1	0	0	0	0	0	1	1	0	0	0	0	0	1	0	0	0	3	2	2	2	2	2	2	1	2	15	18	2
efcf8d5f9e9148c38ee030131cc1a2a9	KUSINI UNGUJA	Kike	Rural	120	120	15.9202	-0.6	-0.65	-0.36	0	0	0	Normal	0	0	0	1	1	0	1	0	0	0	0	0	0	2	0	0	1	5	2	2	2	2	0	2	2	0	12	17	2
7f9ef5a6938845049af9b0b350de5b27	KUSINI UNGUJA	Kike	Rural	108	108	14.573	-0.69	-0.16	-0.91	0	0	0	Normal	0	0	0	1	0	0	2	1	0	0	0	1	0	2	0	0	0	6	2	2	2	2	0	1	1	0	10	16	1
7f9ef5a6938845049af9b0b350de5b27	KUSINI UNGUJA	Kiume	Rural	108	108	13.7785	-1.4	-0.56	-1.73	0	0	0	Normal	0	0	0	1	0	0	2	1	0	0	0	1	1	2	1	0	0	8	2	2	2	2	0	0	0	0	8	16	1
7f9ef5a6938845049af9b0b350de5b27	KUSINI UNGUJA	Kike	Rural	108	108	14.6858	-1.35	-1.29	-0.83	0	0	0	Normal	0	0	0	1	0	0	2	0	0	0	0	0	0	1	0	0	0	3	1	2	2	2	1	2	1	0	11	14	1
efcf8d5f9e9148c38ee030131cc1a2a9	KUSINI UNGUJA	Kike	Rural	120	120	15.3179	-0.94	-0.8	-0.7	0	0	0	Normal	0	0	0	1	0	1	2	0	0	0	0	0	0	1	0	0	0	4	2	2	2	2	1	2	2	2	15	19	3
efcf8d5f9e9148c38ee030131cc1a2a9	KUSINI UNGUJA	Kike	Rural	108	108	14.9193	0.2	1.21	-0.68	0	0	0	Normal	0	0	0	1	1	1	2	0	0	0	0	0	1	0	1	0	0	6	2	2	2	2	1	2	2	1	14	20	4
b4229e3fd21742e8a355bbeedf758d0c	KUSINI UNGUJA	Kiume	Rural	144	144	15.5856		-1.06	-1.14		0	0	Normal	0	0	0	1	1	0	1	1	0	0	0	0	0	1	1	0	1	6	2	2	2	2	2	2	0	2	14	20	4
b4229e3fd21742e8a355bbeedf758d0c	KUSINI UNGUJA	Kiume	Rural	120	120	13.4843	-2.89	-2.18	-2.24	0	0	0	Thinness	1	0	0	0	1	0	1	1	0	0	0	0	0	1	0	0	0	4	2	2	2	2	2	2	1	2	15	19	3
b4229e3fd21742e8a355bbeedf758d0c	KUSINI UNGUJA	Kiume	Rural	108	108	12.9186	-2.39	-1.23	-2.59	0	0	0	Thinness	1	0	0	0	1	0	0	1	0	0	0	0	0	1	0	0	0	3	2	2	2	2	2	2	1	2	15	18	2
b4229e3fd21742e8a355bbeedf758d0c	KUSINI UNGUJA	Kiume	Rural	120	120	14.7082	-1.63	-1.41	-1.16	0	0	0	Normal	0	0	0	1	0	0	1	1	0	0	0	0	0	1	1	0	0	4	2	2	2	2	2	2	1	2	15	19	3
b4229e3fd21742e8a355bbeedf758d0c	KUSINI UNGUJA	Kiume	Rural	108	108	22.469	2.52	1.12	2.58	0	0	0	Obesity	0	0	1	0	0	0	1	1	0	0	0	0	0	1	0	0	0	3	2	2	2	2	2	2	1	2	15	18	2
b4229e3fd21742e8a355bbeedf758d0c	KUSINI UNGUJA	Kiume	Rural	108	108	13.637	-2.53	-1.96	-1.86	0	0	0	Normal	0	0	0	1	0	0	1	1	0	0	1	0	0	1	0	0	0	4	2	2	2	2	2	2	2	2	16	20	4
7f9ef5a6938845049af9b0b350de5b27	KUSINI UNGUJA	Kike	Rural	108	108	14.049	-0.36	0.84	-1.27	0	0	0	Normal	0	0	0	1	1	0	2	0	0	0	0	0	1	2	0	0	0	6	2	2	2	2	2	2	1	2	15	21	4
b4229e3fd21742e8a355bbeedf758d0c	KUSINI UNGUJA	Kiume	Rural	108	108	14.709	-1.02	-0.69	-0.93	0	0	0	Normal	0	0	0	1	1	0	1	1	1	0	0	0	0	1	0	0	0	5	2	2	2	2	2	2	1	2	15	20	4
b4229e3fd21742e8a355bbeedf758d0c	KUSINI UNGUJA	Kiume	Rural	132	132	13.5607		-0.73	-2.47		0	0	Thinness	1	0	0	0	1	0	0	0	1	0	1	0	0	1	0	0	0	4	2	2	2	2	2	2	1	2	15	19	3
efcf8d5f9e9148c38ee030131cc1a2a9	KUSINI UNGUJA	Kike	Rural	120	120	16.1698	-1.08	-1.58	-0.22	0	0	0	Normal	0	0	0	1	0	0	1	0	0	0	0	0	0	1	0	0	1	3	2	2	2	2	1	2	2	0	13	16	1
b4229e3fd21742e8a355bbeedf758d0c	KUSINI UNGUJA	Kiume	Rural	120	120	15.9992	0.33	0.88	-0.27	0	0	0	Normal	0	0	0	1	1	0	0	1	0	0	0	1	1	1	0	0	1	6	2	2	2	2	2	2	0	2	14	20	4
8940a7c2f8f04058b461040c4270ac7f	KUSINI UNGUJA	Kike	Rural	84	84	16.9387	0.64	0.03	0.83	0	0	0	Normal	0	0	0	1	0	0	0	0	0	0	0	0	0	0	0	0	0	0	2	2	1	2	2	2	1	0	12	12	1
6a031f9e95bc4970a734d470cd06de12	KUSINI UNGUJA	Kiume	Rural	84	84	12.0758	-3.64	-2.37	-3.19	0	0	0	Thinness	1	0	0	0	0	0	1	1	0	0	0	0	0	1	0	0	0	3	2	2	2	2	2	2	0	2	14	17	2
0ef346d59afc42bba60acb279949496a	KUSINI UNGUJA	Kiume	Rural	96	96	14.2855	-1.63	-1.37	-1.09	0	0	0	Normal	0	0	0	1	1	0	1	0	0	0	0	0	0	1	0	0	0	3	2	2	2	2	2	2	1	2	15	18	2
6a031f9e95bc4970a734d470cd06de12	KUSINI UNGUJA	Kiume	Rural	72	72	14.8518	-0.5	-0.46	-0.35	0	0	0	Normal	0	0	0	1	1	0	1	1	0	0	1	0	0	1	0	0	0	5	2	2	2	2	2	2	0	2	14	19	3
6a031f9e95bc4970a734d470cd06de12	KUSINI UNGUJA	Kiume	Rural	84	84	17.6939	1.22	0.45	1.36	0	0	0	Overweight	0	1	0	0	1	0	1	1	0	0	1	0	0	1	0	0	0	5	2	2	2	2	2	2	0	2	14	19	3
0ef346d59afc42bba60acb279949496a	KUSINI UNGUJA	Kike	Rural	96	96	14.2202	-1.73	-1.73	-0.93	0	0	0	Normal	0	0	0	1	1	0	0	0	0	0	0	0	0	1	0	0	0	2	2	2	2	2	1	2	2	2	15	17	2
0ef346d59afc42bba60acb279949496a	KUSINI UNGUJA	Kike	Rural	72	72	12.5031	-1.84	-0.67	-2.19	0	0	0	Thinness	1	0	0	0	0	0	0	0	0	0	0	0	0	1	0	0	0	1	2	2	2	2	2	2	2	1	15	16	1
0ef346d59afc42bba60acb279949496a	KUSINI UNGUJA	Kike	Rural	72	72	12.6684	-1.24	0.07	-2.03	0	0	0	Thinness	1	0	0	0	0	0	1	0	0	0	0	0	0	1	0	0	0	2	2	2	2	2	1	2	2	1	14	16	1
8940a7c2f8f04058b461040c4270ac7f	KUSINI UNGUJA	Kike	Rural	84	84	14.4176	-1.6	-1.83	-0.64	0	0	0	Normal	0	0	0	1	0	0	0	0	0	0	1	0	0	2	0	0	0	3	2	2	2	2	0	2	0	2	12	15	1
0ef346d59afc42bba60acb279949496a	KUSINI UNGUJA	Kike	Rural	72	72	14.4982	0.14	0.8	-0.52	0	0	0	Normal	0	0	0	1	0	0	1	0	2	0	0	0	0	0	0	0	0	3	2	2	2	2	0	2	2	2	14	17	2
0ef346d59afc42bba60acb279949496a	KUSINI UNGUJA	Kike	Rural	72	72	13.8881	-0.16	0.78	-0.98	0	0	0	Normal	0	0	0	1	1	0	0	0	0	0	0	0	0	0	0	0	0	1	2	2	2	2	1	2	2	1	14	15	1
6a031f9e95bc4970a734d470cd06de12	KUSINI UNGUJA	Kiume	Rural	96	96	14.41	-0.95	-0.51	-0.99	0	0	0	Normal	0	0	0	1	1	0	0	0	0	0	1	0	0	1	0	0	0	3	2	2	2	2	2	2	0	1	13	16	1
8940a7c2f8f04058b461040c4270ac7f	KUSINI UNGUJA	Kike	Rural	72	72	13.3717	-0.82	0.11	-1.4	0	0	0	Normal	0	0	0	1	1	0	1	1	1	0	0	1	0	2	0	0	0	7	2	2	2	2	0	2	0	0	10	17	2
8940a7c2f8f04058b461040c4270ac7f	KUSINI UNGUJA	Kiume	Rural	72	72	15.8721	0.9	1	0.41	0	0	0	Normal	0	0	0	1	2	0	0	0	0	0	0	0	0	1	0	0	0	3	2	2	2	2	2	2	1	2	15	18	2
8940a7c2f8f04058b461040c4270ac7f	KUSINI UNGUJA	Kike	Rural	72	72	13.6145	-0.09	1.13	-1.2	0	0	0	Normal	0	0	0	1	1	0	1	1	0	0	0	0	0	2	0	0	0	5	2	2	1	2	0	2	0	2	11	16	1
8940a7c2f8f04058b461040c4270ac7f	KUSINI UNGUJA	Kike	Rural	72	72	15.9139	0.24	-0.1	0.4	0	0	0	Normal	0	0	0	1	0	0	2	1	0	0	1	0	2	2	1	0	0	9	2	2	0	2	0	2	0	0	8	17	2
8940a7c2f8f04058b461040c4270ac7f	KUSINI UNGUJA	Kiume	Rural	96	96	15.7229	-0.06	-0.12	-0.01	0	0	0	Normal	0	0	0	1	0	0	0	0	0	0	0	0	0	2	0	0	0	2	2	2	2	2	2	1	0	0	11	13	1
6a031f9e95bc4970a734d470cd06de12	KUSINI UNGUJA	Kiume	Rural	72	72	15.9292	0.26	-0.09	0.45	0	0	0	Normal	0	0	0	1	0	0	0	0	0	0	1	0	0	1	0	0	0	2	2	2	2	2	2	2	1	2	15	17	2
8940a7c2f8f04058b461040c4270ac7f	KUSINI UNGUJA	Kiume	Rural	84	84	15.8475	0.63	0.73	0.25	0	0	0	Normal	0	0	0	1	1	0	1	1	0	0	0	0	0	2	0	0	0	5	2	2	2	2	1	2	0	2	13	18	2
0ef346d59afc42bba60acb279949496a	KUSINI UNGUJA	Kike	Rural	72	72	13.2609	-2.19	-1.78	-1.49	0	0	0	Normal	0	0	0	1	1	0	1	0	0	1	0	0	1	1	0	0	0	5	2	2	2	2	1	2	2	2	15	20	4
6a031f9e95bc4970a734d470cd06de12	KUSINI UNGUJA	Kiume	Rural	96	96	13.5308	-2.94	-2.45	-1.77	0	0	0	Normal	0	0	0	1	1	0	1	0	0	0	1	0	0	1	0	0	0	4	2	2	2	2	2	2	0	0	12	16	1
6a031f9e95bc4970a734d470cd06de12	KUSINI UNGUJA	Kiume	Rural	72	72	15.0188	0.07	0.29	-0.22	0	0	0	Normal	0	0	0	1	1	0	0	1	0	0	0	0	0	1	0	0	0	3	2	2	2	2	2	2	1	2	15	18	2
0ef346d59afc42bba60acb279949496a	KUSINI UNGUJA	Kike	Rural	72	72	15.316	-0.12	-0.28	0.03	0	0	0	Normal	0	0	0	1	0	0	0	1	2	0	0	1	0	0	0	0	0	4	2	2	1	2	1	2	2	2	14	18	2
0ef346d59afc42bba60acb279949496a	KUSINI UNGUJA	Kiume	Rural	72	72	13.5308	-1.26	-0.52	-1.51	0	0	0	Normal	0	0	0	1	0	1	2	0	0	0	0	0	0	1	0	0	0	4	2	2	2	2	1	2	2	1	14	18	2
6a031f9e95bc4970a734d470cd06de12	KUSINI UNGUJA	Kiume	Rural	72	72	13.2354	-0.48	0.94	-1.8	0	0	0	Normal	0	0	0	1	0	0	0	1	0	0	1	0	0	1	0	0	0	3	2	2	2	2	2	2	1	2	15	18	2
6a031f9e95bc4970a734d470cd06de12	KUSINI UNGUJA	Kiume	Rural	72	72	14.3495	-1	-0.8	-0.77	0	0	0	Normal	0	0	0	1	1	0	1	1	0	0	1	0	0	1	0	0	0	5	2	2	2	2	2	2	0	2	14	19	3
7708a4f186f44794b5689dbfab554f74	KUSINI UNGUJA	Kike	Rural	180	180	25.0078		-0.23	1.36		0	0	Overweight	0	1	0	0	0	0	2	0	0	0	0	1	0	2	0	1	0	6	2	2	2	2	2	2	2	2	16	22	5
ca51fec08e0940c7bc792d39fda3bb98	KUSINI UNGUJA	Kike	Rural	192	192	20.0655		0.25	-0.23		0	0	Normal	0	0	0	1	0	0	2	1	0	0	0	0	0	2	1	0	0	6	2	2	2	2	0	2	0	2	12	18	2
59e59f54f33942e39ef60fc4a57a8308	KUSINI UNGUJA	Kike	Rural	192	192	15.6045		-0.15	-2.33		0	0	Thinness	1	0	0	0	0	0	2	1	0	0	0	0	0	2	0	1	0	6	2	2	2	2	0	1	2	1	12	18	2
59e59f54f33942e39ef60fc4a57a8308	KUSINI UNGUJA	Kike	Rural	180	180	31.788		-0.08	2.55		0	0	Obesity	0	0	1	0	0	0	1	0	0	0	0	0	0	2	0	0	0	3	1	2	2	2	0	2	1	2	12	15	1
7708a4f186f44794b5689dbfab554f74	KUSINI UNGUJA	Kike	Rural	180	180	21.8764		0	0.54		0	0	Normal	0	0	0	1	0	0	1	0	0	0	1	0	0	1	0	0	1	4	2	2	2	2	2	2	2	2	16	20	4
59e59f54f33942e39ef60fc4a57a8308	KUSINI UNGUJA	Kike	Rural	192	192	22.7594		-1.65	0.64		0	0	Normal	0	0	0	1	0	0	1	0	0	0	0	1	0	2	0	0	1	5	0	2	2	2	0	2	2	1	11	16	1
59e59f54f33942e39ef60fc4a57a8308	KUSINI UNGUJA	Kike	Rural	192	192	22.2816		-1.87	0.5		0	0	Normal	0	0	0	1	0	0	1	0	0	0	0	0	0	1	0	0	1	3	2	2	2	2	0	2	2	2	14	17	2
59e59f54f33942e39ef60fc4a57a8308	KUSINI UNGUJA	Kike	Rural	180	180	24.6247		-1.11	1.27		0	0	Overweight	0	1	0	0	0	0	1	0	0	0	0	0	1	2	0	0	0	4	2	2	2	1	1	2	2	1	13	17	2
ca51fec08e0940c7bc792d39fda3bb98	KUSINI UNGUJA	Kiume	Rural	180	180	21.4084		-0.02	0.6		0	0	Normal	0	0	0	1	0	0	0	0	0	0	0	0	0	1	0	2	2	5	2	2	2	2	2	0	2	2	14	19	3
59e59f54f33942e39ef60fc4a57a8308	KUSINI UNGUJA	Kike	Rural	180	180	22.5229		-1.2	0.73		0	0	Normal	0	0	0	1	0	0	2	0	0	0	1	0	0	2	0	0	0	5	2	2	2	2	0	2	2	2	14	19	3
ca51fec08e0940c7bc792d39fda3bb98	KUSINI UNGUJA	Kiume	Rural	192	192	19.1776		-2.62	-0.55		0	0	Normal	0	0	0	1	0	0	1	0	0	0	0	0	0	2	0	2	2	7	2	2	2	2	2	1	2	1	14	21	4
7708a4f186f44794b5689dbfab554f74	KUSINI UNGUJA	Kike	Rural	192	192	20.0089		-1.39	-0.25		0	0	Normal	0	0	0	1	0	0	0	2	0	0	0	0	0	2	0	0	0	4	2	2	2	2	2	2	2	2	16	20	4
59e59f54f33942e39ef60fc4a57a8308	KUSINI UNGUJA	Kike	Rural	192	192	18.8948		-1.87	-0.68		0	0	Normal	0	0	0	1	1	0	2	0	0	0	0	0	0	2	0	0	0	5	2	2	2	0	0	2	1	2	11	16	1
59e59f54f33942e39ef60fc4a57a8308	KUSINI UNGUJA	Kike	Rural	192	192	22.2948		-1.31	0.51		0	0	Normal	0	0	0	1	1	0	0	0	0	0	0	1	0	1	0	0	0	3	2	2	2	2	0	2	2	1	13	16	1
ca51fec08e0940c7bc792d39fda3bb98	KUSINI UNGUJA	Kiume	Rural	180	180	17.4264		-1.17	-1.12		0	0	Normal	0	0	0	1	1	1	0	0	0	0	1	0	0	2	0	1	1	7	2	2	2	2	2	2	2	2	16	23	5
7708a4f186f44794b5689dbfab554f74	KUSINI UNGUJA	Kike	Rural	192	192	15.1335		-0.8	-2.63		0	0	Thinness	1	0	0	0	1	0	0	0	0	0	0	0	0	1	0	0	0	2	2	2	2	2	0	2	2	2	14	16	1
7708a4f186f44794b5689dbfab554f74	KUSINI UNGUJA	Kike	Rural	192	192	22.843		-1.96	0.67		0	0	Normal	0	0	0	1	2	0	1	0	2	0	0	1	0	2	0	0	2	10	2	2	1	2	2	0	2	1	12	22	5
7708a4f186f44794b5689dbfab554f74	KUSINI UNGUJA	Kike	Rural	180	180	17.9307		-1.33	-0.92		0	0	Normal	0	0	0	1	0	0	0	0	0	0	0	0	0	2	0	0	0	2	2	2	2	1	0	2	1	2	12	14	1
7708a4f186f44794b5689dbfab554f74	KUSINI UNGUJA	Kike	Rural	180	180	18.6192		-1.13	-0.62		0	0	Normal	0	0	0	1	0	0	0	0	0	0	1	0	0	2	1	0	2	6	2	2	2	2	0	2	2	2	14	20	4
ca51fec08e0940c7bc792d39fda3bb98	KUSINI UNGUJA	Kiume	Rural	192	192	17.4874		-1.7	-1.41		0	0	Normal	0	0	0	1	0	0	1	0	0	0	1	1	0	2	2	2	2	11	2	2	2	2	2	0	0	1	11	22	5
7708a4f186f44794b5689dbfab554f74	KUSINI UNGUJA	Kike	Rural	192	192	22.2157		-0.18	0.48		0	0	Normal	0	0	0	1	0	0	1	2	0	0	0	0	0	2	0	0	1	6	2	2	2	2	2	2	2	2	16	22	5
ca51fec08e0940c7bc792d39fda3bb98	KUSINI UNGUJA	Kike	Rural	204	204	18.3228		-0.35	-1.04		0	0	Normal	0	0	0	1	0	0	1	1	0	0	0	1	0	2	1	0	1	7	2	2	2	2	1	2	2	2	15	22	5
ca51fec08e0940c7bc792d39fda3bb98	KUSINI UNGUJA	Kiume	Rural	204	204	21.3173		0.96	0.06		0	0	Normal	0	0	0	1	0	2	2	0	0	0	0	0	2	2	0	0	2	10	2	2	1	2	0	1	2	2	12	22	5
7708a4f186f44794b5689dbfab554f74	KUSINI UNGUJA	Kike	Rural	192	192	22.8002		0.15	0.65		0	0	Normal	0	0	0	1	0	0	1	2	0	0	0	2	0	2	0	0	2	9	2	2	2	2	0	1	2	2	13	22	5
ca51fec08e0940c7bc792d39fda3bb98	KUSINI UNGUJA	Kiume	Rural	192	192	26.1842		-0.73	1.66		0	0	Overweight	0	1	0	0	1	0	0	0	0	0	0	0	0	2	0	2	2	7	2	2	2	2	1	2	2	2	15	22	5
7708a4f186f44794b5689dbfab554f74	KUSINI UNGUJA	Kike	Rural	180	180	20.0594		-2.29	-0.05		0	0	Normal	0	0	0	1	0	0	0	0	0	0	0	0	0	2	0	0	2	4	2	2	2	2	1	2	1	2	14	18	2
59e59f54f33942e39ef60fc4a57a8308	KUSINI UNGUJA	Kike	Rural	204	204	17.5342		-0.93	-1.4		0	0	Normal	0	0	0	1	0	0	1	2	0	0	0	0	0	2	0	0	0	5	2	2	2	2	0	2	2	1	13	18	2
59e59f54f33942e39ef60fc4a57a8308	KUSINI UNGUJA	Kike	Rural	192	192	25.6541		-0.71	1.37		0	0	Overweight	0	1	0	0	0	0	0	2	0	0	0	0	0	2	0	0	1	5	2	2	2	2	0	2	2	2	14	19	3
1ae70f67f26f4fe08801f88f95603ba6	KUSINI UNGUJA	Kiume	Urban	120	120	15.4134	-0.11	0.49	-0.65	0	0	0	Normal	0	0	0	1	0	0	1	1	0	0	0	1	1	0	0	0	0	4	2	2	2	2	2	2	2	2	16	20	4
25225a2453a94530b176753b341bd10f	KUSINI UNGUJA	Kike	Urban	120	120	15.0968	-0.82	-0.46	-0.84	0	0	0	Normal	0	0	0	1	0	0	2	0	0	0	0	0	0	2	0	0	0	4	2	2	2	2	1	2	0	0	11	15	1
b466c911df074bf0805783125dd003ec	KUSINI UNGUJA	Kike	Urban	120	120	14.2155	-1.23	-0.49	-1.43	0	0	0	Normal	0	0	0	1	1	0	1	0	0	0	1	0	0	1	0	0	1	5	2	2	1	2	2	2	2	1	14	19	3
1ae70f67f26f4fe08801f88f95603ba6	KUSINI UNGUJA	Kiume	Urban	132	132	15.4059		0.55	-0.93		0	0	Normal	0	0	0	1	0	0	1	0	0	0	0	0	0	0	0	0	0	1	2	2	2	2	2	2	2	2	16	17	2
1ae70f67f26f4fe08801f88f95603ba6	KUSINI UNGUJA	Kiume	Urban	120	120	19.7587	1.61	1.15	1.49	0	0	0	Overweight	0	1	0	0	1	0	0	1	0	0	1	0	0	2	0	1	1	7	2	2	2	2	2	2	1	1	14	21	4
b466c911df074bf0805783125dd003ec	KUSINI UNGUJA	Kike	Urban	120	120	17.0775	0.37	0.39	0.22	0	0	0	Normal	0	0	0	1	1	0	2	1	1	0	1	0	0	1	0	0	0	7	1	2	1	2	1	2	2	1	12	19	3
1ae70f67f26f4fe08801f88f95603ba6	KUSINI UNGUJA	Kiume	Urban	120	120	15.8149	-0.11	0.21	-0.38	0	0	0	Normal	0	0	0	1	0	0	1	0	0	0	0	0	0	1	0	0	0	2	2	2	2	2	2	2	0	2	14	16	1
25225a2453a94530b176753b341bd10f	KUSINI UNGUJA	Kike	Urban	120	120	15.6188	-1.62	-2.05	-0.53	0	0	0	Normal	0	0	0	1	1	0	1	0	0	0	0	0	0	2	0	0	0	4	2	2	2	2	0	2	0	2	12	16	1
25225a2453a94530b176753b341bd10f	KUSINI UNGUJA	Kiume	Urban	132	132	15.5836		-0.11	-0.81		0	0	Normal	0	0	0	1	1	0	2	2	0	0	0	0	1	1	0	0	0	7	2	2	2	2	1	2	2	2	15	22	5
1ae70f67f26f4fe08801f88f95603ba6	KUSINI UNGUJA	Kiume	Urban	132	132	14.7296		-0.6	-1.43		0	0	Normal	0	0	0	1	1	0	2	1	1	1	1	2	0	2	0	0	1	12	1	2	1	2	2	2	1	2	13	25	5
1ae70f67f26f4fe08801f88f95603ba6	KUSINI UNGUJA	Kiume	Urban	132	132	13.8067		-1.19	-2.23		0	0	Thinness	1	0	0	0	1	0	0	1	0	0	1	0	0	1	0	0	1	5	2	2	1	2	2	2	0	2	13	18	2
1ae70f67f26f4fe08801f88f95603ba6	KUSINI UNGUJA	Kiume	Urban	120	120	16.7506	-0.07	-0.34	0.17	0	0	0	Normal	0	0	0	1	1	0	1	0	0	0	0	0	0	1	0	0	1	4	2	2	2	2	2	2	0	1	13	17	2
b466c911df074bf0805783125dd003ec	KUSINI UNGUJA	Kiume	Urban	120	120	16.201	-0.59	-0.84	-0.14	0	0	0	Normal	0	0	0	1	1	0	1	1	0	0	0	0	0	0	0	0	0	3	2	2	2	2	2	2	2	1	15	18	2
25225a2453a94530b176753b341bd10f	KUSINI UNGUJA	Kike	Urban	120	120	15.4434	-0.91	-0.85	-0.63	0	0	0	Normal	0	0	0	1	1	0	2	1	0	0	2	1	0	1	0	0	0	8	1	2	2	2	0	1	0	0	8	16	1
1ae70f67f26f4fe08801f88f95603ba6	KUSINI UNGUJA	Kiume	Urban	132	132	16.1767		-0.6	-0.43		0	0	Normal	0	0	0	1	0	0	0	1	1	0	0	0	0	2	0	0	1	5	2	2	2	2	2	2	1	0	13	18	2
25225a2453a94530b176753b341bd10f	KUSINI UNGUJA	Kike	Urban	120	120	18.7832	-0.31	-1.85	0.91	0	0	0	Normal	0	0	0	1	1	0	1	2	0	0	0	0	1	2	0	0	0	7	2	2	2	2	0	2	1	2	13	20	4
b466c911df074bf0805783125dd003ec	KUSINI UNGUJA	Kiume	Urban	132	132	14.3877		-0.76	-1.71		0	0	Normal	0	0	0	1	1	0	2	0	0	1	0	0	0	1	0	0	0	5	2	2	1	2	2	2	2	2	15	20	4
25225a2453a94530b176753b341bd10f	KUSINI UNGUJA	Kike	Urban	108	108	20.9622	1.76	0.64	1.85	0	0	0	Overweight	0	1	0	0	0	0	1	0	0	0	0	0	0	1	0	0	0	2	2	2	2	2	1	2	0	1	12	14	1
b466c911df074bf0805783125dd003ec	KUSINI UNGUJA	Kike	Urban	120	120	16.4657	-0.71	-1.18	-0.07	0	0	0	Normal	0	0	0	1	1	0	0	0	0	0	0	0	1	1	0	0	0	3	2	2	2	2	2	2	2	1	15	18	2
1ae70f67f26f4fe08801f88f95603ba6	KUSINI UNGUJA	Kiume	Urban	132	132	13.5777		0.64	-2.45		0	0	Thinness	1	0	0	0	1	0	2	1	0	1	0	0	0	2	0	0	1	8	2	2	1	2	2	2	1	1	13	21	4
25225a2453a94530b176753b341bd10f	KUSINI UNGUJA	Kike	Urban	132	132	14.2764		-3.05	-1.71		0	0	Normal	0	0	0	1	0	0	1	0	0	0	0	0	1	2	0	0	0	4	2	2	2	2	1	2	0	0	11	15	1
25225a2453a94530b176753b341bd10f	KUSINI UNGUJA	Kiume	Urban	120	120	20.2777	0.78	-0.83	1.66	0	0	0	Overweight	0	1	0	0	1	0	2	0	0	0	0	0	0	1	0	0	0	4	2	2	2	2	2	2	0	1	13	17	2
b466c911df074bf0805783125dd003ec	KUSINI UNGUJA	Kike	Urban	144	144	14.1196		-0.24	-2.2		0	0	Thinness	1	0	0	0	1	0	2	0	0	0	0	0	0	1	0	0	0	4	2	2	0	2	2	2	2	2	14	18	2
1ae70f67f26f4fe08801f88f95603ba6	KUSINI UNGUJA	Kiume	Urban	144	144	14.1396		-2.2	-2.27		0	0	Thinness	1	0	0	0	1	0	1	0	0	0	0	0	0	0	1	0	0	3	2	2	2	2	2	2	2	2	16	19	3
b466c911df074bf0805783125dd003ec	KUSINI UNGUJA	Kike	Urban	132	132	12.7369		-0.74	-2.99		0	0	Thinness	1	0	0	0	1	0	2	2	0	0	0	0	1	1	0	0	0	7	2	2	2	2	1	2	2	1	14	21	4
b466c911df074bf0805783125dd003ec	KUSINI UNGUJA	Kike	Urban	120	120	17.9329	0.59	0.29	0.59	0	0	0	Normal	0	0	0	1	1	0	1	0	0	0	0	0	0	0	0	0	0	2	2	2	2	2	2	2	2	1	15	17	2
b466c911df074bf0805783125dd003ec	KUSINI UNGUJA	Kike	Urban	120	120	16.9362	0.08	-0.08	0.15	0	0	0	Normal	0	0	0	1	0	0	2	0	0	0	0	0	0	1	0	0	0	3	2	2	1	2	2	2	2	1	14	17	2
25225a2453a94530b176753b341bd10f	KUSINI UNGUJA	Kike	Urban	120	120	14.5522	-1.1	-0.54	-1.19	0	0	0	Normal	0	0	0	1	0	0	1	1	0	0	1	0	0	2	0	0	0	5	2	2	2	2	0	2	0	2	12	17	2
85c074d0861b485b9870f373a9cc1609	KUSINI UNGUJA	Kike	Urban	180	180	19.0548		-2.07	-0.44		0	0	Normal	0	0	0	1	1	0	2	0	0	1	0	0	1	1	1	0	0	7	2	2	1	2	1	1	0	0	9	16	1
85c074d0861b485b9870f373a9cc1609	KUSINI UNGUJA	Kiume	Urban	168	168	16.8343		0.6	-1.1		0	0	Normal	0	0	0	1	0	0	1	2	0	0	0	0	0	2	0	0	0	5	2	2	2	2	1	2	2	1	14	19	3
85c074d0861b485b9870f373a9cc1609	KUSINI UNGUJA	Kike	Urban	204	204	21.0874		-1.86	0.02		0	0	Normal	0	0	0	1	0	0	2	0	0	0	0	0	0	2	0	0	1	5	2	2	2	2	1	1	0	1	11	16	1
6ebb6a6f810a49b3b9a45f1c2a33cefe	KUSINI UNGUJA	Kiume	Urban	192	192	18.3796		-2.51	-0.93		0	0	Normal	0	0	0	1	0	0	1	2	0	1	1	1	2	1	0	2	2	13	1	2	2	2	2	1	0	2	12	25	5
7eee6ee0876145d4a858a2a6a1b5f0ce	KUSINI UNGUJA	Kike	Urban	180	180	16.681		-0.05	-1.54		0	0	Normal	0	0	0	1	0	0	2	1	0	0	0	0	1	2	0	0	1	7	2	2	2	2	0	2	1	2	13	20	4
85c074d0861b485b9870f373a9cc1609	KUSINI UNGUJA	Kiume	Urban	192	192	17.8277		-2.38	-1.22		0	0	Normal	0	0	0	1	0	0	1	2	0	0	0	0	0	2	0	0	0	5	2	2	2	2	0	2	2	2	14	19	3
6ebb6a6f810a49b3b9a45f1c2a33cefe	KUSINI UNGUJA	Kiume	Urban	192	192	20.1141		-0.68	-0.15		0	0	Normal	0	0	0	1	0	0	2	2	0	0	0	0	0	2	0	2	2	10	2	2	1	2	2	2	2	2	15	25	5
7eee6ee0876145d4a858a2a6a1b5f0ce	KUSINI UNGUJA	Kike	Urban	168	168	16.2087		0.07	-1.55		0	0	Normal	0	0	0	1	1	0	2	1	0	0	1	0	0	2	0	0	0	7	2	2	1	2	0	2	0	1	10	17	2
6ebb6a6f810a49b3b9a45f1c2a33cefe	KUSINI UNGUJA	Kiume	Urban	180	180	17.0384		-0.93	-1.34		0	0	Normal	0	0	0	1	0	0	2	2	0	0	0	0	0	1	0	0	1	6	2	2	2	2	2	2	2	1	15	21	4
6ebb6a6f810a49b3b9a45f1c2a33cefe	KUSINI UNGUJA	Kiume	Urban	192	192	21.7471		-0.99	0.45		0	0	Normal	0	0	0	1	2	2	2	2	0	0	2	1	2	2	0	0	2	17	2	2	2	2	2	1	0	2	13	30	5
6ebb6a6f810a49b3b9a45f1c2a33cefe	KUSINI UNGUJA	Kiume	Urban	192	192	18.9037		-0.68	-0.68		0	0	Normal	0	0	0	1	0	0	2	2	0	0	0	0	0	2	0	0	0	6	2	2	2	2	2	2	2	1	15	21	4
7eee6ee0876145d4a858a2a6a1b5f0ce	KUSINI UNGUJA	Kike	Urban	180	180	25.6709		-2.47	1.51		0	0	Overweight	0	1	0	0	0	0	2	0	0	0	0	1	0	1	0	0	0	4	2	2	2	2	0	2	0	2	12	16	1
85c074d0861b485b9870f373a9cc1609	KUSINI UNGUJA	Kike	Urban	168	168	19.571		0.87	0		0	0	Normal	0	0	0	1	1	0	2	0	0	1	0	1	0	2	0	0	0	7	2	2	2	2	0	1	0	0	9	16	1
7eee6ee0876145d4a858a2a6a1b5f0ce	KUSINI UNGUJA	Kike	Urban	180	180	22.8772		-0.1	0.83		0	0	Normal	0	0	0	1	0	0	2	0	0	1	0	1	1	0	0	0	1	6	2	2	2	2	0	2	0	2	12	18	2
7eee6ee0876145d4a858a2a6a1b5f0ce	KUSINI UNGUJA	Kike	Urban	168	168	24.4121		-0.69	1.41		0	0	Overweight	0	1	0	0	1	0	2	1	0	0	0	0	1	1	1	0	1	8	1	2	2	1	0	2	1	2	11	19	3
85c074d0861b485b9870f373a9cc1609	KUSINI UNGUJA	Kiume	Urban	192	192	19.2668		-0.93	-0.51		0	0	Normal	0	0	0	1	0	0	0	2	0	0	1	1	0	0	0	0	1	5	0	2	1	1	0	1	2	1	8	13	1
85c074d0861b485b9870f373a9cc1609	KUSINI UNGUJA	Kike	Urban	180	180	19.1158		-0.56	-0.41		0	0	Normal	0	0	0	1	0	0	0	0	0	0	0	0	0	2	0	0	0	2	2	2	2	2	2	2	1	1	14	16	1
6ebb6a6f810a49b3b9a45f1c2a33cefe	KUSINI UNGUJA	Kiume	Urban	180	180	19.2077		-1.4	-0.24		0	0	Normal	0	0	0	1	1	0	1	1	0	0	0	0	1	1	0	2	0	7	0	2	1	2	2	2	2	2	13	20	4
6ebb6a6f810a49b3b9a45f1c2a33cefe	KUSINI UNGUJA	Kiume	Urban	180	180	20.3473		-3.86	0.23		0	0	Normal	0	0	0	1	0	1	2	1	0	0	1	1	0	1	0	2	1	10	2	2	2	2	2	2	1	2	15	25	5
6ebb6a6f810a49b3b9a45f1c2a33cefe	KUSINI UNGUJA	Kiume	Urban	192	192	18.6374		-1.96	-0.81		0	0	Normal	0	0	0	1	0	0	0	2	0	0	1	0	1	0	0	2	0	6	2	2	2	2	2	2	1	1	14	20	4
7eee6ee0876145d4a858a2a6a1b5f0ce	KUSINI UNGUJA	Kike	Urban	180	180	18.8193		-0.14	-0.53		0	0	Normal	0	0	0	1	0	0	2	0	0	2	0	0	1	1	0	0	1	7	2	2	2	2	0	1	0	2	11	18	2
6ebb6a6f810a49b3b9a45f1c2a33cefe	KUSINI UNGUJA	Kiume	Urban	180	180	18.7474		1.04	-0.45		0	0	Normal	0	0	0	1	0	2	2	2	0	1	0	1	2	2	2	1	2	17	2	0	2	0	2	1	0	1	8	25	5
7eee6ee0876145d4a858a2a6a1b5f0ce	KUSINI UNGUJA	Kike	Urban	192	192	17.5198		-1.08	-1.29		0	0	Normal	0	0	0	1	0	2	0	0	0	0	0	0	0	2	0	0	0	4	2	2	2	2	0	2	0	2	12	16	1
7eee6ee0876145d4a858a2a6a1b5f0ce	KUSINI UNGUJA	Kike	Urban	180	180	18.4457		-0.36	-0.69		0	0	Normal	0	0	0	1	1	0	1	0	0	0	0	0	0	2	0	0	0	4	2	2	2	2	0	2	0	1	11	15	1
85c074d0861b485b9870f373a9cc1609	KUSINI UNGUJA	Kiume	Urban	192	192	20.3071		-1.48	-0.07		0	0	Normal	0	0	0	1	1	0	1	2	0	0	1	2	0	2	0	0	2	11	2	2	2	2	2	2	2	2	16	27	5
6ebb6a6f810a49b3b9a45f1c2a33cefe	KUSINI UNGUJA	Kiume	Urban	192	192	16.7355		-1.63	-1.85		0	0	Normal	0	0	0	1	1	0	2	2	0	0	0	1	0	2	0	1	1	10	2	2	2	2	2	2	2	2	16	26	5
7eee6ee0876145d4a858a2a6a1b5f0ce	KUSINI UNGUJA	Kike	Urban	168	168	17.6978		-0.91	-0.78		0	0	Normal	0	0	0	1	2	0	2	0	0	1	0	0	0	2	0	0	1	8	2	2	1	2	0	2	2	2	13	21	4
7eee6ee0876145d4a858a2a6a1b5f0ce	KUSINI UNGUJA	Kike	Urban	168	168	17.8485		-0.06	-0.71		0	0	Normal	0	0	0	1	1	0	1	0	0	0	0	1	0	2	0	0	0	5	2	2	1	2	0	2	1	2	12	17	2
32e3c643b8bd491987ccde7c90fafa03	MJINI MAGHARIB	Kiume	Urban	204	204	24.9319		0.61	1.18		0	0	Overweight	0	1	0	0	2	0	2	2	0	1	1	2	2	2	2	2	2	20	2	2	0	0	0	0	0	2	6	26	5
2aba2e6d01b54a1cbdd58945c17d451b	MJINI MAGHARIB	Kike	Urban	228	228	28.3123		-0.82	1.74		0	0	Overweight	0	1	0	0	0	0	0	2	0	0	2	2	0	2	0	0	2	10	2	2	1	1	0	2	2	0	10	20	4
2aba2e6d01b54a1cbdd58945c17d451b	MJINI MAGHARIB	Kike	Urban	228	228	18.0505		0.45	-1.27		0	0	Normal	0	0	0	1	0	0	0	0	0	0	1	0	0	0	0	0	0	1	0	2	2	2	0	0	2	1	9	10	1
3009c923ec304cbc8cbf4c61d9b9ef75	MJINI MAGHARIB	Kike	Urban	228	228	25.0548		-0.53	1.02		0	0	Overweight	0	1	0	0	0	0	0	0	0	0	1	0	1	2	0	0	2	6	2	2	2	1	2	1	1	2	13	19	3
2aba2e6d01b54a1cbdd58945c17d451b	MJINI MAGHARIB	Kike	Urban	228	228	36.7347		0.05	3.09		0	0	Obesity	0	0	1	0	0	0	1	0	0	0	0	0	1	1	0	0	2	5	1	2	1	2	0	0	2	0	8	13	1
2aba2e6d01b54a1cbdd58945c17d451b	MJINI MAGHARIB	Kike	Urban	228	228	38.7022		-1.72	3.39		0	0	Obesity	0	0	1	0	0	0	0	1	0	0	1	0	0	1	1	1	0	5	2	2	1	2	0	0	1	2	10	15	1
3009c923ec304cbc8cbf4c61d9b9ef75	MJINI MAGHARIB	Kike	Urban	228	228	24.7136		-0.65	0.94		0	0	Normal	0	0	0	1	0	0	1	0	0	0	1	1	1	1	0	0	2	7	2	2	2	1	0	0	2	2	11	18	2
3009c923ec304cbc8cbf4c61d9b9ef75	MJINI MAGHARIB	Kike	Urban	204	204	22.3417		-0.89	0.41		0	0	Normal	0	0	0	1	0	0	1	0	0	0	0	1	0	0	0	0	2	4	2	2	1	0	0	1	1	1	8	12	1
3009c923ec304cbc8cbf4c61d9b9ef75	MJINI MAGHARIB	Kike	Urban	228	228	18.1841		-1.22	-1.21		0	0	Normal	0	0	0	1	0	0	1	0	0	0	1	0	1	2	0	0	2	7	2	2	2	2	0	1	2	2	13	20	4
5798119dcde944ffa063159ff74e99b6	MJINI MAGHARIB	Kiume	Urban	228	228	20.2649		-1.13	-0.73		0	0	Normal	0	0	0	1	0	0	2	1	0	1	0	2	1	2	0	0	2	11	1	2	2	2	2	0	1	2	12	23	5
5798119dcde944ffa063159ff74e99b6	MJINI MAGHARIB	Kiume	Urban	228	228	21.5491		0.36	-0.23		0	0	Normal	0	0	0	1	1	0	2	1	0	0	0	1	0	2	0	0	2	9	1	2	2	2	2	1	2	0	12	21	4
32e3c643b8bd491987ccde7c90fafa03	MJINI MAGHARIB	Kiume	Urban	228	228	20.4916		-0.7	-0.64		0	0	Normal	0	0	0	1	1	1	1	0	2	1	1	2	1	2	2	2	2	18	1	1	0	0	1	1	0	0	4	22	5
32e3c643b8bd491987ccde7c90fafa03	MJINI MAGHARIB	Kiume	Urban	204	204	17.744		-0.91	-1.53		0	0	Normal	0	0	0	1	2	2	1	2	1	1	1	2	2	2	0	1	2	19	2	2	0	0	2	0	0	2	8	27	5
5798119dcde944ffa063159ff74e99b6	MJINI MAGHARIB	Kike	Urban	204	204	24.8602		0.31	1.09		0	0	Overweight	0	1	0	0	1	0	1	1	0	0	0	0	0	2	1	0	1	7	2	2	2	2	2	1	2	1	14	21	4
2aba2e6d01b54a1cbdd58945c17d451b	MJINI MAGHARIB	Kike	Urban	216	216	21.4201		-1.37	0.05		0	0	Normal	0	0	0	1	0	0	2	2	0	0	0	1	1	0	1	1	2	10	0	2	0	1	0	2	0	0	5	15	1
5798119dcde944ffa063159ff74e99b6	MJINI MAGHARIB	Kiume	Urban	228	228	17.3233		-0.28	-2.13		0	0	Thinness	1	0	0	0	1	0	1	1	0	0	0	0	0	0	0	0	0	3	2	2	2	2	2	2	2	2	16	19	3
32e3c643b8bd491987ccde7c90fafa03	MJINI MAGHARIB	Kike	Urban	204	204	39.6453		0.16	3.48		0	0	Obesity	0	0	1	0	1	0	1	2	0	1	1	2	1	2	0	1	1	13	0	2	1	0	1	1	0	2	7	20	4
3009c923ec304cbc8cbf4c61d9b9ef75	MJINI MAGHARIB	Kike	Urban	228	228	25.2192		-2.53	1.06		0	0	Overweight	0	1	0	0	0	0	1	0	0	0	0	0	1	1	0	1	2	6	0	2	2	2	0	0	1	2	9	15	1
2aba2e6d01b54a1cbdd58945c17d451b	MJINI MAGHARIB	Kike	Urban	216	216	32.0914		-0.96	2.43		0	0	Obesity	0	0	1	0	1	0	2	2	0	0	0	0	1	1	0	0	2	9	2	2	0	2	0	0	2	0	8	17	2
d3ffe62df14c4b389b0c640fed85b2e2	MJINI MAGHARIB	Kike	Urban	156	156	16.6729		-1.6	-0.97		0	0	Normal	0	0	0	1	1	1	1	2	0	1	0	0	1	2	1	0	0	10	2	2	1	2	1	1	2	0	11	21	4
7e2967ffb6c048fb887568989ca8d5b2	MJINI MAGHARIB	Kike	Urban	156	156	34.6133		-0.85	3.16		0	0	Obesity	0	0	1	0	0	0	0	1	0	0	0	1	0	1	0	0	2	5	2	2	2	2	0	2	2	0	12	17	2
a6428763c40846fcbbff93606d5704cb	MJINI MAGHARIB	Kike	Urban	156	156	18.8333		0.71	0.01		0	0	Normal	0	0	0	1	1	1	2	1	0	0	0	1	1	2	0	0	2	11	2	2	2	2	2	2	0	2	14	25	5
a6428763c40846fcbbff93606d5704cb	MJINI MAGHARIB	Kiume	Urban	156	156	15.9272		-2.47	-1.28		0	0	Normal	0	0	0	1	1	0	2	0	0	0	1	0	0	1	0	1	0	6	2	2	1	2	2	2	2	2	15	21	4
7e2967ffb6c048fb887568989ca8d5b2	MJINI MAGHARIB	Kiume	Urban	156	156	18.2569		-1.66	0.01		0	0	Normal	0	0	0	1	1	0	1	1	0	0	0	0	0	1	0	0	0	4	2	2	1	2	0	2	1	0	10	14	1
36c0916fa0a2444fbc1d143bf965e502	MJINI MAGHARIB	Kiume	Urban	156	156	14.5391		-1.54	-2.33		0	0	Thinness	1	0	0	0	1	0	2	0	0	0	0	1	0	1	0	0	1	6	2	2	2	2	2	2	2	2	16	22	5
f62b08727ec74e06b4bc47a1707fe49a	MJINI MAGHARIB	Kike	Urban	156	156	22.3549		-0.88	1.15		0	0	Overweight	0	1	0	0	1	0	2	0	0	0	1	0	0	2	0	0	1	7	2	2	2	2	0	2	0	1	11	18	2
d3ffe62df14c4b389b0c640fed85b2e2	MJINI MAGHARIB	Kiume	Urban	132	132	17.32		-1.13	0.2		0	0	Normal	0	0	0	1	0	0	1	0	0	0	0	0	1	0	0	0	0	2	2	2	2	2	2	2	2	1	15	17	2
36c0916fa0a2444fbc1d143bf965e502	MJINI MAGHARIB	Kiume	Urban	156	156	18.3319		-1.1	0.05		0	0	Normal	0	0	0	1	0	0	1	0	0	0	0	0	0	2	0	0	1	4	2	2	2	1	2	2	2	2	15	19	3
7e2967ffb6c048fb887568989ca8d5b2	MJINI MAGHARIB	Kiume	Urban	156	156	17.156		0.48	-0.54		0	0	Normal	0	0	0	1	0	0	1	2	0	0	1	1	0	1	0	0	0	6	1	2	1	2	0	2	0	2	10	16	1
f62b08727ec74e06b4bc47a1707fe49a	MJINI MAGHARIB	Kike	Urban	144	144	19.8433		-0.41	0.7		0	0	Normal	0	0	0	1	1	0	1	0	0	1	0	0	0	2	0	0	0	5	2	2	0	2	1	2	0	1	10	15	1
0f67e27c41eb4442b1641babd404564d	MJINI MAGHARIB	Kike	Urban	156	156	19.6433		-1.64	0.32		0	0	Normal	0	0	0	1	1	1	1	0	0	0	1	1	0	1	0	0	1	7	2	2	1	2	0	2	0	0	9	16	1
0f67e27c41eb4442b1641babd404564d	MJINI MAGHARIB	Kike	Urban	156	156	20.8528		0.09	0.72		0	0	Normal	0	0	0	1	0	0	2	1	0	0	0	0	2	0	0	0	0	5	2	2	2	2	1	0	2	2	13	18	2
f2e42946a19b43a9878f7cb9c0b636f1	MJINI MAGHARIB	Kike	Urban	144	144	15.7295		-0.22	-1.13		0	0	Normal	0	0	0	1	0	0	0	0	0	0	0	0	0	1	0	1	0	2	2	2	2	2	2	2	0	2	14	16	1
d4bc13bd575047f3b61474e74c0fa6bd	MJINI MAGHARIB	Kike	Urban	156	156	13.9513		-2.75	-2.72		0	0	Thinness	1	0	0	0	0	0	0	0	0	0	1	0	0	0	0	0	0	1	2	2	2	2	0	1	2	0	11	12	1
d4bc13bd575047f3b61474e74c0fa6bd	MJINI MAGHARIB	Kiume	Urban	156	156	19.6346		-2.25	0.58		0	0	Normal	0	0	0	1	0	0	1	1	0	0	0	0	0	2	0	1	0	5	2	2	1	2	0	2	1	1	11	16	1
a6428763c40846fcbbff93606d5704cb	MJINI MAGHARIB	Kiume	Urban	132	132	19.113		-1.77	0.98		0	0	Normal	0	0	0	1	0	0	0	0	1	0	1	1	0	2	0	0	1	6	2	2	2	1	2	2	0	1	12	18	2
f2e42946a19b43a9878f7cb9c0b636f1	MJINI MAGHARIB	Kike	Urban	132	132	19.7285		-0.66	0.96		0	0	Normal	0	0	0	1	1	0	0	0	0	0	0	0	0	2	0	0	0	3	2	2	2	2	2	1	0	2	13	16	1
d4bc13bd575047f3b61474e74c0fa6bd	MJINI MAGHARIB	Kiume	Urban	156	156	15.2469		-2.93	-1.76		0	0	Normal	0	0	0	1	0	0	2	1	0	0	0	0	0	0	0	0	0	3	2	2	1	2	0	2	2	2	13	16	1
5bccacf181ed41a3aac3adc8786b5169	MJINI MAGHARIB	Kiume	Urban	132	132	18.8216		0.21	0.87		0	0	Normal	0	0	0	1	0	0	2	2	0	0	0	1	0	2	0	0	2	9	2	2	2	2	2	2	2	2	16	25	5
f2e42946a19b43a9878f7cb9c0b636f1	MJINI MAGHARIB	Kiume	Urban	168	168	15.8503		-2.44	-1.73		0	0	Normal	0	0	0	1	1	0	1	0	0	0	0	0	0	2	0	0	0	4	2	2	0	1	2	1	1	1	10	14	1
f62b08727ec74e06b4bc47a1707fe49a	MJINI MAGHARIB	Kike	Urban	156	156	17.7296		-2.36	-0.45		0	0	Normal	0	0	0	1	0	0	0	0	0	0	0	0	0	2	0	0	0	2	2	2	2	2	0	2	2	2	14	16	1
36c0916fa0a2444fbc1d143bf965e502	MJINI MAGHARIB	Kike	Urban	144	144	15.3649		1.06	-1.35		0	0	Normal	0	0	0	1	0	0	0	0	0	0	0	0	0	1	0	0	1	2	1	2	2	2	2	2	2	2	15	17	2
5bccacf181ed41a3aac3adc8786b5169	MJINI MAGHARIB	Kiume	Urban	144	144	17.2021		-2.17	-0.17		0	0	Normal	0	0	0	1	0	0	2	1	0	1	0	0	0	2	0	1	2	9	2	2	2	2	2	2	0	1	13	22	5
d3ffe62df14c4b389b0c640fed85b2e2	MJINI MAGHARIB	Kiume	Urban	144	144	16.1703		-0.34	-0.76		0	0	Normal	0	0	0	1	0	0	1	0	0	0	0	0	0	0	0	0	0	1	2	2	2	2	2	2	0	1	13	14	1
7e2967ffb6c048fb887568989ca8d5b2	MJINI MAGHARIB	Kike	Urban	144	144	18.2438		-2.39	0.1		0	0	Normal	0	0	0	1	0	0	1	2	0	0	0	0	0	1	0	0	0	4	2	2	2	2	0	2	1	0	11	15	1
0f67e27c41eb4442b1641babd404564d	MJINI MAGHARIB	Kike	Urban	156	156	19.8171		-1.48	0.38		0	0	Normal	0	0	0	1	0	0	0	0	0	0	0	0	0	1	0	0	0	1	2	2	2	2	0	2	0	2	12	13	1
5bccacf181ed41a3aac3adc8786b5169	MJINI MAGHARIB	Kike	Urban	144	144	14.7498		-2.81	-1.75		0	0	Normal	0	0	0	1	0	0	2	2	0	1	0	0	0	2	0	1	2	10	2	2	2	2	2	2	0	1	13	23	5
7c2a0ec7090046b9baef47faffc4c14e	MJINI MAGHARIB	Kike	Urban	84	84	12.1146	-1.77	-0.24	-2.61	0	0	0	Thinness	1	0	0	0	1	0	2	1	0	0	1	1	1	1	1	0	1	10	1	2	1	1	0	2	2	1	10	20	4
354fc13c8466472f9ec4e1498b7c1e0e	MJINI MAGHARIB	Kiume	Urban	84	84	13.2215	-1.19	-0.03	-1.92	0	0	0	Normal	0	0	0	1	1	0	1	0	0	0	0	0	0	1	0	0	0	3	2	2	2	2	0	2	0	2	12	15	1
7c2a0ec7090046b9baef47faffc4c14e	MJINI MAGHARIB	Kike	Urban	96	96	15.1303	-1.3	-1.75	-0.32	0	0	0	Normal	0	0	0	1	0	0	2	1	0	0	1	0	0	1	0	0	1	6	2	1	1	1	0	1	1	1	8	14	1
7c2a0ec7090046b9baef47faffc4c14e	MJINI MAGHARIB	Kike	Urban	84	84	14.4037	-0.58	-0.28	-0.65	0	0	0	Normal	0	0	0	1	1	0	2	2	0	0	1	1	0	2	0	0	0	9	2	2	1	2	1	2	1	0	11	20	4
7c2a0ec7090046b9baef47faffc4c14e	MJINI MAGHARIB	Kike	Urban	84	84	14.8121	-0.74	-0.84	-0.37	0	0	0	Normal	0	0	0	1	1	0	2	2	1	0	1	1	0	0	2	0	1	11	2	2	2	2	0	2	2	1	13	24	5
7c2a0ec7090046b9baef47faffc4c14e	MJINI MAGHARIB	Kiume	Urban	84	84	15.408	0.95	1.64	-0.05	0	0	0	Normal	0	0	0	1	1	1	2	2	0	0	1	1	1	1	1	0	1	12	2	1	2	2	1	1	1	1	11	23	5
7c2a0ec7090046b9baef47faffc4c14e	MJINI MAGHARIB	Kike	Urban	96	96	13.4051	-1.69	-1.08	-1.55	0	0	0	Normal	0	0	0	1	1	0	1	1	0	0	1	1	1	2	0	0	1	9	2	2	2	2	0	2	1	1	12	21	4
354fc13c8466472f9ec4e1498b7c1e0e	MJINI MAGHARIB	Kike	Urban	84	84	16.2978	0.72	0.6	0.51	0	0	0	Normal	0	0	0	1	0	0	0	1	0	0	0	0	0	1	0	0	2	4	2	2	2	2	0	2	2	0	12	16	1
354fc13c8466472f9ec4e1498b7c1e0e	MJINI MAGHARIB	Kike	Urban	108	108	15.6423	-0.71	-0.93	-0.25	0	0	0	Normal	0	0	0	1	0	0	0	1	0	0	1	1	2	1	0	1	1	8	1	2	2	2	0	2	0	1	10	18	2
7c2a0ec7090046b9baef47faffc4c14e	MJINI MAGHARIB	Kike	Urban	84	84	14.9253	-0.23	-0.09	-0.3	0	0	0	Normal	0	0	0	1	0	0	1	2	0	0	1	0	0	1	1	0	1	7	2	2	2	2	1	1	1	0	11	18	2
7c2a0ec7090046b9baef47faffc4c14e	MJINI MAGHARIB	Kiume	Urban	72	72	14.5109	-0.19	0.29	-0.63	0	0	0	Normal	0	0	0	1	1	0	1	1	0	1	1	1	0	1	0	0	2	9	2	2	2	2	0	1	1	1	11	20	4
354fc13c8466472f9ec4e1498b7c1e0e	MJINI MAGHARIB	Kike	Urban	84	84	16.3563	1.16	1.42	0.54	0	0	0	Normal	0	0	0	1	0	0	1	1	0	1	0	0	0	2	0	0	1	6	2	2	2	2	2	2	0	1	13	19	3
354fc13c8466472f9ec4e1498b7c1e0e	MJINI MAGHARIB	Kiume	Urban	72	72	14.9638	0.45	0.96	-0.26	0	0	0	Normal	0	0	0	1	0	0	2	1	0	2	1	0	0	2	0	0	1	9	2	2	2	0	0	2	0	1	9	18	2
7c2a0ec7090046b9baef47faffc4c14e	MJINI MAGHARIB	Kike	Urban	84	84	15.4787	0.39	0.58	0.05	0	0	0	Normal	0	0	0	1	0	0	1	1	0	0	0	0	0	0	1	0	1	4	2	2	1	2	0	2	2	2	13	17	2
7c2a0ec7090046b9baef47faffc4c14e	MJINI MAGHARIB	Kike	Urban	84	84	14.4763	-0.32	0.09	-0.6	0	0	0	Normal	0	0	0	1	1	0	2	1	0	0	1	0	0	1	1	0	1	8	1	2	2	2	0	2	2	0	11	19	3
354fc13c8466472f9ec4e1498b7c1e0e	MJINI MAGHARIB	Kiume	Urban	84	84	14.5064	-0.48	-0.03	-0.75	0	0	0	Normal	0	0	0	1	0	1	0	0	0	1	0	0	0	1	0	0	1	4	2	2	2	2	0	2	2	2	14	18	2
354fc13c8466472f9ec4e1498b7c1e0e	MJINI MAGHARIB	Kiume	Urban	84	84	13.5242	-1.64	-0.93	-1.62	0	0	0	Normal	0	0	0	1	0	0	0	0	0	0	0	0	0	2	0	0	1	3	2	2	2	2	0	2	0	2	12	15	1
354fc13c8466472f9ec4e1498b7c1e0e	MJINI MAGHARIB	Kike	Urban	84	84	13.2771	-0.88	0.13	-1.52	0	0	0	Normal	0	0	0	1	1	0	1	0	0	0	0	1	0	2	1	2	2	10	2	2	2	2	0	2	0	2	12	22	5
354fc13c8466472f9ec4e1498b7c1e0e	MJINI MAGHARIB	Kike	Urban	96	96	17.2115	0.43	-0.29	0.77	0	0	0	Normal	0	0	0	1	1	1	0	0	0	0	1	1	0	2	0	0	2	8	2	2	2	2	0	2	0	1	11	19	3
354fc13c8466472f9ec4e1498b7c1e0e	MJINI MAGHARIB	Kike	Urban	84	84	16.8711	0.79	0.35	0.8	0	0	0	Normal	0	0	0	1	1	0	1	0	0	0	1	1	0	2	0	0	1	7	2	2	2	2	0	2	0	1	11	18	2
917e63347972499d8b5b64a3e18a4b6a	MJINI MAGHARIB	Kike	Urban	72	72	14.5807	-1.37	-1.65	-0.46	0	0	0	Normal	0	0	0	1	0	0	1	0	1	0	0	0	1	2	2	1	2	10	1	2	0	1	2	1	1	1	9	19	3
917e63347972499d8b5b64a3e18a4b6a	MJINI MAGHARIB	Kiume	Urban	72	72	14.2805	-1.22	-1.07	-0.83	0	0	0	Normal	0	0	0	1	1	1	1	1	0	0	1	0	0	2	0	1	2	10	2	2	1	1	2	2	1	2	13	23	5
917e63347972499d8b5b64a3e18a4b6a	MJINI MAGHARIB	Kiume	Urban	72	72	12.4422	-1.54	0.05	-2.65	0	0	0	Thinness	1	0	0	0	1	1	1	0	1	0	0	0	0	2	0	1	2	9	2	1	2	1	2	1	1	1	11	20	4
917e63347972499d8b5b64a3e18a4b6a	MJINI MAGHARIB	Kiume	Urban	72	72	13.8543	-1.73	-1.45	-1.21	0	0	0	Normal	0	0	0	1	1	0	1	0	2	0	1	1	0	2	0	0	0	8	2	2	2	2	2	1	1	2	14	22	5
917e63347972499d8b5b64a3e18a4b6a	MJINI MAGHARIB	Kike	Urban	72	72	14.6972	-0.44	-0.34	-0.38	0	0	0	Normal	0	0	0	1	1	1	1	0	0	0	1	1	1	2	1	2	2	13	1	2	1	1	2	1	1	1	10	23	5
fb36ba99695d4a238c3d6cfab0c6903c	MJINI MAGHARIB	Kike	Urban	72	72	14.4812	-1.07	-1.14	-0.54	0	0	0	Normal	0	0	0	1	1	0	0	0	0	0	0	0	1	1	0	0	2	5	2	2	2	2	0	2	2	0	12	17	2
1432ee47e881492faf2df3d7f379b2bb	MJINI MAGHARIB	Kike	Urban	72	72	14.0664	-1.07	-0.83	-0.84	0	0	0	Normal	0	0	0	1	1	0	0	0	0	0	0	0	0	2	1	0	2	6	2	2	2	2	2	1	2	2	15	21	4
5694cbac6a2e4469b60732f3652d0d01	MJINI MAGHARIB	Kiume	Urban	120	120	16.1948	0.01	0.16	-0.15	0	0	0	Normal	0	0	0	1	0	0	2	2	1	0	0	2	0	1	0	2	1	11	2	1	2	2	2	0	1	1	11	22	5
008072d8920744fd857ddca81ed8509c	MJINI MAGHARIB	Kiume	Urban	108	108	15.83	-1.21	-1.74	-0.14	0	0	0	Normal	0	0	0	1	0	1	0	0	0	0	1	0	0	2	0	0	2	6	1	2	1	2	2	1	2	0	11	17	2
a767e0e9909b4f61842d4b13b7959d66	MJINI MAGHARIB	Kike	Urban	96	96	12.0423	-0.48	2.11	-2.82	0	0	0	Thinness	1	0	0	0	1	1	0	0	1	2	1	1	0	2	0	1	1	11	2	2	1	2	1	2	1	1	12	23	5
5694cbac6a2e4469b60732f3652d0d01	MJINI MAGHARIB	Kiume	Urban	96	96	15.0881	-0.7	-0.65	-0.46	0	0	0	Normal	0	0	0	1	1	1	1	2	0	0	1	2	1	2	0	2	0	13	1	2	2	2	2	2	2	1	14	27	5
1a01289ab763452cb73bb03d6eb63f35	MJINI MAGHARIB	Kiume	Urban	108	108	14.4025	-0.69	0.04	-1.18	0	0	0	Normal	0	0	0	1	0	0	2	0	0	0	1	0	0	1	0	0	0	4	2	2	2	2	2	2	0	0	12	16	1
a767e0e9909b4f61842d4b13b7959d66	MJINI MAGHARIB	Kike	Urban	96	96	16.6753	0.37	-0.04	0.52	0	0	0	Normal	0	0	0	1	1	0	1	0	1	1	1	1	0	2	1	1	1	11	1	2	1	1	1	1	2	1	10	21	4
09ebb30ec46141e5a2a3e01d4b52121e	MJINI MAGHARIB	Kike	Urban	108	108	18.1932	-0.53	-2.18	0.95	0	0	0	Normal	0	0	0	1	0	0	1	0	0	1	0	2	1	1	0	0	1	7	2	2	2	2	0	2	0	1	11	18	2
09ebb30ec46141e5a2a3e01d4b52121e	MJINI MAGHARIB	Kike	Urban	84	84	15.2131	-0.05	0	-0.12	0	0	0	Normal	0	0	0	1	0	0	0	0	0	0	0	0	0	1	0	0	0	1	2	2	2	2	0	2	0	2	12	13	1
1a01289ab763452cb73bb03d6eb63f35	MJINI MAGHARIB	Kiume	Urban	108	108	16.6802	0.16	-0.19	0.37	0	0	0	Normal	0	0	0	1	1	0	2	1	0	0	0	0	1	1	1	0	0	7	2	2	2	2	0	2	0	2	12	19	3
2a01d0c9e06c4b64b54d1e0f355da0fc	MJINI MAGHARIB	Kike	Urban	96	96	15.0098	-1.77	-2.32	-0.4	0	0	0	Normal	0	0	0	1	1	0	1	1	1	0	1	0	0	0	0	0	0	5	2	2	2	2	2	2	2	1	15	20	4
a767e0e9909b4f61842d4b13b7959d66	MJINI MAGHARIB	Kiume	Urban	96	96	15.9746	0.93	1.4	0.16	0	0	0	Normal	0	0	0	1	1	1	1	0	1	1	1	2	1	2	2	1	1	15	0	2	2	0	1	1	0	0	6	21	4
1a01289ab763452cb73bb03d6eb63f35	MJINI MAGHARIB	Kike	Urban	96	96	17.876	0.71	-0.16	1.06	0	0	0	Overweight	0	1	0	0	1	0	2	1	0	0	0	0	0	2	0	0	0	6	2	2	1	2	0	2	0	0	9	15	1
6865807e65cb44768e088107525f922e	MJINI MAGHARIB	Kike	Urban	96	96	14.5947	-0.31	0.2	-0.67	0	0	0	Normal	0	0	0	1	0	1	2	2	0	0	2	1	1	2	0	0	1	12	2	2	2	2	0	2	2	0	12	24	5
008072d8920744fd857ddca81ed8509c	MJINI MAGHARIB	Kiume	Urban	120	120	14.903	-2.03	-2.08	-1.02	0	0	0	Normal	0	0	0	1	2	1	2	1	2	0	0	1	2	1	0	0	2	14	0	2	1	1	1	2	2	2	11	25	5
1b5c55f2337a4472869f50eb848acfbb	MJINI MAGHARIB	Kiume	Urban	96	96	11.4772	-4.26	-2.63	-4.01	0	0	0	Thinness	1	0	0	0	0	0	1	1	0	0	0	0	0	1	0	0	1	4	2	2	2	2	2	2	0	2	14	18	2
a767e0e9909b4f61842d4b13b7959d66	MJINI MAGHARIB	Kike	Urban	108	108	13.8683	-1.72	-1.26	-1.41	0	0	0	Normal	0	0	0	1	0	1	2	1	2	1	1	1	1	2	1	1	2	16	2	2	2	0	1	1	1	0	9	25	5
008072d8920744fd857ddca81ed8509c	MJINI MAGHARIB	Kiume	Urban	96	96	14.5683	-1.26	-1.07	-0.86	0	0	0	Normal	0	0	0	1	1	0	1	1	1	0	1	0	0	1	0	0	0	6	2	2	2	2	2	2	2	1	15	21	4
1b5c55f2337a4472869f50eb848acfbb	MJINI MAGHARIB	Kiume	Urban	96	96	15.0024	-0.3	0.02	-0.52	0	0	0	Normal	0	0	0	1	0	0	0	1	0	0	0	1	0	2	0	1	0	5	2	2	2	2	2	2	1	2	15	20	4
2a01d0c9e06c4b64b54d1e0f355da0fc	MJINI MAGHARIB	Kike	Urban	108	108	13.5258	-2.27	-1.78	-1.68	0	0	0	Normal	0	0	0	1	0	0	1	0	0	0	1	1	0	2	0	0	0	5	2	2	2	2	1	2	2	1	14	19	3
5694cbac6a2e4469b60732f3652d0d01	MJINI MAGHARIB	Kiume	Urban	96	96	14.3158	-0.78	-0.19	-1.07	0	0	0	Normal	0	0	0	1	2	1	1	1	2	0	1	2	0	1	1	2	0	14	1	2	0	2	2	2	0	2	11	25	5
1b5c55f2337a4472869f50eb848acfbb	MJINI MAGHARIB	Kiume	Urban	96	96	15.7718	-0.44	-0.74	0.02	0	0	0	Normal	0	0	0	1	0	0	1	1	0	0	0	0	0	2	0	0	0	4	2	2	1	2	2	2	1	1	13	17	2
6865807e65cb44768e088107525f922e	MJINI MAGHARIB	Kiume	Urban	108	108	15.1894	-1.09	-1.14	-0.57	0	0	0	Normal	0	0	0	1	2	1	2	2	1	0	1	1	2	1	1	0	2	16	2	2	2	0	0	1	1	0	8	24	5
6865807e65cb44768e088107525f922e	MJINI MAGHARIB	Kike	Urban	96	96	16.2454	0.02	-0.39	0.31	0	0	0	Normal	0	0	0	1	2	1	2	2	0	0	1	2	1	1	1	0	1	14	2	2	1	1	1	2	0	0	9	23	5
008072d8920744fd857ddca81ed8509c	MJINI MAGHARIB	Kike	Urban	108	108	14.6965	-1.29	-1.21	-0.82	0	0	0	Normal	0	0	0	1	1	0	1	1	1	1	1	1	0	0	1	0	0	8	2	1	2	1	1	1	1	1	10	18	2
2a01d0c9e06c4b64b54d1e0f355da0fc	MJINI MAGHARIB	Kiume	Urban	96	96	15.9129	0.44	0.57	0.12	0	0	0	Normal	0	0	0	1	1	0	0	0	0	0	0	0	0	0	0	0	0	1	2	2	2	2	2	2	2	2	16	17	2
5694cbac6a2e4469b60732f3652d0d01	MJINI MAGHARIB	Kike	Urban	108	108	14.4351	-1.77	-1.73	-1	0	0	0	Normal	0	0	0	1	1	0	2	1	0	1	1	1	0	1	0	2	1	11	2	2	2	1	2	2	0	2	13	24	5
09ebb30ec46141e5a2a3e01d4b52121e	MJINI MAGHARIB	Kike	Urban	120	120	15.9101	-1.38	-1.88	-0.36	0	0	0	Normal	0	0	0	1	0	0	2	0	0	1	1	0	0	2	0	0	1	7	2	2	2	2	0	2	1	2	13	20	4
1a01289ab763452cb73bb03d6eb63f35	MJINI MAGHARIB	Kike	Urban	96	96	15.6629	-0.21	-0.39	-0.01	0	0	0	Normal	0	0	0	1	1	0	2	0	0	0	0	0	0	2	0	0	0	5	2	2	2	2	0	2	0	0	10	15	1
561a56618ca7436ba8ad0e9207e45834	MJINI MAGHARIB	Kiume	Urban	132	132	18.5153		-0.94	0.74		0	0	Normal	0	0	0	1	0	0	0	0	0	0	0	0	0	1	0	0	1	2	1	2	2	2	0	2	0	2	11	13	1
36882958c6da49fd99d5b4b85eba12fb	MJINI MAGHARIB	Kiume	Urban	144	144	13.3457		-1.49	-3.04		0	0	Thinness	1	0	0	0	0	0	2	2	0	0	0	0	0	2	1	2	0	9	2	2	2	2	2	2	2	2	16	25	5
561a56618ca7436ba8ad0e9207e45834	MJINI MAGHARIB	Kike	Urban	120	120	28.7001	2.39	-0.8	3.06	0	0	0	Obesity	0	0	1	0	0	0	0	0	0	0	1	0	1	0	0	0	1	3	2	2	2	2	0	2	0	2	12	15	1
3bb75aa471b5495e87f5f5eedefb2d5b	MJINI MAGHARIB	Kiume	Urban	108	108	17.5296	1.33	1.42	0.82	0	0	0	Normal	0	0	0	1	0	0	1	1	0	0	1	0	0	1	0	0	2	6	2	2	1	2	0	2	0	0	9	15	1
36882958c6da49fd99d5b4b85eba12fb	MJINI MAGHARIB	Kiume	Urban	144	144	69.7539		-1.23	9.24		0	1	Obesity	0	0	1	0	0	0	2	0	2	0	0	0	1	1	0	2	1	9	1	2	2	2	2	1	2	2	14	23	5
561a56618ca7436ba8ad0e9207e45834	MJINI MAGHARIB	Kike	Urban	132	132	19.6678		-1.74	0.94		0	0	Normal	0	0	0	1	1	0	0	0	1	0	0	0	0	1	0	0	1	4	2	2	2	2	0	2	0	1	11	15	1
36882958c6da49fd99d5b4b85eba12fb	MJINI MAGHARIB	Kiume	Urban	132	132	15.2972		-1.49	-1.01		0	0	Normal	0	0	0	1	0	0	2	2	0	1	0	2	0	2	0	0	2	11	2	2	2	2	0	2	2	1	13	24	5
561a56618ca7436ba8ad0e9207e45834	MJINI MAGHARIB	Kike	Urban	144	144	17.5547		-1.1	-0.19		0	0	Normal	0	0	0	1	1	1	1	0	0	1	0	2	0	2	0	2	1	11	2	1	1	1	0	1	0	1	7	18	2
3bb75aa471b5495e87f5f5eedefb2d5b	MJINI MAGHARIB	Kike	Urban	132	132	14.0609		-1.08	-1.87		0	0	Normal	0	0	0	1	0	0	1	2	0	0	0	1	0	1	0	0	1	6	2	2	2	2	0	1	2	1	12	18	2
36882958c6da49fd99d5b4b85eba12fb	MJINI MAGHARIB	Kiume	Urban	156	156	17.6343		-0.95	-0.29		0	0	Normal	0	0	0	1	1	0	1	2	0	1	0	2	0	2	0	1	1	11	1	2	2	2	2	2	1	1	13	24	5
561a56618ca7436ba8ad0e9207e45834	MJINI MAGHARIB	Kiume	Urban	132	132	18.9104		-1.53	0.9		0	0	Normal	0	0	0	1	1	2	0	0	0	1	1	1	0	2	0	2	2	12	2	2	2	1	0	2	0	0	9	21	4
3bb75aa471b5495e87f5f5eedefb2d5b	MJINI MAGHARIB	Kike	Urban	132	132	16.0554		-0.18	-0.59		0	0	Normal	0	0	0	1	1	0	2	2	0	0	0	2	1	1	0	0	2	11	2	1	1	0	0	1	1	0	6	17	2
3bb75aa471b5495e87f5f5eedefb2d5b	MJINI MAGHARIB	Kike	Urban	132	132	14.244		-0.87	-1.73		0	0	Normal	0	0	0	1	1	0	1	2	1	0	0	2	1	0	1	0	1	10	2	2	2	2	0	0	1	1	10	20	4
3bb75aa471b5495e87f5f5eedefb2d5b	MJINI MAGHARIB	Kike	Urban	132	132	12.0591		-0.86	-3.58		0	0	Thinness	1	0	0	0	1	0	2	2	1	0	0	0	1	0	0	0	2	9	2	2	1	2	0	2	2	1	12	21	4
3bb75aa471b5495e87f5f5eedefb2d5b	MJINI MAGHARIB	Kike	Urban	132	132	17.0204		-0.24	-0.1		0	0	Normal	0	0	0	1	0	0	1	1	0	0	1	2	0	1	0	1	2	9	2	2	0	2	0	2	2	0	10	19	3
561a56618ca7436ba8ad0e9207e45834	MJINI MAGHARIB	Kike	Urban	132	132	18.4698		-0.41	0.51		0	0	Normal	0	0	0	1	1	0	1	0	0	2	0	1	0	1	0	0	1	7	2	2	1	2	0	2	0	2	11	18	2
561a56618ca7436ba8ad0e9207e45834	MJINI MAGHARIB	Kike	Urban	120	120	16.9705	-0.22	-0.65	0.17	0	0	0	Normal	0	0	0	1	1	1	1	0	0	0	0	0	0	1	1	2	2	9	2	2	2	0	0	2	0	2	10	19	3
3bb75aa471b5495e87f5f5eedefb2d5b	MJINI MAGHARIB	Kiume	Urban	132	132	15.5486		-0.28	-0.84		0	0	Normal	0	0	0	1	0	0	2	2	0	0	1	1	1	0	0	0	2	9	1	2	1	2	0	2	2	0	10	19	3
3bb75aa471b5495e87f5f5eedefb2d5b	MJINI MAGHARIB	Kike	Urban	120	120	17.5222	0.13	-0.35	0.42	0	0	0	Normal	0	0	0	1	0	0	0	1	0	0	1	2	0	1	0	0	2	7	2	2	1	2	0	2	2	1	12	19	3
561a56618ca7436ba8ad0e9207e45834	MJINI MAGHARIB	Kike	Urban	132	132	15.0516		-0.45	-1.18		0	0	Normal	0	0	0	1	0	0	1	0	0	0	1	1	0	0	0	0	2	5	2	2	2	2	0	2	0	2	12	17	2
36882958c6da49fd99d5b4b85eba12fb	MJINI MAGHARIB	Kiume	Urban	120	120	13.991	-1.57	-0.81	-1.77	0	0	0	Normal	0	0	0	1	0	1	1	2	0	0	1	1	1	1	0	2	2	12	1	2	2	2	2	1	1	1	12	24	5
36882958c6da49fd99d5b4b85eba12fb	MJINI MAGHARIB	Kiume	Urban	132	132	15.2602		-1.96	-1.04		0	0	Normal	0	0	0	1	0	1	2	1	0	1	1	0	1	0	1	0	2	10	1	2	0	2	1	2	0	1	9	19	3
561a56618ca7436ba8ad0e9207e45834	MJINI MAGHARIB	Kiume	Urban	120	120	14.0306	-0.8	0.35	-1.73	0	0	0	Normal	0	0	0	1	0	0	2	0	0	0	0	0	0	2	0	0	0	4	2	2	1	2	0	2	0	2	11	15	1
3bb75aa471b5495e87f5f5eedefb2d5b	MJINI MAGHARIB	Kike	Urban	120	120	19.6343	0.9	-0.07	1.2	0	0	0	Overweight	0	1	0	0	0	0	2	2	0	0	0	2	2	0	0	0	2	10	1	2	2	2	0	2	2	0	11	21	4
36882958c6da49fd99d5b4b85eba12fb	MJINI MAGHARIB	Kiume	Urban	132	132	13.0778		-0.7	-2.97		0	0	Thinness	1	0	0	0	0	1	2	2	0	0	1	1	0	2	0	1	1	11	1	2	2	1	2	1	2	2	13	24	5
36882958c6da49fd99d5b4b85eba12fb	MJINI MAGHARIB	Kiume	Urban	132	132	15.5615		0.04	-0.83		0	0	Normal	0	0	0	1	0	0	2	1	0	1	1	1	0	2	0	2	1	11	2	2	2	2	2	2	2	1	15	26	5
36882958c6da49fd99d5b4b85eba12fb	MJINI MAGHARIB	Kiume	Urban	132	132	16.4996		-0.69	-0.24		0	0	Normal	0	0	0	1	1	1	1	2	1	0	0	1	0	1	0	2	1	11	2	2	2	1	2	2	2	1	14	25	5
3bb75aa471b5495e87f5f5eedefb2d5b	MJINI MAGHARIB	Kike	Urban	132	132	16.6223		0.81	-0.3		0	0	Normal	0	0	0	1	1	0	0	2	0	0	0	1	0	0	0	1	0	5	0	2	1	2	0	2	2	0	9	14	1
8b41cb5390d749c2bc5e6001e0bf9427	MJINI MAGHARIB	Kike	Urban	216	216	18.2184		-0.63	-1.15		0	0	Normal	0	0	0	1	1	0	1	1	0	0	0	0	0	1	0	1	1	6	2	2	2	2	0	2	2	1	13	19	3
8b41cb5390d749c2bc5e6001e0bf9427	MJINI MAGHARIB	Kike	Urban	228	228	22.7476		-0.85	0.41		0	0	Normal	0	0	0	1	0	0	0	1	0	0	1	1	0	1	0	0	2	6	1	2	2	2	0	2	2	2	13	19	3
0327d488e98f42cd9dcfaff336ffcbb4	MJINI MAGHARIB	Kike	Urban	228	228	16.3699		0.01	-2.07		0	0	Thinness	1	0	0	0	0	1	2	1	1	1	1	1	0	0	0	0	2	10	2	2	2	1	1	1	2	2	13	23	5
f6b1d31d29744f919b252d9ed87b5209	MJINI MAGHARIB	Kiume	Urban	216	216	26.2498		-1.72	1.34		0	0	Overweight	0	1	0	0	2	0	0	0	1	1	0	1	1	0	0	1	2	9	2	2	2	1	1	2	1	2	13	22	5
0327d488e98f42cd9dcfaff336ffcbb4	MJINI MAGHARIB	Kike	Urban	192	192	17.3065		0	-1.4		0	0	Normal	0	0	0	1	2	0	0	2	0	0	0	0	0	2	0	0	1	7	2	2	1	2	2	2	0	2	13	20	4
f6b1d31d29744f919b252d9ed87b5209	MJINI MAGHARIB	Kiume	Urban	228	228	19.161		-1.44	-1.21		0	0	Normal	0	0	0	1	2	0	0	0	0	0	0	1	1	2	0	2	0	8	2	0	2	2	1	2	0	2	11	19	3
0327d488e98f42cd9dcfaff336ffcbb4	MJINI MAGHARIB	Kike	Urban	204	204	17.7296		-0.19	-1.31		0	0	Normal	0	0	0	1	0	0	1	2	0	0	0	2	1	2	1	0	2	11	2	2	2	2	1	1	2	1	13	24	5
0327d488e98f42cd9dcfaff336ffcbb4	MJINI MAGHARIB	Kike	Urban	216	216	22.8527		-1.01	0.49		0	0	Normal	0	0	0	1	0	0	2	1	0	1	0	1	0	2	0	0	2	9	2	2	2	2	2	2	2	2	16	25	5
f6b1d31d29744f919b252d9ed87b5209	MJINI MAGHARIB	Kiume	Urban	228	228	21.138		-1.65	-0.38		0	0	Normal	0	0	0	1	1	1	1	0	0	1	0	1	2	1	0	1	1	10	1	0	2	2	2	2	0	2	11	21	4
8b41cb5390d749c2bc5e6001e0bf9427	MJINI MAGHARIB	Kike	Urban	216	216	21.8225		-0.63	0.18		0	0	Normal	0	0	0	1	1	0	0	0	0	0	1	0	0	1	0	0	0	3	2	2	2	2	0	2	1	2	13	16	1
f6b1d31d29744f919b252d9ed87b5209	MJINI MAGHARIB	Kiume	Urban	180	180	17.8546		-0.38	-0.89		0	0	Normal	0	0	0	1	2	1	2	1	0	0	1	1	2	1	1	1	1	14	1	0	1	1	0	2	1	1	7	21	4
8b41cb5390d749c2bc5e6001e0bf9427	MJINI MAGHARIB	Kike	Urban	228	228	25.4889		-1.64	1.13		0	0	Overweight	0	1	0	0	0	0	1	0	0	0	1	1	0	2	0	0	0	5	2	2	2	2	0	2	2	2	14	19	3
f6b1d31d29744f919b252d9ed87b5209	MJINI MAGHARIB	Kiume	Urban	228	228	18.9378		-0.29	-1.31		0	0	Normal	0	0	0	1	1	1	1	2	1	1	1	1	0	2	0	1	2	14	0	0	0	2	1	1	1	2	7	21	4
f6b1d31d29744f919b252d9ed87b5209	MJINI MAGHARIB	Kiume	Urban	228	228	20.4364		-1.69	-0.66		0	0	Normal	0	0	0	1	2	1	2	0	2	1	2	1	2	2	0	2	2	19	0	0	0	0	1	1	1	1	4	23	5
0327d488e98f42cd9dcfaff336ffcbb4	MJINI MAGHARIB	Kike	Urban	216	216	19.6928		0.43	-0.55		0	0	Normal	0	0	0	1	0	0	0	0	0	0	1	1	0	0	0	0	2	4	2	2	2	2	1	2	2	2	15	19	3
f6b1d31d29744f919b252d9ed87b5209	MJINI MAGHARIB	Kiume	Urban	180	180	15.9483		-0.37	-2.04		0	0	Thinness	1	0	0	0	2	0	2	2	1	2	1	2	1	0	2	0	1	16	2	2	2	2	1	2	2	0	13	29	5
c529859cf4d04e9ab8f07e34b0fb2fec	MJINI MAGHARIB	Kike	Urban	216	216	23.9835		-0.72	0.8		0	0	Normal	0	0	0	1	1	0	1	2	0	0	0	1	1	2	0	0	0	8	2	2	1	2	0	0	2	2	11	19	3
c529859cf4d04e9ab8f07e34b0fb2fec	MJINI MAGHARIB	Kike	Urban	228	228	27.6614		-1.19	1.61		0	0	Overweight	0	1	0	0	1	0	2	1	0	0	2	1	0	2	0	0	1	10	2	2	0	1	0	0	1	1	7	17	2
0327d488e98f42cd9dcfaff336ffcbb4	MJINI MAGHARIB	Kike	Urban	216	216	19.2308		-1.07	-0.73		0	0	Normal	0	0	0	1	1	0	0	0	0	0	0	0	0	2	0	0	0	3	2	2	2	2	2	2	1	2	15	18	2
c529859cf4d04e9ab8f07e34b0fb2fec	MJINI MAGHARIB	Kiume	Urban	192	192	23.8128		-0.36	1.08		0	0	Overweight	0	1	0	0	0	0	2	2	0	0	2	1	0	1	0	0	1	9	2	2	2	2	0	2	2	0	12	21	4
f6b1d31d29744f919b252d9ed87b5209	MJINI MAGHARIB	Kiume	Urban	228	228	20.8874		0.35	-0.48		0	0	Normal	0	0	0	1	0	1	2	2	1	2	1	2	0	2	0	1	1	15	2	2	1	2	2	2	2	2	15	30	5
8b41cb5390d749c2bc5e6001e0bf9427	MJINI MAGHARIB	Kike	Urban	228	228	18.3325		-2.16	-1.15		0	0	Normal	0	0	0	1	2	0	2	1	0	1	0	2	1	1	0	0	2	12	2	2	1	1	0	1	2	1	10	22	5
f6b1d31d29744f919b252d9ed87b5209	MJINI MAGHARIB	Kiume	Urban	228	228	22.8291		-0.4	0.22		0	0	Normal	0	0	0	1	2	0	2	0	0	0	0	2	1	2	1	2	2	14	1	1	1	1	1	1	0	1	7	21	4
55ebd3f05f2544558acef3721639bfe1	MJINI MAGHARIB	Kiume	Urban	192	192	17.7348		-0.99	-1.27		0	0	Normal	0	0	0	1	0	0	1	0	0	1	0	0	0	2	0	0	1	5	2	2	2	2	1	2	2	1	14	19	3
55ebd3f05f2544558acef3721639bfe1	MJINI MAGHARIB	Kike	Urban	192	192	28.7073		-1.46	1.97		0	0	Overweight	0	1	0	0	0	0	0	0	0	0	1	0	0	2	0	0	1	4	2	2	2	2	0	2	2	2	14	18	2
491139625bd5457583b12da6c6013723	MJINI MAGHARIB	Kiume	Urban	192	192	19.3753		-0.62	-0.46		0	0	Normal	0	0	0	1	2	0	1	2	0	0	0	0	0	2	0	0	1	8	2	2	2	2	2	2	1	2	15	23	5
491139625bd5457583b12da6c6013723	MJINI MAGHARIB	Kiume	Urban	192	192	20.3247		-1.04	-0.07		0	0	Normal	0	0	0	1	1	0	2	2	0	0	1	2	0	2	1	0	1	12	1	2	2	0	2	2	0	2	11	23	5
21859788267642568f7b79fe513ac1a0	MJINI MAGHARIB	Kiume	Urban	204	204	21.145		-0.74	0		0	0	Normal	0	0	0	1	2	2	2	2	0	1	2	2	2	0	2	2	2	21	0	2	2	1	2	2	0	2	11	32	5
f2840ef9f0f347848652686f10822d8d	MJINI MAGHARIB	Kike	Urban	204	204	19.2669		-0.46	-0.64		0	0	Normal	0	0	0	1	0	0	2	0	0	0	0	0	0	2	0	0	0	4	2	2	2	2	0	2	0	0	10	14	1
0058f44be49843be876daac33f132ab8	MJINI MAGHARIB	Kike	Urban	180	180	20.7487		0.57	0.19		0	0	Normal	0	0	0	1	0	0	1	0	0	0	0	1	0	0	0	0	0	2	2	2	2	2	2	2	2	2	16	18	2
0058f44be49843be876daac33f132ab8	MJINI MAGHARIB	Kike	Urban	192	192	22.1306		-1.49	0.46		0	0	Normal	0	0	0	1	1	0	0	0	0	0	0	0	0	0	0	0	0	1	2	2	2	2	2	2	2	2	16	17	2
491139625bd5457583b12da6c6013723	MJINI MAGHARIB	Kiume	Urban	204	204	18.1285		-0.61	-1.33		0	0	Normal	0	0	0	1	0	0	2	0	0	0	0	0	0	1	0	0	0	3	2	2	0	1	2	2	2	2	13	16	1
55ebd3f05f2544558acef3721639bfe1	MJINI MAGHARIB	Kike	Urban	204	204	18.2907		-0.38	-1.05		0	0	Normal	0	0	0	1	0	0	1	0	0	0	1	0	0	1	1	0	1	5	2	2	2	2	0	2	2	1	13	18	2
55ebd3f05f2544558acef3721639bfe1	MJINI MAGHARIB	Kike	Urban	180	180	18.8099		0.41	-0.54		0	0	Normal	0	0	0	1	1	0	2	0	0	0	0	1	0	2	0	0	1	7	2	2	2	1	0	2	0	1	10	17	2
f2840ef9f0f347848652686f10822d8d	MJINI MAGHARIB	Kike	Urban	192	192	22.2337		-1	0.49		0	0	Normal	0	0	0	1	0	0	1	0	0	0	0	0	1	2	0	0	0	4	2	2	2	1	0	2	1	2	12	16	1
0058f44be49843be876daac33f132ab8	MJINI MAGHARIB	Kike	Urban	192	192	18.7143		0.04	-0.76		0	0	Normal	0	0	0	1	0	0	1	0	0	0	0	0	0	0	0	0	0	1	2	2	1	2	2	2	2	2	15	16	1
0058f44be49843be876daac33f132ab8	MJINI MAGHARIB	Kike	Urban	192	192	11.1984		-1.15	-5.14		0	1	Thinness	1	0	0	0	1	0	2	0	0	0	1	0	0	2	0	0	1	7	2	2	2	2	2	2	2	2	16	23	5
21859788267642568f7b79fe513ac1a0	MJINI MAGHARIB	Kiume	Urban	204	204	17.0258		-2.44	-1.94		0	0	Normal	0	0	0	1	0	0	1	2	0	0	0	1	0	2	0	2	0	8	2	2	2	2	2	2	2	2	16	24	5
21859788267642568f7b79fe513ac1a0	MJINI MAGHARIB	Kiume	Urban	192	192	25.0344		-1.57	1.39		0	0	Overweight	0	1	0	0	0	0	1	0	0	2	0	0	0	0	0	1	1	5	2	2	2	2	2	2	2	1	15	20	4
55ebd3f05f2544558acef3721639bfe1	MJINI MAGHARIB	Kike	Urban	192	192	17.4174		-1.28	-1.34		0	0	Normal	0	0	0	1	0	0	2	0	0	0	0	0	0	2	0	0	1	5	2	2	2	2	0	2	0	2	12	17	2
491139625bd5457583b12da6c6013723	MJINI MAGHARIB	Kiume	Urban	228	228	21.703		-1.29	-0.17		0	0	Normal	0	0	0	1	1	0	1	2	0	0	0	0	1	2	0	0	1	8	1	2	2	1	1	2	1	1	11	19	3
491139625bd5457583b12da6c6013723	MJINI MAGHARIB	Kiume	Urban	204	204	18.2726		-0.96	-1.25		0	0	Normal	0	0	0	1	0	0	1	0	0	0	0	0	0	1	0	0	2	4	2	2	2	2	1	2	1	2	14	18	2
491139625bd5457583b12da6c6013723	MJINI MAGHARIB	Kiume	Urban	204	204	18.2874		-0.47	-1.25		0	0	Normal	0	0	0	1	0	0	1	0	0	0	0	0	0	1	0	0	0	2	2	2	1	2	2	2	2	2	15	17	2
f2840ef9f0f347848652686f10822d8d	MJINI MAGHARIB	Kike	Urban	192	192	19.2851		-0.15	-0.52		0	0	Normal	0	0	0	1	0	0	2	0	0	0	0	0	0	2	0	0	0	4	2	2	2	2	2	1	0	2	13	17	2
f2840ef9f0f347848652686f10822d8d	MJINI MAGHARIB	Kike	Urban	180	180	25.5094		-0.84	1.47		0	0	Overweight	0	1	0	0	0	0	2	0	0	0	0	0	0	1	0	0	0	3	2	2	2	2	2	1	2	1	14	17	2
21859788267642568f7b79fe513ac1a0	MJINI MAGHARIB	Kiume	Urban	216	216	20.8357		-1.26	-0.33		0	0	Normal	0	0	0	1	1	0	2	1	2	0	1	2	0	2	0	1	1	13	2	2	2	1	2	1	1	1	12	25	5
f2840ef9f0f347848652686f10822d8d	MJINI MAGHARIB	Kike	Urban	180	180	18.2751		-1.75	-0.77		0	0	Normal	0	0	0	1	1	0	2	1	0	0	0	0	1	1	0	0	0	6	1	2	2	2	0	2	2	1	12	18	2
f2840ef9f0f347848652686f10822d8d	MJINI MAGHARIB	Kike	Urban	204	204	18.1173		-1.5	-1.13		0	0	Normal	0	0	0	1	1	0	1	0	0	0	2	0	0	2	0	0	0	6	2	2	2	2	2	2	1	1	14	20	4
0058f44be49843be876daac33f132ab8	MJINI MAGHARIB	Kike	Urban	192	192	19.6989		-1.8	-0.36		0	0	Normal	0	0	0	1	0	0	0	0	0	0	0	0	0	2	0	0	1	3	2	2	2	2	2	2	2	2	16	19	3
21859788267642568f7b79fe513ac1a0	MJINI MAGHARIB	Kiume	Urban	204	204	24.1825		-1.89	0.98		0	0	Normal	0	0	0	1	0	0	0	0	0	2	0	2	1	2	0	1	1	9	2	2	2	2	2	2	1	1	14	23	5
0058f44be49843be876daac33f132ab8	MJINI MAGHARIB	Kike	Urban	180	180	17.8457		-0.32	-0.96		0	0	Normal	0	0	0	1	0	0	1	0	0	0	1	0	0	1	0	0	0	3	2	2	2	2	2	2	2	1	15	18	2
5c76dd640b07493db5d902fd24ec25ad	MJINI MAGHARIB	Kike	Urban	180	180	17.8196		-1.48	-0.97		0	0	Normal	0	0	0	1	0	0	1	2	0	0	1	1	0	2	0	0	0	7	0	2	1	1	1	2	0	1	8	15	1
503527d202aa43469852b8880da4993f	MJINI MAGHARIB	Kiume	Urban	192	192	16.0145		-2.69	-2.33		0	0	Thinness	1	0	0	0	2	0	1	2	0	0	0	0	0	2	0	0	1	8	1	2	1	2	2	2	1	2	13	21	4
1d5f5e452ade479fb95ef4b36aa82f02	MJINI MAGHARIB	Kiume	Urban	192	192	17.2009		-0.98	-1.57		0	0	Normal	0	0	0	1	2	1	2	2	2	0	1	1	0	1	0	0	0	12	2	2	2	1	1	1	0	1	10	22	5
0c8aa02f1fea42ee83a353649ae29407	MJINI MAGHARIB	Kike	Urban	180	180	34.2782		-0.66	2.86		0	0	Obesity	0	0	1	0	2	1	1	2	0	0	0	0	2	2	1	0	1	12	0	2	2	2	2	0	1	1	10	22	5
e3693d33275245b9afdbeb7c610d6f6f	MJINI MAGHARIB	Kiume	Urban	192	192	20.4087		-0.95	-0.03		0	0	Normal	0	0	0	1	0	2	0	0	0	0	0	0	0	0	0	0	0	2	2	2	2	2	1	2	2	2	15	17	2
595a804a6d5840a6a1399a8100c9ac62	MJINI MAGHARIB	Kiume	Urban	84	84	14.6712	-1.49	-1.61	-0.61	0	0	0	Normal	0	0	0	1	1	0	2	1	0	0	2	0	1	0	0	2	2	11	2	2	2	2	2	1	2	2	15	26	5
cce5d8b557344ba3bedf88f90b479471	MJINI MAGHARIB	Kike	Urban	192	192	18.4081		-1.27	-0.89		0	0	Normal	0	0	0	1	1	0	1	0	0	0	0	1	0	2	0	0	1	6	2	2	2	2	0	2	2	2	14	20	4
e3693d33275245b9afdbeb7c610d6f6f	MJINI MAGHARIB	Kike	Urban	180	180	24.3417		-2.13	1.21		0	0	Overweight	0	1	0	0	1	0	1	2	0	0	0	0	0	1	0	0	0	5	2	2	2	1	2	2	2	2	15	20	4
503527d202aa43469852b8880da4993f	MJINI MAGHARIB	Kiume	Urban	192	192	16.4684		-1.48	-2.02		0	0	Thinness	1	0	0	0	1	0	1	2	1	0	0	0	1	0	0	2	1	9	2	2	2	2	2	2	2	2	16	25	5
595a804a6d5840a6a1399a8100c9ac62	MJINI MAGHARIB	Kiume	Urban	72	72	14.257	-0.44	0.11	-0.85	0	0	0	Normal	0	0	0	1	1	0	1	2	1	0	1	0	0	2	0	2	2	12	1	2	2	2	1	2	2	2	14	26	5
cce5d8b557344ba3bedf88f90b479471	MJINI MAGHARIB	Kike	Urban	192	192	23.7585		-2.17	0.91		0	0	Normal	0	0	0	1	2	0	1	0	0	0	0	0	0	2	1	0	2	8	2	1	2	2	0	2	0	1	10	18	2
e3693d33275245b9afdbeb7c610d6f6f	MJINI MAGHARIB	Kiume	Urban	204	204	16.8838		-1.04	-2.03		0	0	Thinness	1	0	0	0	0	0	2	1	0	0	0	0	0	1	0	0	0	4	2	2	2	2	2	2	2	2	16	20	4
ed95f74c328f4a1d9af9415871dad5c5	MJINI MAGHARIB	Kiume	Urban	192	192	18.0699		-0.23	-1.09		0	0	Normal	0	0	0	1	0	0	0	0	0	0	1	0	0	0	0	1	1	3	2	2	1	2	2	1	2	1	13	16	1
ed95f74c328f4a1d9af9415871dad5c5	MJINI MAGHARIB	Kiume	Urban	180	180	17.9801		-1.57	-0.82		0	0	Normal	0	0	0	1	0	2	1	2	0	1	0	1	1	1	1	2	1	13	1	2	2	1	2	2	0	0	10	23	5
5c76dd640b07493db5d902fd24ec25ad	MJINI MAGHARIB	Kike	Urban	180	180	25.4579		-0.02	1.46		0	0	Overweight	0	1	0	0	1	0	1	1	0	0	1	1	0	1	0	0	0	6	2	2	2	2	0	2	0	1	11	17	2
1d5f5e452ade479fb95ef4b36aa82f02	MJINI MAGHARIB	Kiume	Urban	192	192	16.8242		-1.92	-1.8		0	0	Normal	0	0	0	1	1	1	1	1	1	0	0	1	1	2	0	0	0	9	2	2	2	1	2	1	1	2	13	22	5
595a804a6d5840a6a1399a8100c9ac62	MJINI MAGHARIB	Kiume	Urban	84	84	14.145	-0.5	0.24	-1.06	0	0	0	Normal	0	0	0	1	1	0	1	2	0	1	0	1	1	2	1	2	2	14	1	2	2	1	2	2	1	2	13	27	5
595a804a6d5840a6a1399a8100c9ac62	MJINI MAGHARIB	Kiume	Urban	96	96	13.2357	-1.91	-0.93	-2.07	0	0	0	Thinness	1	0	0	0	0	0	2	1	1	0	0	1	1	1	0	2	1	10	1	2	2	2	2	2	1	2	14	24	5
f478a46f8ade490e8701cf7a3bf65565	MJINI MAGHARIB	Kike	Urban	192	192	23.2035		-2.08	0.77		0	0	Normal	0	0	0	1	1	0	2	2	0	0	0	2	1	2	0	0	2	12	2	2	1	2	0	1	2	0	10	22	5
595a804a6d5840a6a1399a8100c9ac62	MJINI MAGHARIB	Kiume	Urban	84	84	14.5642	-0.46	-0.04	-0.7	0	0	0	Normal	0	0	0	1	1	0	2	1	0	0	0	1	0	1	0	1	0	7	1	2	2	2	2	2	2	1	14	21	4
f478a46f8ade490e8701cf7a3bf65565	MJINI MAGHARIB	Kike	Urban	192	192	15.8347		-1.21	-2.2		0	0	Thinness	1	0	0	0	1	0	1	2	0	0	0	1	0	0	0	0	0	5	2	2	2	2	0	2	2	1	13	18	2
1d5f5e452ade479fb95ef4b36aa82f02	MJINI MAGHARIB	Kiume	Urban	192	192	20.5146		-0.46	0.01		0	0	Normal	0	0	0	1	1	0	0	0	0	2	0	0	0	0	1	0	1	5	0	1	1	0	1	1	0	0	4	9	1
1d5f5e452ade479fb95ef4b36aa82f02	MJINI MAGHARIB	Kiume	Urban	192	192	19.3705		-1	-0.47		0	0	Normal	0	0	0	1	1	1	1	1	0	0	1	2	2	2	0	2	2	15	1	2	1	1	1	0	1	2	9	24	5
595a804a6d5840a6a1399a8100c9ac62	MJINI MAGHARIB	Kiume	Urban	72	72	13.7943	0.07	1.33	-1.26	0	0	0	Normal	0	0	0	1	2	1	2	1	1	2	1	1	0	2	0	2	1	16	2	2	2	1	1	2	2	1	13	29	5
f478a46f8ade490e8701cf7a3bf65565	MJINI MAGHARIB	Kiume	Urban	204	204	19.3091		-1.8	-0.75		0	0	Normal	0	0	0	1	0	0	2	1	0	0	0	0	0	0	0	0	0	3	2	2	2	2	0	2	2	1	13	16	1
e3693d33275245b9afdbeb7c610d6f6f	MJINI MAGHARIB	Kike	Urban	192	192	20.2629		0.17	-0.15		0	0	Normal	0	0	0	1	0	0	1	1	0	1	0	0	0	2	0	0	0	5	2	2	2	1	1	2	2	0	12	17	2
ed95f74c328f4a1d9af9415871dad5c5	MJINI MAGHARIB	Kiume	Urban	204	204	19.1571		-2.4	-0.82		0	0	Normal	0	0	0	1	1	1	1	1	0	1	0	1	0	1	0	2	2	11	1	2	2	2	1	2	2	1	13	24	5
5c76dd640b07493db5d902fd24ec25ad	MJINI MAGHARIB	Kike	Urban	180	180	27.469		-0.56	1.86		0	0	Overweight	0	1	0	0	2	0	2	0	0	0	0	2	1	2	0	0	0	9	2	2	2	2	2	2	0	0	12	21	4
595a804a6d5840a6a1399a8100c9ac62	MJINI MAGHARIB	Kiume	Urban	84	84	13.9542	-1.33	-0.84	-1.22	0	0	0	Normal	0	0	0	1	0	0	2	2	0	0	0	2	0	2	0	0	2	10	2	2	2	2	2	2	2	1	15	25	5
f478a46f8ade490e8701cf7a3bf65565	MJINI MAGHARIB	Kike	Urban	192	192	20.1857		-1.34	-0.18		0	0	Normal	0	0	0	1	0	0	2	1	0	0	0	2	1	2	0	0	2	10	2	2	2	2	0	2	1	0	11	21	4
595a804a6d5840a6a1399a8100c9ac62	MJINI MAGHARIB	Kiume	Urban	84	84	14.7806	-0.03	0.47	-0.53	0	0	0	Normal	0	0	0	1	2	0	2	1	0	1	1	1	1	2	1	0	2	14	1	1	1	2	2	2	1	1	11	25	5
ed95f74c328f4a1d9af9415871dad5c5	MJINI MAGHARIB	Kiume	Urban	192	192	22.1839		-1.9	0.6		0	0	Normal	0	0	0	1	0	1	2	2	0	0	0	0	0	2	0	2	2	11	2	2	2	2	2	2	2	2	16	27	5
0c8aa02f1fea42ee83a353649ae29407	MJINI MAGHARIB	Kike	Urban	192	192	21.2162		-1.42	0.17		0	0	Normal	0	0	0	1	0	0	0	2	0	0	0	0	0	2	0	0	0	4	2	2	1	2	2	2	2	2	15	19	3
503527d202aa43469852b8880da4993f	MJINI MAGHARIB	Kiume	Urban	192	192	19.3508		-1.09	-0.47		0	0	Normal	0	0	0	1	2	0	1	1	1	0	1	1	1	1	0	0	1	10	1	2	1	1	2	1	1	1	10	20	4
0c8aa02f1fea42ee83a353649ae29407	MJINI MAGHARIB	Kike	Urban	192	192	19.8342		-1.24	-0.31		0	0	Normal	0	0	0	1	1	0	2	1	0	0	0	2	0	2	0	0	1	9	2	2	2	2	1	0	1	1	11	20	4
cce5d8b557344ba3bedf88f90b479471	MJINI MAGHARIB	Kike	Urban	192	192	18.0866		-1.24	-1.03		0	0	Normal	0	0	0	1	1	0	2	0	0	0	0	0	0	0	1	1	2	7	2	2	1	2	0	2	0	2	11	18	2
5b43d4981bab4d67bf6b166a08a0eff4	MJINI MAGHARIB	Kiume	Urban	156	156	16.8721		-1.74	-0.7		0	0	Normal	0	0	0	1	0	0	1	2	0	0	0	0	0	1	0	0	1	5	2	2	1	2	2	2	1	2	14	19	3
13da6f31dd464a2c989e06bd61ebe50c	MJINI MAGHARIB	Kiume	Urban	156	156	21.0902		-0.11	1.08		0	0	Overweight	0	1	0	0	0	0	2	2	0	0	0	0	0	0	0	0	0	4	2	2	2	2	2	2	2	2	16	20	4
5b43d4981bab4d67bf6b166a08a0eff4	MJINI MAGHARIB	Kiume	Urban	156	156	16.8149		-0.13	-0.73		0	0	Normal	0	0	0	1	1	1	1	1	0	0	0	0	1	1	0	0	0	6	2	2	1	2	2	2	2	2	15	21	4
5b43d4981bab4d67bf6b166a08a0eff4	MJINI MAGHARIB	Kiume	Urban	168	168	16.9995		1	-1		0	0	Normal	0	0	0	1	0	1	1	1	1	0	1	0	0	1	0	1	1	8	2	2	2	2	2	2	0	2	14	22	5
e34023463f2d4c41a0364ab57d03634c	MJINI MAGHARIB	Kike	Urban	156	156	25.8422		-0.89	1.93		0	0	Overweight	0	1	0	0	0	0	1	0	0	1	1	0	0	1	0	0	0	4	2	2	1	2	1	2	2	1	13	17	2
13da6f31dd464a2c989e06bd61ebe50c	MJINI MAGHARIB	Kike	Urban	156	156	32.3242		0.71	2.88		0	0	Obesity	0	0	1	0	0	0	1	2	0	0	0	0	0	0	0	0	0	3	2	2	2	2	0	2	2	2	14	17	2
13da6f31dd464a2c989e06bd61ebe50c	MJINI MAGHARIB	Kike	Urban	144	144	17.1169		1.52	-0.4		0	0	Normal	0	0	0	1	1	0	2	1	0	0	0	0	0	2	0	0	0	6	2	2	2	2	1	2	1	0	12	18	2
13da6f31dd464a2c989e06bd61ebe50c	MJINI MAGHARIB	Kike	Urban	156	156	18.2156		-0.34	-0.24		0	0	Normal	0	0	0	1	0	0	2	2	0	0	0	0	0	2	0	0	0	6	2	2	2	2	0	2	1	0	11	17	2
5b43d4981bab4d67bf6b166a08a0eff4	MJINI MAGHARIB	Kiume	Urban	156	156	19.6304		-0.69	0.58		0	0	Normal	0	0	0	1	1	0	2	1	0	1	0	0	1	1	0	0	1	8	2	2	2	2	2	0	2	2	14	22	5
e34023463f2d4c41a0364ab57d03634c	MJINI MAGHARIB	Kike	Urban	156	156	17.729		-2.03	-0.45		0	0	Normal	0	0	0	1	1	0	0	0	2	0	2	0	0	1	0	0	1	7	2	2	2	2	2	2	2	0	14	21	4
e34023463f2d4c41a0364ab57d03634c	MJINI MAGHARIB	Kike	Urban	156	156	21.999		-0.96	1.06		0	0	Overweight	0	1	0	0	1	0	1	0	0	0	1	0	0	0	0	0	0	3	2	2	2	2	2	2	2	1	15	18	2
5b43d4981bab4d67bf6b166a08a0eff4	MJINI MAGHARIB	Kiume	Urban	168	168	27.139		1.03	2.22		0	0	Obesity	0	0	1	0	0	0	0	0	0	0	0	2	0	0	0	1	1	4	1	2	2	2	2	0	2	2	13	17	2
13da6f31dd464a2c989e06bd61ebe50c	MJINI MAGHARIB	Kike	Urban	132	132	12.3461		-0.41	-3.33		0	0	Thinness	1	0	0	0	0	0	2	0	0	0	0	0	0	2	0	0	0	4	2	2	2	2	2	1	0	1	12	16	1
e34023463f2d4c41a0364ab57d03634c	MJINI MAGHARIB	Kike	Urban	156	156	18.6916		-0.93	-0.04		0	0	Normal	0	0	0	1	1	0	0	1	0	0	0	0	0	2	0	0	1	5	1	2	2	1	1	2	1	0	10	15	1
e34023463f2d4c41a0364ab57d03634c	MJINI MAGHARIB	Kike	Urban	156	156	17.7866		-0.44	-0.43		0	0	Normal	0	0	0	1	0	0	0	0	0	0	0	0	0	1	0	0	1	2	2	2	2	2	1	2	1	1	13	15	1
5b43d4981bab4d67bf6b166a08a0eff4	MJINI MAGHARIB	Kiume	Urban	156	156	16.7314		-1.12	-0.78		0	0	Normal	0	0	0	1	0	0	1	1	0	0	0	0	0	2	0	0	1	5	2	2	2	1	2	2	2	2	15	20	4
5b43d4981bab4d67bf6b166a08a0eff4	MJINI MAGHARIB	Kiume	Urban	156	156	16.9357		-0.92	-0.66		0	0	Normal	0	0	0	1	2	0	1	1	0	0	0	1	0	2	0	0	2	9	1	2	1	2	2	2	2	2	14	23	5
5b43d4981bab4d67bf6b166a08a0eff4	MJINI MAGHARIB	Kiume	Urban	156	156	19.8232		0.12	0.65		0	0	Normal	0	0	0	1	1	0	1	1	0	0	1	0	1	1	1	0	0	7	2	2	1	1	2	1	1	2	12	19	3
5b43d4981bab4d67bf6b166a08a0eff4	MJINI MAGHARIB	Kiume	Urban	144	144	15.2528		-0.12	-1.37		0	0	Normal	0	0	0	1	2	0	2	1	0	0	0	0	0	1	1	0	1	8	2	2	2	2	2	1	2	2	15	23	5
e34023463f2d4c41a0364ab57d03634c	MJINI MAGHARIB	Kike	Urban	156	156	22.8634		-0.76	1.28		0	0	Overweight	0	1	0	0	0	0	1	0	0	0	0	0	0	0	0	0	2	3	2	2	2	2	1	2	2	1	14	17	2
13da6f31dd464a2c989e06bd61ebe50c	MJINI MAGHARIB	Kike	Urban	168	168	16.5468		-0.73	-1.36		0	0	Normal	0	0	0	1	0	0	2	0	0	0	1	0	0	2	0	0	0	5	2	2	2	2	1	2	0	1	12	17	2
13da6f31dd464a2c989e06bd61ebe50c	MJINI MAGHARIB	Kiume	Urban	156	156	17.4824		-1.8	-0.37		0	0	Normal	0	0	0	1	0	0	2	1	0	0	1	2	0	2	0	0	0	8	2	2	2	2	0	1	0	2	11	19	3
13da6f31dd464a2c989e06bd61ebe50c	MJINI MAGHARIB	Kike	Urban	156	156	17.9437		-0.36	-0.36		0	0	Normal	0	0	0	1	1	0	0	0	0	0	1	0	0	2	0	0	0	4	2	2	2	2	1	2	0	0	11	15	1
5b43d4981bab4d67bf6b166a08a0eff4	MJINI MAGHARIB	Kiume	Urban	168	168	19.1186		1.84	0.05		0	0	Normal	0	0	0	1	0	0	1	1	0	0	1	1	0	1	0	1	1	7	0	2	2	2	2	2	2	2	14	21	4
e34023463f2d4c41a0364ab57d03634c	MJINI MAGHARIB	Kike	Urban	156	156	25.8699		0.22	1.94		0	0	Overweight	0	1	0	0	1	0	1	1	0	1	0	1	0	0	0	0	1	6	2	2	1	2	2	2	2	2	15	21	4
e34023463f2d4c41a0364ab57d03634c	MJINI MAGHARIB	Kiume	Urban	156	156	18.119		-1.23	-0.05		0	0	Normal	0	0	0	1	0	0	0	0	0	0	0	0	1	0	0	0	0	1	2	2	2	2	1	2	2	1	14	15	1
e34023463f2d4c41a0364ab57d03634c	MJINI MAGHARIB	Kike	Urban	156	156	18.9154		0.28	0.04		0	0	Normal	0	0	0	1	0	0	0	0	0	1	0	0	0	1	0	0	0	2	2	2	2	2	0	2	1	0	11	13	1
13da6f31dd464a2c989e06bd61ebe50c	MJINI MAGHARIB	Kike	Urban	156	156	19.5894		-2.07	0.3		0	0	Normal	0	0	0	1	0	0	2	0	0	0	0	0	0	2	0	0	0	4	2	2	2	0	2	2	0	0	10	14	1
b7a8382ad2024fd8a743311faa1c6e96	MJINI MAGHARIB	Kiume	Rural	120	120	15.7422	-1.08	-1.3	-0.43	0	0	0	Normal	0	0	0	1	1	0	1	2	1	0	0	0	0	1	0	0	0	6	2	2	2	2	2	2	2	2	16	22	5
cebe53250d564591b0662c16b978ea53	MJINI MAGHARIB	Kike	Rural	108	108	15.583	0.04	0.41	-0.28	0	0	0	Normal	0	0	0	1	1	0	1	0	0	1	2	0	0	1	0	0	0	6	2	2	0	2	2	2	1	1	12	18	2
c0d846e9208747f5acf3f563a1a628fa	MJINI MAGHARIB	Kike	Rural	108	108	14.6405	-0.94	-0.62	-0.86	0	0	0	Normal	0	0	0	1	0	0	1	1	0	1	1	1	0	2	0	0	1	8	2	2	2	1	0	2	0	2	11	19	3
cebe53250d564591b0662c16b978ea53	MJINI MAGHARIB	Kike	Rural	108	108	14.3931	-0.82	-0.24	-1.03	0	0	0	Normal	0	0	0	1	0	0	1	0	2	2	1	0	0	2	0	0	0	8	2	2	2	2	0	2	0	1	11	19	3
cebe53250d564591b0662c16b978ea53	MJINI MAGHARIB	Kike	Rural	156	156	16.4076		-1.31	-1.11		0	0	Normal	0	0	0	1	0	0	1	1	1	1	0	0	0	0	0	0	0	4	2	2	1	2	0	2	1	0	10	14	1
26d161b902f841ba83dddfb25a99b733	MJINI MAGHARIB	Kiume	Rural	120	120	14.2117	-1.51	-0.89	-1.57	0	0	0	Normal	0	0	0	1	1	0	1	1	0	0	0	0	0	1	0	0	0	4	2	2	2	0	2	2	0	2	12	16	1
cfa31c6edf8046fb81c888221fb60132	MJINI MAGHARIB	Kiume	Rural	144	144	16.3925		-0.76	-0.62		0	0	Normal	0	0	0	1	1	0	2	2	0	0	0	0	2	0	0	1	0	8	2	2	1	1	2	1	2	2	13	21	4
26d161b902f841ba83dddfb25a99b733	MJINI MAGHARIB	Kiume	Rural	108	108	17.2093	0.73	0.47	0.66	0	0	0	Normal	0	0	0	1	1	1	1	1	2	0	0	1	1	1	1	0	1	11	1	2	2	2	2	1	0	2	12	23	5
cfa31c6edf8046fb81c888221fb60132	MJINI MAGHARIB	Kiume	Rural	120	120	16.4006	-0.86	-1.39	-0.02	0	0	0	Normal	0	0	0	1	1	0	1	2	1	2	0	2	0	2	0	1	1	13	2	2	2	2	0	2	2	0	12	25	5
c0d846e9208747f5acf3f563a1a628fa	MJINI MAGHARIB	Kike	Rural	132	132	14.4154		-0.59	-1.61		0	0	Normal	0	0	0	1	0	0	0	0	0	0	0	0	0	2	0	0	0	2	2	2	1	2	0	2	0	2	11	13	1
cebe53250d564591b0662c16b978ea53	MJINI MAGHARIB	Kike	Rural	108	108	15.2379	0.08	0.74	-0.48	0	0	0	Normal	0	0	0	1	0	1	2	0	0	0	1	0	0	2	0	0	0	6	2	2	1	2	0	2	0	2	11	17	2
b7a8382ad2024fd8a743311faa1c6e96	MJINI MAGHARIB	Kike	Rural	180	180	15.859		-1.48	-2.01		0	0	Thinness	1	0	0	0	1	0	0	0	0	0	0	0	0	2	0	0	0	3	2	2	2	2	2	2	2	2	16	19	3
b7a8382ad2024fd8a743311faa1c6e96	MJINI MAGHARIB	Kiume	Rural	144	144	14.9276		-1	-1.62		0	0	Normal	0	0	0	1	2	1	2	2	1	0	1	0	1	1	0	1	0	12	2	2	1	1	2	2	2	2	14	26	5
c0d846e9208747f5acf3f563a1a628fa	MJINI MAGHARIB	Kike	Rural	120	120	19.2804	-1.58	-3.96	1.09	0	0	0	Overweight	0	1	0	0	0	1	0	1	0	1	0	1	0	2	0	0	0	6	2	2	1	2	0	2	0	1	10	16	1
26d161b902f841ba83dddfb25a99b733	MJINI MAGHARIB	Kiume	Rural	132	132	21.6505		1.16	1.79		0	0	Overweight	0	1	0	0	1	0	1	1	0	0	1	1	0	0	0	0	0	5	2	2	2	2	2	2	0	1	13	18	2
cfa31c6edf8046fb81c888221fb60132	MJINI MAGHARIB	Kiume	Rural	180	180	18.2008		-2.93	-0.71		0	0	Normal	0	0	0	1	1	0	1	1	0	0	0	1	0	2	0	1	0	7	2	2	2	2	2	2	2	1	15	22	5
26d161b902f841ba83dddfb25a99b733	MJINI MAGHARIB	Kiume	Rural	132	132	15.8721		-0.3	-0.62		0	0	Normal	0	0	0	1	1	0	1	1	0	0	0	0	0	0	0	0	1	4	2	2	1	2	1	2	0	2	12	16	1
c0d846e9208747f5acf3f563a1a628fa	MJINI MAGHARIB	Kike	Rural	144	144	19.6671		-0.91	0.64		0	0	Normal	0	0	0	1	0	0	1	0	0	0	0	0	0	0	0	0	0	1	2	2	2	2	0	2	1	2	13	14	1
26d161b902f841ba83dddfb25a99b733	MJINI MAGHARIB	Kiume	Rural	132	132	16.6039		-0.69	-0.18		0	0	Normal	0	0	0	1	1	0	1	1	1	0	1	0	0	0	0	0	2	7	2	2	1	2	2	2	0	2	13	20	4
c0d846e9208747f5acf3f563a1a628fa	MJINI MAGHARIB	Kike	Rural	132	132	18.815		-0.63	0.64		0	0	Normal	0	0	0	1	0	0	0	0	0	0	0	0	0	2	0	0	0	2	2	2	2	2	0	2	1	1	12	14	1
cfa31c6edf8046fb81c888221fb60132	MJINI MAGHARIB	Kike	Rural	108	108	14.6293	-0.55	0.05	-0.87	0	0	0	Normal	0	0	0	1	0	0	2	0	0	2	0	1	0	1	0	2	0	8	2	2	1	2	2	2	2	1	14	22	5
26d161b902f841ba83dddfb25a99b733	MJINI MAGHARIB	Kiume	Rural	156	156	22.2965		-0.87	1.43		0	0	Overweight	0	1	0	0	1	0	0	1	0	0	0	0	0	0	0	0	0	2	2	2	1	2	2	2	0	1	12	14	1
cfa31c6edf8046fb81c888221fb60132	MJINI MAGHARIB	Kiume	Rural	156	156	15.7018		-0.91	-1.43		0	0	Normal	0	0	0	1	0	0	2	0	0	2	0	0	0	0	0	2	1	7	2	2	1	2	2	2	1	1	13	20	4
cfa31c6edf8046fb81c888221fb60132	MJINI MAGHARIB	Kiume	Rural	132	132	17.15		-0.7	0.11		0	0	Normal	0	0	0	1	0	0	2	2	0	2	0	0	0	1	1	1	1	10	2	2	2	2	2	2	2	2	16	26	5
c0d846e9208747f5acf3f563a1a628fa	MJINI MAGHARIB	Kike	Rural	120	120	13.7314	-2.47	-1.98	-1.79	0	0	0	Normal	0	0	0	1	1	0	0	0	1	1	0	0	0	2	0	0	0	5	2	2	2	2	0	2	0	2	12	17	2
b7a8382ad2024fd8a743311faa1c6e96	MJINI MAGHARIB	Kiume	Rural	144	144	18.6559		0.19	0.51		0	0	Normal	0	0	0	1	0	0	1	2	0	0	0	0	0	2	1	2	2	10	2	2	1	1	1	2	2	2	13	23	5
cebe53250d564591b0662c16b978ea53	MJINI MAGHARIB	Kike	Rural	108	108	15.5751	-0.09	0.18	-0.29	0	0	0	Normal	0	0	0	1	1	0	2	1	0	1	1	0	0	1	0	0	0	7	2	2	2	2	2	2	1	1	14	21	4
cebe53250d564591b0662c16b978ea53	MJINI MAGHARIB	Kike	Rural	108	108	14.4707	-0.47	0.3	-0.98	0	0	0	Normal	0	0	0	1	1	0	2	1	0	0	1	1	1	2	1	0	0	10	2	2	1	2	0	2	0	1	10	20	4
e6c532836d4846779417d1e7590ced8b	MJINI MAGHARIB	Kike	Rural	156	156	21.6615		0.88	0.96		0	0	Normal	0	0	0	1	1	0	1	0	0	2	0	0	0	0	0	0	0	4	2	2	2	2	0	2	2	2	14	18	2
25b1c60f6d1442068674582751f06026	MJINI MAGHARIB	Kiume	Rural	144	144	19.28		2.36	0.76		0	0	Normal	0	0	0	1	1	0	0	1	0	0	1	0	0	1	0	0	0	4	2	2	1	2	0	2	0	2	11	15	1
e6c532836d4846779417d1e7590ced8b	MJINI MAGHARIB	Kike	Rural	144	144	17.2402		-1.09	-0.34		0	0	Normal	0	0	0	1	1	0	2	0	0	2	0	0	0	1	0	0	1	7	2	2	1	2	0	2	0	1	10	17	2
25b1c60f6d1442068674582751f06026	MJINI MAGHARIB	Kiume	Rural	144	144	17.1437		3.21	-0.2		0	0	Normal	0	0	0	1	0	0	2	1	0	1	1	1	0	2	0	0	0	8	2	2	1	2	0	2	0	0	9	17	2
4d7b642308644b41a8886e5e8ced4b9b	MJINI MAGHARIB	Kiume	Rural	144	144	19.626		-0.6	0.89		0	0	Normal	0	0	0	1	1	0	2	1	1	2	1	2	0	1	0	1	1	13	2	2	0	2	2	2	1	0	11	24	5
e6c532836d4846779417d1e7590ced8b	MJINI MAGHARIB	Kike	Rural	156	156	15.4688		-1.26	-1.65		0	0	Normal	0	0	0	1	1	2	0	1	0	1	0	0	0	0	0	1	0	6	2	2	1	2	1	2	0	1	11	17	2
e6c532836d4846779417d1e7590ced8b	MJINI MAGHARIB	Kike	Rural	132	132	16.5089		-0.72	-0.35		0	0	Normal	0	0	0	1	0	0	0	0	0	0	1	0	0	0	0	0	0	1	2	2	2	2	0	2	0	1	11	12	1
e6c532836d4846779417d1e7590ced8b	MJINI MAGHARIB	Kike	Rural	132	132	19.5001		1.13	0.88		0	0	Normal	0	0	0	1	1	0	1	0	0	1	0	1	0	1	0	0	0	5	2	2	2	2	0	2	1	2	13	18	2
33864d94f07744b69eb606a834f8194e	MJINI MAGHARIB	Kiume	Rural	132	132	15.1812		-1.34	-1.09		0	0	Normal	0	0	0	1	2	0	2	2	0	0	0	2	0	2	0	1	0	11	2	2	1	2	2	1	2	2	14	25	5
33864d94f07744b69eb606a834f8194e	MJINI MAGHARIB	Kike	Rural	156	156	18.5875		-1.11	-0.09		0	0	Normal	0	0	0	1	1	0	2	0	1	0	0	0	1	1	0	0	2	8	2	2	2	2	1	1	0	2	12	20	4
33864d94f07744b69eb606a834f8194e	MJINI MAGHARIB	Kike	Rural	156	156	22.266		-0.83	1.13		0	0	Overweight	0	1	0	0	1	1	1	0	0	0	0	0	0	1	2	0	2	8	0	2	2	2	1	0	0	1	8	16	1
e6c532836d4846779417d1e7590ced8b	MJINI MAGHARIB	Kiume	Rural	144	144	16.4931		-0.72	-0.56		0	0	Normal	0	0	0	1	0	0	2	0	0	0	0	0	0	1	0	0	0	3	1	2	1	2	0	2	1	1	10	13	1
4d7b642308644b41a8886e5e8ced4b9b	MJINI MAGHARIB	Kiume	Rural	144	144	18.2804		-0.51	0.35		0	0	Normal	0	0	0	1	0	0	1	0	0	2	0	0	0	0	0	0	0	3	2	2	1	2	2	2	2	2	15	18	2
25b1c60f6d1442068674582751f06026	MJINI MAGHARIB	Kike	Rural	168	168	18.6779		-1.6	-0.35		0	0	Normal	0	0	0	1	1	0	2	1	0	0	2	2	2	1	0	0	0	11	2	2	0	2	0	2	0	0	8	19	3
33864d94f07744b69eb606a834f8194e	MJINI MAGHARIB	Kiume	Rural	156	156	19.7627		-0.63	0.63		0	0	Normal	0	0	0	1	0	0	2	1	0	0	1	0	0	2	0	0	0	6	2	2	2	2	2	2	1	2	15	21	4
25b1c60f6d1442068674582751f06026	MJINI MAGHARIB	Kike	Rural	132	132	21.3156		-0.15	1.43		0	0	Overweight	0	1	0	0	0	0	1	1	0	1	0	0	0	0	0	0	0	3	2	2	1	2	0	2	1	2	12	15	1
25b1c60f6d1442068674582751f06026	MJINI MAGHARIB	Kike	Rural	156	156	20.5214		0.21	0.61		0	0	Normal	0	0	0	1	0	0	2	2	0	0	1	0	0	1	0	0	1	7	2	2	0	2	0	2	0	0	8	15	1
4d7b642308644b41a8886e5e8ced4b9b	MJINI MAGHARIB	Kiume	Rural	132	132	16.7311		0.67	-0.11		0	0	Normal	0	0	0	1	1	0	2	1	0	1	0	1	0	1	0	2	0	9	2	2	0	2	2	2	2	0	12	21	4
19290417eb7e435eb8c46ac7663c095b	MJINI MAGHARIB	Kiume	Rural	144	144	17.0552		-1.08	-0.25		0	0	Normal	0	0	0	1	0	0	0	2	0	0	0	0	0	1	1	1	0	5	2	2	1	2	0	2	2	2	13	18	2
33864d94f07744b69eb606a834f8194e	MJINI MAGHARIB	Kike	Rural	156	156	19.3028		-0.98	0.19		0	0	Normal	0	0	0	1	1	0	1	2	0	0	0	0	1	2	1	0	0	8	2	2	2	2	2	1	0	2	13	21	4
4d7b642308644b41a8886e5e8ced4b9b	MJINI MAGHARIB	Kiume	Rural	156	156	17.6243		-1.55	-0.29		0	0	Normal	0	0	0	1	1	0	2	0	1	2	1	2	0	2	0	2	2	15	2	2	0	0	2	2	2	2	12	27	5
19290417eb7e435eb8c46ac7663c095b	MJINI MAGHARIB	Kiume	Rural	132	132	18.1854		0.07	0.6		0	0	Normal	0	0	0	1	2	0	1	2	2	0	0	1	1	1	2	2	0	14	1	2	2	2	0	2	2	1	12	26	5
19290417eb7e435eb8c46ac7663c095b	MJINI MAGHARIB	Kike	Rural	144	144	18.7955		-0.81	0.32		0	0	Normal	0	0	0	1	0	0	2	0	0	0	0	0	0	1	0	0	0	3	2	2	2	2	0	2	2	2	14	17	2
4d7b642308644b41a8886e5e8ced4b9b	MJINI MAGHARIB	Kiume	Rural	156	156	16.7945		-2.08	-0.74		0	0	Normal	0	0	0	1	0	0	2	1	0	1	0	0	0	0	0	0	0	4	2	2	2	2	2	2	2	2	16	20	4
19290417eb7e435eb8c46ac7663c095b	MJINI MAGHARIB	Kike	Rural	132	132	15.5335		0.99	-0.89		0	0	Normal	0	0	0	1	0	0	1	0	0	1	0	0	0	1	0	1	0	4	2	2	2	2	0	2	2	1	13	17	2
25b1c60f6d1442068674582751f06026	MJINI MAGHARIB	Kike	Rural	156	156	23.0996		-1.83	1.34		0	0	Overweight	0	1	0	0	0	0	1	1	0	0	0	1	0	0	0	0	0	3	2	2	2	2	0	2	0	2	12	15	1
4d7b642308644b41a8886e5e8ced4b9b	MJINI MAGHARIB	Kiume	Rural	156	156	18.254		-1.03	0.01		0	0	Normal	0	0	0	1	1	0	1	1	0	1	1	1	0	1	0	0	1	8	2	2	2	2	2	2	2	2	16	24	5
19290417eb7e435eb8c46ac7663c095b	MJINI MAGHARIB	Kike	Rural	144	144	25.6249		-1.93	2.12		0	0	Obesity	0	0	1	0	0	0	1	2	0	0	0	0	0	1	0	0	0	4	2	2	1	2	0	2	2	1	12	16	1
07663299055a486aaf06b751755acf52	MJINI MAGHARIB	Kike	Urban	168	168	28.8302		0.72	2.25		0	0	Obesity	0	0	1	0	1	0	2	2	0	0	1	0	1	2	0	0	1	10	1	2	0	0	0	1	1	0	5	15	1
07663299055a486aaf06b751755acf52	MJINI MAGHARIB	Kike	Urban	180	180	18.0562		-1.17	-0.87		0	0	Normal	0	0	0	1	0	0	0	2	0	0	0	0	0	1	0	0	2	5	1	2	0	2	0	0	1	0	6	11	1
1a8ae1cfb11b4a42b5314c5a010e30d7	MJINI MAGHARIB	Kiume	Urban	180	180	16.8652		-0.43	-1.45		0	0	Normal	0	0	0	1	1	2	1	2	0	0	1	1	1	2	0	2	1	14	2	2	0	1	2	1	0	0	8	22	5
8e9f1d0509654a45a3865fe760222afb	MJINI MAGHARIB	Kike	Urban	168	168	22.9134		-1.15	1.05		0	0	Overweight	0	1	0	0	1	0	1	1	0	0	0	0	0	1	0	0	1	5	2	2	2	2	1	2	1	2	14	19	3
1a8ae1cfb11b4a42b5314c5a010e30d7	MJINI MAGHARIB	Kiume	Urban	192	192	20.2552		-0.4	-0.09		0	0	Normal	0	0	0	1	0	0	1	1	0	1	0	1	1	1	0	2	0	8	1	2	0	2	2	1	1	1	10	18	2
1a8ae1cfb11b4a42b5314c5a010e30d7	MJINI MAGHARIB	Kiume	Urban	168	168	17.2776		0.07	-0.85		0	0	Normal	0	0	0	1	0	0	2	0	0	1	1	0	0	2	0	2	0	8	2	2	2	2	1	2	2	1	14	22	5
07663299055a486aaf06b751755acf52	MJINI MAGHARIB	Kike	Urban	192	192	19.628		-1.05	-0.39		0	0	Normal	0	0	0	1	0	0	2	2	0	0	0	0	0	2	0	0	1	7	2	2	2	2	0	2	2	2	14	21	4
1a8ae1cfb11b4a42b5314c5a010e30d7	MJINI MAGHARIB	Kiume	Urban	192	192	25.7915		-0.91	1.57		0	0	Overweight	0	1	0	0	1	0	2	2	0	1	0	0	0	2	0	2	0	10	2	2	0	2	2	2	2	2	14	24	5
1a8ae1cfb11b4a42b5314c5a010e30d7	MJINI MAGHARIB	Kiume	Urban	168	168	18.5767		-1.3	-0.19		0	0	Normal	0	0	0	1	0	0	1	2	0	1	0	0	0	2	0	2	0	8	2	2	2	2	2	2	2	2	16	24	5
8e9f1d0509654a45a3865fe760222afb	MJINI MAGHARIB	Kike	Urban	180	180	16.3178		-0.08	-1.74		0	0	Normal	0	0	0	1	0	0	1	0	0	0	0	0	0	1	0	0	2	4	2	2	2	2	0	2	0	1	11	15	1
07663299055a486aaf06b751755acf52	MJINI MAGHARIB	Kike	Urban	204	204	15.5378		-1.88	-2.47		0	0	Thinness	1	0	0	0	2	0	2	2	0	0	0	0	0	1	0	0	0	7	2	2	2	2	0	2	2	0	12	19	3
8e9f1d0509654a45a3865fe760222afb	MJINI MAGHARIB	Kiume	Urban	192	192	19.2907		-0.37	-0.5		0	0	Normal	0	0	0	1	0	0	2	0	0	2	0	0	1	2	1	0	2	10	2	2	2	2	0	2	1	2	13	23	5
07663299055a486aaf06b751755acf52	MJINI MAGHARIB	Kike	Urban	168	168	17.0222		-1.41	-1.11		0	0	Normal	0	0	0	1	1	0	2	2	0	0	1	0	0	2	0	0	1	9	2	1	0	2	0	2	2	2	11	20	4
8e9f1d0509654a45a3865fe760222afb	MJINI MAGHARIB	Kike	Urban	180	180	22.1649		-1.99	0.63		0	0	Normal	0	0	0	1	0	0	0	0	0	0	0	0	0	2	0	0	1	3	2	2	2	2	0	2	2	2	14	17	2
1a8ae1cfb11b4a42b5314c5a010e30d7	MJINI MAGHARIB	Kiume	Urban	180	180	19.7921		-0.29	0.01		0	0	Normal	0	0	0	1	2	0	1	2	0	2	1	0	0	0	0	0	0	8	2	2	2	2	2	2	2	2	16	24	5
1a8ae1cfb11b4a42b5314c5a010e30d7	MJINI MAGHARIB	Kiume	Urban	180	180	20.5078		-0.21	0.29		0	0	Normal	0	0	0	1	1	0	2	2	0	1	1	1	0	2	0	0	2	12	2	2	0	1	2	0	2	0	9	21	4
8e9f1d0509654a45a3865fe760222afb	MJINI MAGHARIB	Kike	Urban	180	180	18.1324		0.31	-0.83		0	0	Normal	0	0	0	1	1	0	0	2	0	0	0	0	0	1	0	0	1	5	2	2	2	2	0	2	0	1	11	16	1
07663299055a486aaf06b751755acf52	MJINI MAGHARIB	Kiume	Urban	192	192	18.5082		-0.41	-0.87		0	0	Normal	0	0	0	1	0	0	1	2	0	0	0	0	0	0	0	0	2	5	2	2	0	2	0	2	2	1	11	16	1
07663299055a486aaf06b751755acf52	MJINI MAGHARIB	Kike	Urban	168	168	20.2437		1.15	0.24		0	0	Normal	0	0	0	1	1	0	1	1	0	0	0	1	0	2	0	0	2	8	2	2	1	2	0	2	2	0	11	19	3
07663299055a486aaf06b751755acf52	MJINI MAGHARIB	Kike	Urban	156	156	21.5916		-1.87	0.94		0	0	Normal	0	0	0	1	1	0	2	2	0	0	0	1	1	2	0	0	1	10	2	2	1	2	0	2	1	1	11	21	4
07663299055a486aaf06b751755acf52	MJINI MAGHARIB	Kike	Urban	180	180	18.6496		-1.17	-0.61		0	0	Normal	0	0	0	1	0	0	2	2	1	0	0	1	1	2	0	0	1	10	2	2	1	2	0	1	1	0	9	19	3
1a8ae1cfb11b4a42b5314c5a010e30d7	MJINI MAGHARIB	Kiume	Urban	168	168	15.8698		-1.67	-1.72		0	0	Normal	0	0	0	1	0	0	1	1	0	1	1	0	0	1	0	0	0	5	2	2	1	2	2	2	2	1	14	19	3
07663299055a486aaf06b751755acf52	MJINI MAGHARIB	Kike	Urban	180	180	20.5262		-2.51	0.11		0	0	Normal	0	0	0	1	0	0	2	2	0	0	0	1	0	1	0	1	1	8	1	2	1	2	0	2	2	0	10	18	2
8e9f1d0509654a45a3865fe760222afb	MJINI MAGHARIB	Kike	Urban	180	180	26.9615		-0.11	1.77		0	0	Overweight	0	1	0	0	0	0	1	0	1	1	0	1	1	1	1	0	2	9	1	2	2	1	0	0	2	2	10	19	3
1a8ae1cfb11b4a42b5314c5a010e30d7	MJINI MAGHARIB	Kiume	Urban	180	180	15.4511		-1.65	-2.4		0	0	Thinness	1	0	0	0	0	1	2	2	0	1	1	0	1	0	0	1	0	9	2	2	2	2	2	2	1	2	15	24	5
8e9f1d0509654a45a3865fe760222afb	MJINI MAGHARIB	Kike	Urban	192	192	19.3588		-0.77	-0.49		0	0	Normal	0	0	0	1	1	0	2	0	0	1	0	2	2	1	2	0	2	13	2	2	1	2	0	2	1	0	10	23	5
8e9f1d0509654a45a3865fe760222afb	MJINI MAGHARIB	Kiume	Urban	180	180	17.2635		-0.51	-1.21		0	0	Normal	0	0	0	1	0	2	1	0	0	1	0	1	1	1	0	0	1	8	1	2	2	2	0	1	2	0	10	18	2
07663299055a486aaf06b751755acf52	MJINI MAGHARIB	Kike	Urban	168	168	28.5153		-2	2.2		0	0	Obesity	0	0	1	0	1	0	0	1	0	0	1	0	0	2	0	0	0	5	2	2	1	2	0	2	2	0	11	16	1
56a16f742ca8441ab54bb73691803e52	MJINI MAGHARIB	Kike	Urban	156	156	17.3809		-0.43	-0.62		0	0	Normal	0	0	0	1	0	0	2	0	0	0	1	0	0	0	0	0	0	3	1	2	2	2	2	2	2	0	13	16	1
cd73c4e53d974ac083c6114ccebc262e	MJINI MAGHARIB	Kiume	Urban	144	144	17.764		0.44	0.11		0	0	Normal	0	0	0	1	1	0	0	1	0	0	0	0	0	2	0	0	1	5	2	2	2	2	2	2	0	2	14	19	3
dde440824a5242b6a479f12aa23bdc17	MJINI MAGHARIB	Kiume	Urban	144	144	17.6746		-1.44	0.07		0	0	Normal	0	0	0	1	1	1	2	2	2	0	0	0	0	2	0	0	0	10	2	2	2	2	2	1	2	2	15	25	5
dde440824a5242b6a479f12aa23bdc17	MJINI MAGHARIB	Kiume	Urban	180	180	18.9572		-2.53	-0.35		0	0	Normal	0	0	0	1	1	2	1	1	0	1	0	0	0	0	0	0	1	7	2	2	2	1	1	1	1	2	12	19	3
dde440824a5242b6a479f12aa23bdc17	MJINI MAGHARIB	Kiume	Urban	156	156	17.4505		-0.63	-0.38		0	0	Normal	0	0	0	1	1	0	0	1	0	0	0	0	0	0	0	0	0	2	2	1	2	2	0	0	0	2	9	11	1
dde440824a5242b6a479f12aa23bdc17	MJINI MAGHARIB	Kiume	Urban	180	180	18.3786		-1.89	-0.62		0	0	Normal	0	0	0	1	1	1	1	1	0	0	0	0	0	2	0	0	0	6	2	2	1	2	2	2	1	1	13	19	3
56a16f742ca8441ab54bb73691803e52	MJINI MAGHARIB	Kike	Urban	156	156	17.4615		0.39	-0.58		0	0	Normal	0	0	0	1	0	0	1	2	0	0	1	0	0	2	0	0	0	6	2	2	2	2	1	2	0	0	11	17	2
56a16f742ca8441ab54bb73691803e52	MJINI MAGHARIB	Kike	Urban	132	132	18.8396		-0.9	0.65		0	0	Normal	0	0	0	1	1	0	2	2	0	0	0	2	0	2	0	0	0	9	2	2	1	2	2	2	0	0	11	20	4
dde440824a5242b6a479f12aa23bdc17	MJINI MAGHARIB	Kike	Urban	156	156	14.957		-1.96	-1.99		0	0	Normal	0	0	0	1	1	1	2	0	0	0	0	0	0	1	0	1	1	7	1	1	1	2	1	2	2	2	12	19	3
56a16f742ca8441ab54bb73691803e52	MJINI MAGHARIB	Kike	Urban	156	156	16.966		-1.98	-0.82		0	0	Normal	0	0	0	1	1	0	0	1	1	0	0	0	0	0	0	0	0	3	2	2	2	2	1	2	0	0	11	14	1
f69451d303664200acc43e7d6a099f1a	MJINI MAGHARIB	Kike	Urban	144	144	16.8988		1.05	-0.5		0	0	Normal	0	0	0	1	1	0	1	0	0	0	1	0	0	0	0	0	0	3	2	2	2	2	2	2	2	2	16	19	3
cd73c4e53d974ac083c6114ccebc262e	MJINI MAGHARIB	Kiume	Urban	180	180	19.4124		-1.71	-0.15		0	0	Normal	0	0	0	1	0	0	1	1	0	0	0	0	0	1	0	0	0	3	2	2	2	2	2	2	0	2	14	17	2
dde440824a5242b6a479f12aa23bdc17	MJINI MAGHARIB	Kiume	Urban	144	144	16.1682		-0.6	-0.76		0	0	Normal	0	0	0	1	2	1	1	1	0	1	2	0	0	2	0	2	1	13	0	0	0	1	0	2	1	0	4	17	2
f69451d303664200acc43e7d6a099f1a	MJINI MAGHARIB	Kike	Urban	144	144	17.2466		0.97	-0.33		0	0	Normal	0	0	0	1	1	0	0	0	0	0	0	1	0	1	0	0	0	3	2	2	2	2	2	2	2	2	16	19	3
56a16f742ca8441ab54bb73691803e52	MJINI MAGHARIB	Kiume	Urban	144	144	15.3493		-1.21	-1.3		0	0	Normal	0	0	0	1	1	0	1	2	0	0	1	0	0	1	0	2	0	8	2	2	2	2	2	2	0	1	13	21	4
cd73c4e53d974ac083c6114ccebc262e	MJINI MAGHARIB	Kiume	Urban	168	168	15.6629		-0.65	-1.86		0	0	Normal	0	0	0	1	1	0	0	1	0	0	1	0	0	0	0	2	1	6	2	2	2	2	2	2	0	2	14	20	4
f69451d303664200acc43e7d6a099f1a	MJINI MAGHARIB	Kike	Urban	156	156	21.7532		-1.11	0.99		0	0	Normal	0	0	0	1	0	0	0	0	0	0	0	0	0	0	0	0	0	0	2	2	2	2	2	2	2	1	15	15	1
f69451d303664200acc43e7d6a099f1a	MJINI MAGHARIB	Kike	Urban	144	144	18.0986		-1.29	0.04		0	0	Normal	0	0	0	1	0	0	0	0	0	0	0	0	0	0	0	0	0	0	2	2	2	2	2	2	2	2	16	16	1
f69451d303664200acc43e7d6a099f1a	MJINI MAGHARIB	Kike	Urban	156	156	15.2613		-1.12	-1.79		0	0	Normal	0	0	0	1	1	0	1	0	0	0	0	1	0	1	0	0	0	4	2	2	1	2	2	2	2	0	13	17	2
cd73c4e53d974ac083c6114ccebc262e	MJINI MAGHARIB	Kiume	Urban	144	144	16.5781		0.19	-0.51		0	0	Normal	0	0	0	1	1	0	1	1	0	0	0	0	0	2	0	0	0	5	2	2	2	2	2	2	0	2	14	19	3
f69451d303664200acc43e7d6a099f1a	MJINI MAGHARIB	Kike	Urban	156	156	25.8538		0.59	1.93		0	0	Overweight	0	1	0	0	0	0	2	0	0	0	0	0	0	1	0	0	2	5	2	2	2	2	1	2	2	1	14	19	3
56a16f742ca8441ab54bb73691803e52	MJINI MAGHARIB	Kike	Urban	144	144	19.2828		0.02	0.5		0	0	Normal	0	0	0	1	1	0	2	1	0	0	0	0	0	1	0	0	0	5	2	2	0	2	2	2	2	0	12	17	2
56a16f742ca8441ab54bb73691803e52	MJINI MAGHARIB	Kike	Urban	144	144	20.8429		0.21	1.01		0	0	Overweight	0	1	0	0	1	0	1	2	0	0	1	0	0	1	1	0	0	7	2	2	1	2	0	1	0	1	9	16	1
f69451d303664200acc43e7d6a099f1a	MJINI MAGHARIB	Kike	Urban	144	144	16.8434		-0.12	-0.53		0	0	Normal	0	0	0	1	0	0	1	0	0	0	1	0	1	0	0	0	0	3	2	2	2	2	2	2	2	0	14	17	2
dde440824a5242b6a479f12aa23bdc17	MJINI MAGHARIB	Kiume	Urban	156	156	15.5399		-1.81	-1.55		0	0	Normal	0	0	0	1	1	1	1	1	0	0	1	0	0	2	0	1	1	9	2	2	1	2	1	0	0	2	10	19	3
cd73c4e53d974ac083c6114ccebc262e	MJINI MAGHARIB	Kiume	Urban	180	180	16.2701		-1.58	-1.82		0	0	Normal	0	0	0	1	1	0	1	1	0	0	1	1	0	1	0	1	1	8	1	2	1	1	2	2	0	2	11	19	3
cd73c4e53d974ac083c6114ccebc262e	MJINI MAGHARIB	Kiume	Urban	204	204	19.3713		-1.76	-0.73		0	0	Normal	0	0	0	1	1	0	0	0	0	0	1	1	0	2	0	0	1	6	2	2	2	2	2	2	1	2	15	21	4
cd73c4e53d974ac083c6114ccebc262e	MJINI MAGHARIB	Kiume	Urban	168	168	17.6897		-1.96	-0.62		0	0	Normal	0	0	0	1	1	0	1	1	0	0	1	0	0	2	0	0	1	7	2	2	2	2	2	2	0	0	12	19	3
16075256590d42c58590208d3f47fe55	MJINI MAGHARIB	Kike	Urban	72	72	14.3975	-1.11	-1.14	-0.6	0	0	0	Normal	0	0	0	1	1	0	0	1	0	0	1	0	0	0	0	0	1	4	2	2	2	2	2	2	0	2	14	18	2
f76cc25053ce41c3a69d08bf12190e12	MJINI MAGHARIB	Kike	Urban	72	72	12.8298	-0.19	1.66	-1.88	0	0	0	Normal	0	0	0	1	1	0	1	0	1	0	1	0	1	1	1	0	0	7	1	2	1	1	2	2	2	2	13	20	4
d3d7eac3abe6444e8963722973f0db23	MJINI MAGHARIB	Kiume	Urban	72	72	14.1989	-1.26	-1.07	-0.9	0	0	0	Normal	0	0	0	1	0	0	1	0	0	1	1	0	0	1	0	0	2	6	2	2	2	2	0	2	1	2	13	19	3
f80c79207c5c49cc8cb1d38f834dccfa	MJINI MAGHARIB	Kike	Urban	72	72	12.548	-1.84	-0.71	-2.14	0	0	0	Thinness	1	0	0	0	1	1	0	0	0	1	1	1	2	2	1	1	1	12	0	1	0	2	1	1	1	2	8	20	4
e208d1a75bbf40d49758a2f40f6e70c1	MJINI MAGHARIB	Kiume	Urban	84	84	14.0048	-3.44	-3.58	-1.18	0	0	0	Normal	0	0	0	1	0	0	0	0	0	0	1	0	0	1	0	0	0	2	2	2	2	1	1	2	2	2	14	16	1
d3d7eac3abe6444e8963722973f0db23	MJINI MAGHARIB	Kiume	Urban	72	72	14.5754	-1.88	-2.2	-0.58	0	0	0	Normal	0	0	0	1	0	0	1	1	0	0	0	0	0	2	0	0	1	5	2	2	2	2	0	2	0	2	12	17	2
73f03cbf51cf4011b33c4c5b526a5a39	MJINI MAGHARIB	Kiume	Urban	72	72	13.3599	-1.38	-0.54	-1.68	0	0	0	Normal	0	0	0	1	1	0	1	0	0	0	1	0	1	2	0	2	1	9	2	2	2	2	2	2	2	0	14	23	5
e208d1a75bbf40d49758a2f40f6e70c1	MJINI MAGHARIB	Kike	Urban	84	84	13.4741	-2.56	-2.42	-1.36	0	0	0	Normal	0	0	0	1	1	0	1	0	0	0	0	0	0	1	0	0	0	3	2	2	2	2	1	1	2	1	13	16	1
e208d1a75bbf40d49758a2f40f6e70c1	MJINI MAGHARIB	Kike	Urban	72	72	14.2708	-1.28	-1.29	-0.69	0	0	0	Normal	0	0	0	1	0	0	2	0	0	0	0	0	1	0	0	0	0	3	2	2	2	2	0	0	2	2	12	15	1
22ce48f151874c2f92dc42cf1af07366	MJINI MAGHARIB	Kike	Urban	72	72	12.9207	-2.35	-1.72	-1.8	0	0	0	Normal	0	0	0	1	0	0	0	0	0	0	2	1	2	0	0	0	2	7	2	2	2	2	0	1	1	1	11	18	2
f76cc25053ce41c3a69d08bf12190e12	MJINI MAGHARIB	Kike	Urban	72	72	13.4358	-1.03	-0.26	-1.35	0	0	0	Normal	0	0	0	1	2	1	1	0	0	0	1	0	0	2	1	0	2	10	2	2	1	1	2	1	2	2	13	23	5
bbb26561e30a4aabb2aa7ca4ddfdd36e	MJINI MAGHARIB	Kike	Urban	96	96	18.6155	0.52	-0.94	1.35	0	0	0	Overweight	0	1	0	0	0	0	0	2	0	0	0	0	0	2	0	0	1	5	2	2	1	2	2	2	2	2	15	20	4
2b34adcffb304a2ebc5f97134c34b3cc	MJINI MAGHARIB	Kiume	Urban	108	108	15.6616	-0.61	-0.74	-0.25	0	0	0	Normal	0	0	0	1	1	0	0	1	0	1	2	0	0	1	0	0	2	8	2	1	1	2	1	0	1	2	10	18	2
0d34449019ff49c4b03fd341e1c0bfca	MJINI MAGHARIB	Kiume	Urban	144	144	18.4307		-0.8	0.41		0	0	Normal	0	0	0	1	0	0	2	2	1	0	1	2	0	1	0	0	1	10	2	2	2	2	0	2	1	0	11	21	4
bbb26561e30a4aabb2aa7ca4ddfdd36e	MJINI MAGHARIB	Kike	Urban	108	108	14.6682	-2.46	-2.81	-0.84	0	0	0	Normal	0	0	0	1	2	1	2	0	0	0	1	1	0	0	1	0	0	8	2	2	2	1	2	2	2	2	15	23	5
bbb26561e30a4aabb2aa7ca4ddfdd36e	MJINI MAGHARIB	Kike	Urban	96	96	15.0211	-1.51	-1.98	-0.39	0	0	0	Normal	0	0	0	1	2	1	2	0	0	0	1	0	1	2	0	0	1	10	2	2	2	2	1	1	2	2	14	24	5
0d34449019ff49c4b03fd341e1c0bfca	MJINI MAGHARIB	Kiume	Urban	120	120	16.1147	-0.11	0	-0.19	0	0	0	Normal	0	0	0	1	0	1	2	2	0	0	0	2	0	1	0	0	1	9	2	2	1	2	0	2	1	0	10	19	3
bbb26561e30a4aabb2aa7ca4ddfdd36e	MJINI MAGHARIB	Kiume	Urban	108	108	13.7995	-1.85	-1.19	-1.71	0	0	0	Normal	0	0	0	1	1	0	1	1	1	0	1	0	1	1	0	0	0	7	2	2	1	2	2	1	2	1	13	20	4
0d34449019ff49c4b03fd341e1c0bfca	MJINI MAGHARIB	Kiume	Urban	108	108	17.2987	0.22	-0.48	0.7	0	0	0	Normal	0	0	0	1	2	0	2	2	0	0	1	0	1	2	0	0	0	10	2	2	1	2	0	2	2	0	11	21	4
0d34449019ff49c4b03fd341e1c0bfca	MJINI MAGHARIB	Kiume	Urban	108	108	13.7568	-1.25	-0.31	-1.75	0	0	0	Normal	0	0	0	1	1	0	2	2	1	0	1	2	1	1	0	0	1	12	2	2	1	1	0	2	2	0	10	22	5
2b34adcffb304a2ebc5f97134c34b3cc	MJINI MAGHARIB	Kiume	Urban	96	96	14.9504	0.02	0.59	-0.56	0	0	0	Normal	0	0	0	1	1	1	0	0	0	0	1	1	1	2	0	2	1	10	2	2	2	2	2	2	2	2	16	26	5
354d46cfe0b1412bb04aa95ede2226c4	MJINI MAGHARIB	Kike	Urban	96	96	15.1169	-0.68	-0.79	-0.33	0	0	0	Normal	0	0	0	1	1	0	0	1	1	0	1	0	0	1	0	0	0	5	2	2	2	2	0	2	2	2	14	19	3
0d34449019ff49c4b03fd341e1c0bfca	MJINI MAGHARIB	Kike	Urban	108	108	14.9353	-0.43	0.03	-0.67	0	0	0	Normal	0	0	0	1	2	1	2	2	0	0	2	1	0	2	0	0	0	12	1	2	1	1	0	1	1	0	7	19	3
354d46cfe0b1412bb04aa95ede2226c4	MJINI MAGHARIB	Kike	Urban	96	96	13.8177	-1.27	-0.77	-1.22	0	0	0	Normal	0	0	0	1	1	0	1	1	1	0	1	0	0	2	0	0	0	7	1	2	1	1	0	1	1	0	7	14	1
2b34adcffb304a2ebc5f97134c34b3cc	MJINI MAGHARIB	Kiume	Urban	96	96	15.3809	-0.06	0.13	-0.24	0	0	0	Normal	0	0	0	1	1	1	1	1	1	1	2	0	0	0	0	0	1	9	2	2	2	2	1	2	2	2	15	24	5
354d46cfe0b1412bb04aa95ede2226c4	MJINI MAGHARIB	Kike	Urban	108	108	13.9968	-1.66	-1.26	-1.31	0	0	0	Normal	0	0	0	1	1	1	0	0	1	0	1	0	0	1	0	0	0	5	1	2	2	2	0	2	1	2	12	17	2
bbb26561e30a4aabb2aa7ca4ddfdd36e	MJINI MAGHARIB	Kike	Urban	108	108	14.0076	-1.12	-0.44	-1.3	0	0	0	Normal	0	0	0	1	0	0	0	0	0	0	0	0	0	1	0	0	0	1	2	2	2	2	2	2	2	2	16	17	2
354d46cfe0b1412bb04aa95ede2226c4	MJINI MAGHARIB	Kike	Urban	120	120	14.9644	-2.33	-2.63	-0.92	0	0	0	Normal	0	0	0	1	1	0	2	2	2	0	2	0	2	1	0	0	0	12	2	2	0	2	0	1	2	2	11	23	5
0d34449019ff49c4b03fd341e1c0bfca	MJINI MAGHARIB	Kiume	Urban	108	108	13.2564	-1.64	-0.48	-2.23	0	0	0	Thinness	1	0	0	0	1	0	0	1	0	0	0	0	0	2	0	0	0	4	2	2	1	2	0	2	0	0	9	13	1
2b34adcffb304a2ebc5f97134c34b3cc	MJINI MAGHARIB	Kiume	Urban	96	96	16.7744	-0.23	-1.09	0.64	0	0	0	Normal	0	0	0	1	1	1	0	0	0	0	0	0	0	1	0	0	1	4	2	2	1	2	2	2	1	2	14	18	2
bbb26561e30a4aabb2aa7ca4ddfdd36e	MJINI MAGHARIB	Kike	Urban	108	108	12.7404	-3.25	-2.5	-2.36	0	0	0	Thinness	1	0	0	0	2	0	1	1	0	0	1	1	1	1	1	0	0	9	2	2	2	2	2	1	1	2	14	23	5
bbb26561e30a4aabb2aa7ca4ddfdd36e	MJINI MAGHARIB	Kike	Urban	108	108	13.7417	-1.82	-1.31	-1.51	0	0	0	Normal	0	0	0	1	0	0	2	0	0	0	0	0	1	2	0	0	0	5	2	2	1	2	1	2	2	2	14	19	3
354d46cfe0b1412bb04aa95ede2226c4	MJINI MAGHARIB	Kiume	Urban	96	96	15.2337	-1.08	-1.3	-0.35	0	0	0	Normal	0	0	0	1	1	0	0	0	0	0	0	0	0	1	1	1	0	4	1	2	1	1	0	1	1	1	8	12	1
2b34adcffb304a2ebc5f97134c34b3cc	MJINI MAGHARIB	Kiume	Urban	96	96	15.723	0.39	0.63	-0.01	0	0	0	Normal	0	0	0	1	1	0	0	1	0	1	0	0	0	2	0	0	0	5	0	1	0	2	0	0	0	0	3	8	1
0d34449019ff49c4b03fd341e1c0bfca	MJINI MAGHARIB	Kike	Urban	108	108	13.5427	-0.98	0.15	-1.66	0	0	0	Normal	0	0	0	1	2	0	2	2	0	0	0	2	2	1	0	0	0	11	0	2	1	2	0	1	2	0	8	19	3
2b34adcffb304a2ebc5f97134c34b3cc	MJINI MAGHARIB	Kike	Urban	96	96	14.651	-1.34	-1.48	-0.63	0	0	0	Normal	0	0	0	1	2	1	2	2	1	1	2	1	1	2	0	2	1	18	1	1	0	2	2	2	2	0	10	28	5
2b34adcffb304a2ebc5f97134c34b3cc	MJINI MAGHARIB	Kiume	Urban	96	96	16.3081	0	-0.44	0.36	0	0	0	Normal	0	0	0	1	1	1	0	0	0	0	0	0	1	2	1	1	1	8	1	1	2	1	1	2	2	1	11	19	3
354d46cfe0b1412bb04aa95ede2226c4	MJINI MAGHARIB	Kike	Urban	108	108	17.1203	0.12	-0.46	0.5	0	0	0	Normal	0	0	0	1	0	0	1	0	0	0	0	1	0	1	0	0	1	4	2	2	2	2	0	2	2	1	13	17	2
354d46cfe0b1412bb04aa95ede2226c4	MJINI MAGHARIB	Kiume	Urban	108	108	13.8916	-1.64	-0.98	-1.62	0	0	0	Normal	0	0	0	1	0	0	0	0	0	0	0	0	0	0	0	0	0	0	2	2	2	2	0	2	2	2	14	14	1
1f7f3028c1a947acb471dca857f5ae08	MJINI MAGHARIB	Kiume	Urban	96	96	13.4476	-2.07	-1.32	-1.86	0	0	0	Normal	0	0	0	1	0	2	0	0	0	1	1	0	0	2	0	0	0	6	2	2	2	0	0	2	0	2	10	16	1
aa0c03b287ca42d39dabd249aebe8e5d	MJINI MAGHARIB	Kike	Urban	84	84	13.7639	-1.06	-0.55	-1.13	0	0	0	Normal	0	0	0	1	2	1	2	0	2	0	2	0	1	1	1	1	0	13	2	2	1	1	1	1	0	1	9	22	5
61d432a93a384d329d538838e81845cc	MJINI MAGHARIB	Kiume	Urban	96	96	13.8588	-0.85	0.08	-1.47	0	0	0	Normal	0	0	0	1	1	0	1	1	0	0	1	0	0	2	0	0	1	7	2	2	2	2	2	2	0	2	14	21	4
1f7f3028c1a947acb471dca857f5ae08	MJINI MAGHARIB	Kike	Urban	72	72	17.8611	1.23	0.37	1.41	0	0	0	Overweight	0	1	0	0	1	0	1	1	0	1	1	0	0	2	0	0	2	9	2	2	2	2	0	2	0	2	12	21	4
89f381ae3b06442db914b8216f0fd343	MJINI MAGHARIB	Kike	Urban	96	96	12.8734	-0.49	1.3	-2.01	0	0	0	Thinness	1	0	0	0	0	0	2	2	1	1	0	2	0	2	1	2	1	14	1	2	1	2	2	1	1	1	11	25	5
89f381ae3b06442db914b8216f0fd343	MJINI MAGHARIB	Kike	Urban	108	108	12.495	-2.06	-0.67	-2.6	0	0	0	Thinness	1	0	0	0	2	1	2	1	1	1	1	1	1	1	1	1	0	14	2	1	1	1	2	2	2	1	12	26	5
61d432a93a384d329d538838e81845cc	MJINI MAGHARIB	Kiume	Urban	84	84	13.3136	-0.13	1.56	-1.83	0	0	0	Normal	0	0	0	1	1	0	1	0	1	0	1	0	1	2	0	1	1	9	2	2	2	0	2	2	0	1	11	20	4
89f381ae3b06442db914b8216f0fd343	MJINI MAGHARIB	Kiume	Urban	108	108	15.5209	-1.42	-1.82	-0.34	0	0	0	Normal	0	0	0	1	1	1	2	1	1	0	0	0	1	2	0	2	2	13	2	2	2	2	1	2	2	2	15	28	5
89f381ae3b06442db914b8216f0fd343	MJINI MAGHARIB	Kiume	Urban	96	96	15.6058	-0.05	-0.01	-0.09	0	0	0	Normal	0	0	0	1	1	0	0	1	0	1	0	2	0	0	0	1	2	8	2	2	1	2	1	2	2	1	13	21	4
0eebd1201e454eccb36cf5ae0c43f19c	MJINI MAGHARIB	Kiume	Urban	84	84	13.3115	-0.78	0.5	-1.83	0	0	0	Normal	0	0	0	1	1	0	0	0	0	0	0	0	0	2	0	0	0	3	2	2	2	2	0	2	1	2	13	16	1
89f381ae3b06442db914b8216f0fd343	MJINI MAGHARIB	Kiume	Urban	96	96	15.2397	-1.26	-1.55	-0.34	0	0	0	Normal	0	0	0	1	1	0	2	1	1	1	1	2	1	2	0	1	1	14	1	2	2	2	2	1	1	1	12	26	5
0eebd1201e454eccb36cf5ae0c43f19c	MJINI MAGHARIB	Kike	Urban	96	96	14.4955	-1.24	-1.22	-0.74	0	0	0	Normal	0	0	0	1	1	0	0	0	0	0	0	0	0	0	0	0	0	1	1	2	2	1	1	2	2	0	11	12	1
89f381ae3b06442db914b8216f0fd343	MJINI MAGHARIB	Kike	Urban	96	96	15.3728	0.69	1.49	-0.18	0	0	0	Normal	0	0	0	1	1	1	2	1	1	2	1	1	1	1	1	1	1	15	1	2	0	1	1	1	2	2	10	25	5
aa0c03b287ca42d39dabd249aebe8e5d	MJINI MAGHARIB	Kike	Urban	84	84	14.4278	-0.58	-0.29	-0.63	0	0	0	Normal	0	0	0	1	0	0	2	1	0	0	1	0	0	2	0	0	0	6	2	2	0	2	0	2	1	0	9	15	1
61d432a93a384d329d538838e81845cc	MJINI MAGHARIB	Kiume	Urban	96	96	14.4412	-1.95	-1.91	-0.96	0	0	0	Normal	0	0	0	1	0	0	0	1	0	0	1	0	0	1	0	0	1	4	2	2	2	2	2	2	0	2	14	18	2
0eebd1201e454eccb36cf5ae0c43f19c	MJINI MAGHARIB	Kike	Urban	96	96	14.2255	-0.59	0.01	-0.92	0	0	0	Normal	0	0	0	1	0	0	0	0	0	0	0	0	0	0	0	0	0	0	2	2	2	2	1	2	2	2	15	15	1
61d432a93a384d329d538838e81845cc	MJINI MAGHARIB	Kiume	Urban	84	84	15.465	-0.32	-0.52	-0.01	0	0	0	Normal	0	0	0	1	0	0	1	1	0	0	1	0	0	1	0	0	1	5	2	2	2	2	2	2	0	2	14	19	3
1f7f3028c1a947acb471dca857f5ae08	MJINI MAGHARIB	Kike	Urban	96	96	13.7781	-1.96	-1.73	-1.26	0	0	0	Normal	0	0	0	1	1	0	1	0	0	1	0	0	0	1	0	0	1	5	2	2	2	1	0	2	0	2	11	16	1
1f7f3028c1a947acb471dca857f5ae08	MJINI MAGHARIB	Kiume	Urban	84	84	16.5928	-0.53	-1.6	0.73	0	0	0	Normal	0	0	0	1	0	0	1	0	0	0	1	1	0	2	0	0	1	6	2	2	2	2	0	2	0	2	12	18	2
aa0c03b287ca42d39dabd249aebe8e5d	MJINI MAGHARIB	Kike	Urban	96	96	14.8231	-1.3	-1.54	-0.52	0	0	0	Normal	0	0	0	1	0	0	1	1	1	0	0	0	1	1	0	0	0	5	2	2	1	2	1	1	0	1	10	15	1
0eebd1201e454eccb36cf5ae0c43f19c	MJINI MAGHARIB	Kiume	Urban	84	84	14.0926	0.34	1.66	-1.1	0	0	0	Normal	0	0	0	1	0	0	2	1	0	0	0	0	0	1	0	0	0	4	2	2	2	2	1	2	2	0	13	17	2
aa0c03b287ca42d39dabd249aebe8e5d	MJINI MAGHARIB	Kike	Urban	84	84	11.9237	-1.14	0.93	-2.81	0	0	0	Thinness	1	0	0	0	0	0	2	1	0	0	0	0	0	2	0	0	0	5	2	2	1	2	1	2	0	0	10	15	1
1f7f3028c1a947acb471dca857f5ae08	MJINI MAGHARIB	Kike	Urban	84	84	15.7981	-0.2	-0.66	0.23	0	0	0	Normal	0	0	0	1	0	0	1	0	0	0	0	0	0	2	0	0	1	4	2	2	2	2	0	2	0	1	11	15	1
0eebd1201e454eccb36cf5ae0c43f19c	MJINI MAGHARIB	Kike	Urban	96	96	13.879	-0.37	0.66	-1.18	0	0	0	Normal	0	0	0	1	1	0	1	1	0	0	0	1	0	1	1	0	0	6	2	2	1	2	1	2	1	2	13	19	3
0eebd1201e454eccb36cf5ae0c43f19c	MJINI MAGHARIB	Kike	Urban	96	96	14.8026	-0.31	0.04	-0.53	0	0	0	Normal	0	0	0	1	0	0	0	0	0	0	0	0	0	1	0	0	0	1	2	2	2	2	2	2	2	2	16	17	2
aa0c03b287ca42d39dabd249aebe8e5d	MJINI MAGHARIB	Kiume	Urban	96	96	13.3158	-0.91	0.43	-1.99	0	0	0	Normal	0	0	0	1	1	0	1	0	0	0	0	0	0	2	0	0	0	4	2	2	1	2	2	2	0	0	11	15	1
61d432a93a384d329d538838e81845cc	MJINI MAGHARIB	Kiume	Urban	84	84	12.5122	-0.82	1.19	-2.69	0	0	0	Thinness	1	0	0	0	1	0	1	1	1	0	1	0	1	1	1	0	1	9	2	2	2	2	2	2	1	1	14	23	5
aa0c03b287ca42d39dabd249aebe8e5d	MJINI MAGHARIB	Kiume	Urban	96	96	14.087	-0.91	-0.21	-1.26	0	0	0	Normal	0	0	0	1	2	0	1	0	0	0	0	0	0	1	0	0	0	4	2	2	2	2	1	2	0	1	12	16	1
6df05c6ecb1f45b891603228f4a29ece	MJINI MAGHARIB	Kike	Urban	84	84	14.9257	-0.3	-0.22	-0.3	0	0	0	Normal	0	0	0	1	1	0	2	0	0	1	0	0	0	2	0	0	1	7	2	2	2	2	0	2	0	2	12	19	3
9168018f9f2d4569bfeb05fb244e0e98	MJINI MAGHARIB	Kike	Urban	96	96	15.6133	-1.04	-1.68	-0.04	0	0	0	Normal	0	0	0	1	1	0	1	2	0	0	2	1	0	1	0	0	0	8	1	2	1	2	2	1	2	0	11	19	3
3dfb4063107d442b9c1d4a270bf90a16	MJINI MAGHARIB	Kike	Urban	72	72	15.4524	0.69	1.03	0.12	0	0	0	Normal	0	0	0	1	1	1	2	2	1	0	1	0	0	1	1	0	2	12	1	2	1	1	1	2	2	1	11	23	5
ee35ab9b3cff4b16a93f7885c72f5d46	MJINI MAGHARIB	Kike	Urban	72	72	12.9454	-0.94	0.29	-1.77	0	0	0	Normal	0	0	0	1	0	0	0	1	0	0	1	1	0	1	0	1	1	6	1	2	2	0	1	2	2	2	12	18	2
97c16173091b46c78df1c60883eed516	MJINI MAGHARIB	Kiume	Urban	84	84	14.6353	-1.01	-0.91	-0.64	0	0	0	Normal	0	0	0	1	1	0	0	0	0	0	1	0	0	0	0	0	0	2	2	2	2	2	1	2	2	1	14	16	1
6df05c6ecb1f45b891603228f4a29ece	MJINI MAGHARIB	Kiume	Urban	72	72	15.8887	0.43	0.21	0.42	0	0	0	Normal	0	0	0	1	0	0	1	0	0	0	0	0	0	2	0	0	1	4	2	2	2	2	0	2	0	1	11	15	1
64418e71c7ba4369835f6c19759fcea0	MJINI MAGHARIB	Kiume	Urban	84	84	13.4279	-1.69	-0.91	-1.72	0	0	0	Normal	0	0	0	1	1	0	1	0	0	0	1	1	0	1	0	0	1	6	2	2	2	2	2	1	1	2	14	20	4
43f0bc55bf5249b99feb316d85c16675	MJINI MAGHARIB	Kike	Urban	72	72	14.8543	-0.48	-0.51	-0.27	0	0	0	Normal	0	0	0	1	1	0	2	1	0	0	1	1	0	2	0	0	0	8	2	2	2	2	1	2	0	2	13	21	4
e03de57316704efc9ae34a5c0d6efa73	MJINI MAGHARIB	Kiume	Urban	72	72	14.2446	-0.3	0.33	-0.86	0	0	0	Normal	0	0	0	1	0	1	0	1	1	2	1	2	1	1	0	1	0	11	2	0	2	2	2	2	2	2	14	25	5
9168018f9f2d4569bfeb05fb244e0e98	MJINI MAGHARIB	Kiume	Urban	84	84	14.6921	-0.19	0.28	-0.6	0	0	0	Normal	0	0	0	1	1	0	2	2	1	0	1	1	0	2	0	0	0	10	2	2	1	2	0	2	1	1	11	21	4
97c16173091b46c78df1c60883eed516	MJINI MAGHARIB	Kike	Urban	72	72	13.5913	-1.99	-1.76	-1.22	0	0	0	Normal	0	0	0	1	0	0	0	0	1	0	1	1	0	1	1	0	1	6	1	2	1	2	0	2	1	1	10	16	1
97c16173091b46c78df1c60883eed516	MJINI MAGHARIB	Kike	Urban	72	72	15.6304	-0.02	-0.34	0.23	0	0	0	Normal	0	0	0	1	1	0	0	1	0	0	0	0	0	1	1	1	2	7	2	2	2	2	0	2	2	1	13	20	4
ee35ab9b3cff4b16a93f7885c72f5d46	MJINI MAGHARIB	Kike	Urban	72	72	12.9117	-2.04	-1.29	-1.8	0	0	0	Normal	0	0	0	1	1	0	1	0	0	0	0	0	0	1	0	0	0	3	2	2	1	1	1	2	1	2	12	15	1
33a4be98d8be43529ef6b9a278f45d14	MJINI MAGHARIB	Kiume	Urban	84	84	13.75	-1.09	-0.33	-1.41	0	0	0	Normal	0	0	0	1	1	0	2	1	1	1	0	2	1	1	0	2	2	14	1	2	1	1	2	2	0	2	11	25	5
33a4be98d8be43529ef6b9a278f45d14	MJINI MAGHARIB	Kiume	Urban	84	84	14.5559	-0.31	0.2	-0.71	0	0	0	Normal	0	0	0	1	1	1	2	2	0	0	0	2	0	2	0	2	0	12	2	2	0	1	2	2	2	2	13	25	5
3dfb4063107d442b9c1d4a270bf90a16	MJINI MAGHARIB	Kiume	Urban	84	84	13.6601	-0.75	0.26	-1.5	0	0	0	Normal	0	0	0	1	1	0	2	0	0	0	1	0	0	1	1	0	0	6	2	2	2	2	2	1	2	2	15	21	4
43f0bc55bf5249b99feb316d85c16675	MJINI MAGHARIB	Kike	Urban	72	72	14.2279	0.24	1.19	-0.72	0	0	0	Normal	0	0	0	1	2	0	2	1	0	0	1	2	0	0	0	0	0	8	2	2	1	2	1	2	0	0	10	18	2
33a4be98d8be43529ef6b9a278f45d14	MJINI MAGHARIB	Kiume	Urban	72	72	14.1677	-0.62	-0.09	-0.93	0	0	0	Normal	0	0	0	1	1	0	2	2	1	0	0	2	0	2	0	0	0	10	1	2	2	2	2	1	2	1	13	23	5
ee35ab9b3cff4b16a93f7885c72f5d46	MJINI MAGHARIB	Kike	Urban	72	72	16.0803	-0.41	-1.25	0.49	0	0	0	Normal	0	0	0	1	0	0	2	0	0	0	0	0	0	0	0	0	0	2	2	2	2	2	1	2	2	1	14	16	1
e03de57316704efc9ae34a5c0d6efa73	MJINI MAGHARIB	Kiume	Urban	84	84	19.5426	-0.13	-2.73	2.23	0	0	0	Obesity	0	0	1	0	2	0	1	1	1	2	1	1	1	1	0	2	2	15	1	2	1	2	2	2	1	2	13	28	5
64418e71c7ba4369835f6c19759fcea0	MJINI MAGHARIB	Kiume	Urban	84	84	14.8308	-1.96	-2.33	-0.49	0	0	0	Normal	0	0	0	1	1	0	1	1	0	0	1	0	0	2	0	0	0	6	2	2	1	2	2	2	0	1	12	18	2
9168018f9f2d4569bfeb05fb244e0e98	MJINI MAGHARIB	Kike	Urban	72	72	15.3886	0.14	0.11	0.08	0	0	0	Normal	0	0	0	1	1	0	1	1	0	0	1	0	1	2	0	0	0	7	2	2	1	2	0	1	2	2	12	19	3
3dfb4063107d442b9c1d4a270bf90a16	MJINI MAGHARIB	Kike	Urban	72	72	14.9015	-0.26	-0.2	-0.24	0	0	0	Normal	0	0	0	1	1	0	2	0	0	0	1	0	1	0	0	0	2	7	1	2	1	2	2	2	2	2	14	21	4
e03de57316704efc9ae34a5c0d6efa73	MJINI MAGHARIB	Kike	Urban	72	72	15.7971	-0.02	-0.45	0.33	0	0	0	Normal	0	0	0	1	0	1	1	1	2	0	0	0	0	0	0	2	1	8	1	1	1	2	2	2	1	1	11	19	3
4dd5fb09293f4e589ea21db3f3f2423d	MJINI MAGHARIB	Kike	Urban	120	120	16.1443	-0.96	-1.38	-0.24	0	0	0	Normal	0	0	0	1	1	0	1	0	0	0	0	0	0	1	0	1	0	4	2	2	2	2	0	2	2	2	14	18	2
f8ef26391d85430face47b25d9e1038d	MJINI MAGHARIB	Kiume	Urban	132	132	15.1329		-0.14	-1.13		0	0	Normal	0	0	0	1	1	2	0	0	0	1	1	2	0	1	0	0	1	9	2	2	2	1	2	1	1	1	12	21	4
31b70f0ee80b41aa908d87f5d65d1089	MJINI MAGHARIB	Kike	Urban	120	120	18.1525	1.08	1.18	0.67	0	0	0	Normal	0	0	0	1	0	0	2	1	0	0	1	0	0	2	0	0	0	6	2	2	2	2	1	2	2	1	14	20	4
f8ef26391d85430face47b25d9e1038d	MJINI MAGHARIB	Kiume	Urban	132	132	17.2407		0.15	0.16		0	0	Normal	0	0	0	1	1	0	0	1	1	1	2	2	0	2	0	1	1	12	2	2	2	2	2	2	1	2	15	27	5
f8ef26391d85430face47b25d9e1038d	MJINI MAGHARIB	Kiume	Urban	132	132	19.1813		1.29	1.01		0	0	Overweight	0	1	0	0	0	1	0	1	0	0	2	2	0	2	0	1	2	11	2	2	2	2	2	0	2	1	13	24	5
31b70f0ee80b41aa908d87f5d65d1089	MJINI MAGHARIB	Kike	Urban	132	132	20.8311		0.08	1.29		0	0	Overweight	0	1	0	0	1	0	0	0	0	0	0	0	0	0	0	0	1	2	2	2	2	2	1	1	0	2	12	14	1
f8ef26391d85430face47b25d9e1038d	MJINI MAGHARIB	Kiume	Urban	132	132	16.2919		-0.97	-0.36		0	0	Normal	0	0	0	1	1	1	0	1	0	1	1	1	0	1	0	2	1	10	2	2	2	2	2	2	0	2	14	24	5
4dd5fb09293f4e589ea21db3f3f2423d	MJINI MAGHARIB	Kike	Urban	132	132	17.6257		-0.83	0.17		0	0	Normal	0	0	0	1	0	0	1	0	0	0	1	0	0	0	0	0	0	2	2	2	2	2	0	2	2	2	14	16	1
4dd5fb09293f4e589ea21db3f3f2423d	MJINI MAGHARIB	Kike	Urban	144	144	14.4367		-2.49	-1.97		0	0	Normal	0	0	0	1	1	0	1	2	0	0	0	0	0	1	0	0	0	5	2	2	1	2	0	2	2	1	12	17	2
4dd5fb09293f4e589ea21db3f3f2423d	MJINI MAGHARIB	Kike	Urban	132	132	15.6825		0.95	-0.8		0	0	Normal	0	0	0	1	1	0	0	0	1	0	0	0	1	2	1	2	0	8	0	2	2	1	0	2	2	2	11	19	3
4dd5fb09293f4e589ea21db3f3f2423d	MJINI MAGHARIB	Kike	Urban	132	132	14.5573		-1.67	-1.51		0	0	Normal	0	0	0	1	1	0	1	0	0	0	0	0	0	1	0	0	0	3	2	2	2	2	0	2	2	1	13	16	1
31b70f0ee80b41aa908d87f5d65d1089	MJINI MAGHARIB	Kike	Urban	132	132	18.9969		0.77	0.71		0	0	Normal	0	0	0	1	0	0	2	2	0	1	1	0	0	0	0	0	0	6	2	2	2	2	2	2	2	2	16	22	5
4dd5fb09293f4e589ea21db3f3f2423d	MJINI MAGHARIB	Kike	Urban	132	132	21.2577		0.44	1.41		0	0	Overweight	0	1	0	0	0	0	0	0	1	1	1	0	0	2	0	0	0	5	2	2	1	2	0	2	2	2	13	18	2
31b70f0ee80b41aa908d87f5d65d1089	MJINI MAGHARIB	Kike	Urban	144	144	17.1393		-0.34	-0.38		0	0	Normal	0	0	0	1	0	0	2	0	0	0	0	0	0	0	2	0	1	5	2	2	1	2	2	2	2	2	15	20	4
f8ef26391d85430face47b25d9e1038d	MJINI MAGHARIB	Kiume	Urban	156	156	16.618		-1.08	-0.85		0	0	Normal	0	0	0	1	1	1	0	1	0	0	1	2	1	2	0	2	2	13	0	2	1	2	1	1	1	1	9	22	5
f8ef26391d85430face47b25d9e1038d	MJINI MAGHARIB	Kiume	Urban	132	132	15.0945		0.13	-1.16		0	0	Normal	0	0	0	1	2	1	1	2	1	0	0	0	1	1	0	1	0	10	1	2	1	1	0	2	0	0	7	17	2
f8ef26391d85430face47b25d9e1038d	MJINI MAGHARIB	Kiume	Urban	132	132	14.2786		-1.18	-1.8		0	0	Normal	0	0	0	1	0	0	2	1	0	0	1	2	2	2	0	1	1	12	2	2	2	2	1	2	2	2	15	27	5
31b70f0ee80b41aa908d87f5d65d1089	MJINI MAGHARIB	Kiume	Urban	156	156	15.7074		-1.7	-1.43		0	0	Normal	0	0	0	1	1	0	2	0	1	0	0	0	0	2	0	0	2	8	2	2	2	2	2	2	2	2	16	24	5
4dd5fb09293f4e589ea21db3f3f2423d	MJINI MAGHARIB	Kiume	Urban	144	144	15.7513		-0.52	-1.02		0	0	Normal	0	0	0	1	1	0	0	1	0	0	1	0	0	2	0	1	2	8	2	2	2	2	0	2	2	2	14	22	5
f8ef26391d85430face47b25d9e1038d	MJINI MAGHARIB	Kiume	Urban	144	144	16.0309		-0.34	-0.84		0	0	Normal	0	0	0	1	1	0	1	1	2	1	1	0	0	2	0	0	1	10	0	2	1	2	0	1	0	2	8	18	2
4dd5fb09293f4e589ea21db3f3f2423d	MJINI MAGHARIB	Kike	Urban	156	156	-1e-05		-1.44062e+08			1		Obesity	0	0	1	0	0	0	2	0	2	0	2	0	2	2	0	2	0	12	0	2	0	0	0	2	2	0	6	18	2
31b70f0ee80b41aa908d87f5d65d1089	MJINI MAGHARIB	Kiume	Urban	132	132	16.9119		0.41	-0.01		0	0	Normal	0	0	0	1	0	1	2	1	0	0	0	0	0	0	1	0	2	7	2	2	2	1	2	2	1	2	14	21	4
31b70f0ee80b41aa908d87f5d65d1089	MJINI MAGHARIB	Kike	Urban	108	108	18.0994	0.44	-0.47	0.91	0	0	0	Normal	0	0	0	1	1	0	2	1	0	0	1	2	0	2	0	1	1	11	2	2	1	2	2	2	2	2	15	26	5
f8ef26391d85430face47b25d9e1038d	MJINI MAGHARIB	Kiume	Urban	144	144	16.5929		-1.87	-0.5		0	0	Normal	0	0	0	1	1	1	1	1	1	1	0	2	0	2	0	1	1	12	2	2	1	2	2	1	0	2	12	24	5
31b70f0ee80b41aa908d87f5d65d1089	MJINI MAGHARIB	Kike	Urban	108	108	17.0365	0.36	0.03	0.46	0	0	0	Normal	0	0	0	1	1	0	2	0	0	0	0	1	1	1	0	0	2	8	2	2	2	1	2	2	1	2	14	22	5
f8ef26391d85430face47b25d9e1038d	MJINI MAGHARIB	Kiume	Urban	132	132	15.0843		-1.06	-1.16		0	0	Normal	0	0	0	1	1	0	0	0	0	0	1	0	1	2	1	1	1	8	1	0	2	2	0	1	1	2	9	17	2
f8ef26391d85430face47b25d9e1038d	MJINI MAGHARIB	Kiume	Urban	132	132	18.2747		-1	0.64		0	0	Normal	0	0	0	1	1	0	1	1	1	1	1	0	1	1	0	1	2	11	2	1	1	1	1	1	2	1	10	21	4
31b70f0ee80b41aa908d87f5d65d1089	MJINI MAGHARIB	Kike	Urban	132	132	17.0066		0.38	-0.11		0	0	Normal	0	0	0	1	1	0	2	0	0	0	1	1	0	1	1	1	2	10	1	2	1	0	1	1	2	2	10	20	4
5d55121280974e75bfe584a5d693383c	MJINI MAGHARIB	Kiume	Urban	180	180	16.4441		-2.44	-1.71		0	0	Normal	0	0	0	1	1	0	1	1	0	0	0	0	1	2	1	0	0	7	2	2	2	2	2	2	1	2	15	22	5
5d55121280974e75bfe584a5d693383c	MJINI MAGHARIB	Kiume	Urban	204	204	18.3916		-1	-1.19		0	0	Normal	0	0	0	1	1	0	1	2	0	0	1	2	0	2	1	0	0	10	2	2	1	2	2	2	0	1	12	22	5
5d55121280974e75bfe584a5d693383c	MJINI MAGHARIB	Kiume	Urban	216	216	19.1327		-1.91	-1.05		0	0	Normal	0	0	0	1	1	0	1	1	0	0	1	0	0	1	0	0	0	5	2	2	1	2	2	2	1	2	14	19	3
b86f83b93ef94a1bbfd376b13a0dc190	MJINI MAGHARIB	Kike	Urban	192	192	20.4622		0.15	-0.08		0	0	Normal	0	0	0	1	1	0	1	0	0	0	0	0	1	2	1	0	1	7	2	2	2	2	0	1	2	0	11	18	2
5d55121280974e75bfe584a5d693383c	MJINI MAGHARIB	Kiume	Urban	192	192	22.7408		-1.56	0.77		0	0	Normal	0	0	0	1	0	0	1	1	0	0	0	0	0	2	0	0	0	4	2	2	2	2	2	2	0	2	14	18	2
7f5deaf2b9624e2bba37f99b9cac2b80	MJINI MAGHARIB	Kike	Urban	156	156	17.1369		0.61	-0.73		0	0	Normal	0	0	0	1	1	0	1	0	0	0	0	0	0	0	0	0	0	2	2	2	2	2	2	2	2	0	14	16	1
b86f83b93ef94a1bbfd376b13a0dc190	MJINI MAGHARIB	Kike	Urban	180	180	19.1832		-1.19	-0.39		0	0	Normal	0	0	0	1	1	0	0	0	0	0	0	0	0	1	0	0	0	2	2	2	2	2	2	1	2	0	13	15	1
b86f83b93ef94a1bbfd376b13a0dc190	MJINI MAGHARIB	Kike	Urban	168	168	24.9998		-0.04	1.55		0	0	Overweight	0	1	0	0	0	0	2	0	0	0	0	0	0	0	1	0	1	4	2	2	2	2	0	1	2	2	13	17	2
b86f83b93ef94a1bbfd376b13a0dc190	MJINI MAGHARIB	Kike	Urban	180	180	18.1803		0.27	-0.81		0	0	Normal	0	0	0	1	0	2	2	0	2	0	0	0	0	0	2	0	1	9	2	2	2	2	1	0	2	0	11	20	4
7f5deaf2b9624e2bba37f99b9cac2b80	MJINI MAGHARIB	Kike	Urban	180	180	23.3144		-1.52	0.95		0	0	Normal	0	0	0	1	0	0	0	0	0	0	0	0	0	1	0	0	0	1	2	2	2	2	2	2	0	0	12	13	1
5d55121280974e75bfe584a5d693383c	MJINI MAGHARIB	Kiume	Urban	204	204	22.0971		-1.42	0.34		0	0	Normal	0	0	0	1	0	0	1	1	0	0	0	1	0	1	0	0	0	4	2	2	2	2	2	2	2	2	16	20	4
b86f83b93ef94a1bbfd376b13a0dc190	MJINI MAGHARIB	Kiume	Urban	180	180	15.3261		-2.48	-2.5		0	0	Thinness	1	0	0	0	1	0	0	0	1	0	0	1	0	1	0	0	2	6	1	2	2	1	1	1	2	0	10	16	1
7f5deaf2b9624e2bba37f99b9cac2b80	MJINI MAGHARIB	Kike	Urban	168	168	18.6869		0.26	-0.34		0	0	Normal	0	0	0	1	1	0	2	2	0	0	0	0	0	0	0	0	0	5	2	2	2	2	2	2	0	0	12	17	2
7f5deaf2b9624e2bba37f99b9cac2b80	MJINI MAGHARIB	Kike	Urban	204	204	24.8903		-0.19	1.09		0	0	Overweight	0	1	0	0	2	0	1	1	0	1	0	0	0	2	1	0	0	8	2	2	2	2	0	2	0	0	10	18	2
7f5deaf2b9624e2bba37f99b9cac2b80	MJINI MAGHARIB	Kiume	Urban	180	180	19.4091		0.02	-0.15		0	0	Normal	0	0	0	1	0	0	0	0	0	0	0	0	0	1	0	0	0	1	2	2	2	2	1	2	0	0	11	12	1
5d55121280974e75bfe584a5d693383c	MJINI MAGHARIB	Kiume	Urban	192	192	19.3205		-1.02	-0.49		0	0	Normal	0	0	0	1	1	0	0	1	0	0	1	1	0	2	0	0	0	6	2	2	2	2	2	2	2	2	16	22	5
b86f83b93ef94a1bbfd376b13a0dc190	MJINI MAGHARIB	Kike	Urban	192	192	15.3306		-1.46	-2.5		0	0	Thinness	1	0	0	0	1	0	1	0	0	0	1	0	0	1	0	0	1	5	2	2	2	2	0	2	2	1	13	18	2
7f5deaf2b9624e2bba37f99b9cac2b80	MJINI MAGHARIB	Kike	Urban	180	180	21.0035		-1.59	0.27		0	0	Normal	0	0	0	1	1	0	2	2	0	0	0	0	0	1	0	0	0	6	2	2	1	2	0	2	1	1	11	17	2
5d55121280974e75bfe584a5d693383c	MJINI MAGHARIB	Kiume	Urban	192	192	19.6246		-0.78	-0.36		0	0	Normal	0	0	0	1	0	0	1	1	0	0	0	0	0	0	0	0	0	2	2	2	2	2	1	2	2	2	15	17	2
7f5deaf2b9624e2bba37f99b9cac2b80	MJINI MAGHARIB	Kike	Urban	180	180	21.1784		0.66	0.33		0	0	Normal	0	0	0	1	0	0	0	0	0	0	0	0	0	0	0	0	0	0	2	2	2	2	2	2	2	0	14	14	1
7f5deaf2b9624e2bba37f99b9cac2b80	MJINI MAGHARIB	Kike	Urban	168	168	21.8682		-0.76	0.76		0	0	Normal	0	0	0	1	0	0	2	0	0	0	0	0	0	0	0	0	0	2	2	2	2	2	0	2	0	0	10	12	1
7f5deaf2b9624e2bba37f99b9cac2b80	MJINI MAGHARIB	Kike	Urban	168	168	23.4082		0.1	1.18		0	0	Overweight	0	1	0	0	0	0	1	2	0	0	0	0	0	2	0	0	0	5	2	2	2	2	2	2	0	0	12	17	2
b86f83b93ef94a1bbfd376b13a0dc190	MJINI MAGHARIB	Kike	Urban	192	192	23.2994		-0.46	0.79		0	0	Normal	0	0	0	1	0	0	0	0	0	0	1	0	0	2	0	0	0	3	2	2	2	2	1	2	2	2	15	18	2
b86f83b93ef94a1bbfd376b13a0dc190	MJINI MAGHARIB	Kike	Urban	192	192	16.4463		-1.73	-1.85		0	0	Normal	0	0	0	1	1	0	0	0	0	0	0	0	0	1	0	0	0	2	2	2	2	2	1	2	2	1	14	16	1
5d55121280974e75bfe584a5d693383c	MJINI MAGHARIB	Kiume	Urban	192	192	20.769		-0.87	0.1		0	0	Normal	0	0	0	1	1	0	1	1	0	0	0	0	0	0	0	0	0	3	2	2	2	2	2	2	0	2	14	17	2
5d55121280974e75bfe584a5d693383c	MJINI MAGHARIB	Kiume	Urban	192	192	20.0768		-1.35	-0.17		0	0	Normal	0	0	0	1	1	0	1	1	0	0	0	0	0	2	0	0	1	6	2	2	2	2	2	2	1	2	15	21	4
b86f83b93ef94a1bbfd376b13a0dc190	MJINI MAGHARIB	Kiume	Urban	216	216	17.9616		-3.38	-1.63		0	0	Normal	0	0	0	1	1	0	0	0	0	1	0	0	0	1	1	0	0	4	2	2	2	2	1	2	2	2	15	19	3
5d55121280974e75bfe584a5d693383c	MJINI MAGHARIB	Kiume	Urban	168	168	17.9241		-0.57	-0.5		0	0	Normal	0	0	0	1	1	0	2	1	1	0	1	0	0	0	0	0	0	6	2	2	2	0	2	2	2	2	14	20	4
6d0839f242a6433086313a032e987303	MJINI MAGHARIB	Kike	Urban	204	204	23.0888		-0.31	0.63		0	0	Normal	0	0	0	1	1	0	2	2	0	0	1	0	0	0	0	0	0	6	2	2	2	2	1	2	1	0	12	18	2
6d0839f242a6433086313a032e987303	MJINI MAGHARIB	Kike	Urban	216	216	16.6837		-1.6	-1.88		0	0	Normal	0	0	0	1	0	0	2	0	0	0	0	0	2	0	0	0	1	5	2	2	2	2	2	2	1	0	13	18	2
c68fe55f739b413dafba3052804190df	MJINI MAGHARIB	Kiume	Urban	192	192	17.8566		-1.78	-1.2		0	0	Normal	0	0	0	1	0	0	0	2	0	0	1	0	0	1	0	1	2	7	1	2	0	1	2	0	2	2	10	17	2
c68fe55f739b413dafba3052804190df	MJINI MAGHARIB	Kiume	Urban	204	204	22.8179		-0.03	0.57		0	0	Normal	0	0	0	1	0	0	2	2	2	0	0	1	0	2	0	0	1	10	2	2	2	2	2	0	2	2	14	24	5
6d0839f242a6433086313a032e987303	MJINI MAGHARIB	Kike	Urban	192	192	19.6391		-0.58	-0.38		0	0	Normal	0	0	0	1	1	0	1	0	0	0	0	0	1	0	0	0	1	4	2	2	2	2	1	2	2	0	13	17	2
5849096016b746f6bc4d44601316af1e	MJINI MAGHARIB	Kiume	Urban	204	204	16.4606		-1.93	-2.3		0	0	Thinness	1	0	0	0	2	0	2	1	1	1	0	0	0	1	0	0	0	8	2	2	1	2	2	2	2	2	15	23	5
c68fe55f739b413dafba3052804190df	MJINI MAGHARIB	Kiume	Urban	204	204	24.193		-0.66	0.98		0	0	Normal	0	0	0	1	2	0	0	2	2	0	0	0	0	1	0	0	2	9	2	2	1	2	2	2	2	2	15	24	5
6d0839f242a6433086313a032e987303	MJINI MAGHARIB	Kike	Urban	192	192	33.9126		-1.87	2.75		0	0	Obesity	0	0	1	0	1	0	2	0	0	0	0	0	0	2	0	0	0	5	2	2	2	2	2	2	2	2	16	21	4
6d0839f242a6433086313a032e987303	MJINI MAGHARIB	Kike	Urban	204	204	26.4004		-1.23	1.44		0	0	Overweight	0	1	0	0	1	0	0	0	0	0	1	0	0	2	0	0	0	4	2	2	2	2	0	2	2	0	12	16	1
5849096016b746f6bc4d44601316af1e	MJINI MAGHARIB	Kike	Urban	204	204	21.9052		0.02	0.28		0	0	Normal	0	0	0	1	1	0	1	2	0	0	0	0	0	1	0	0	1	6	2	2	2	2	2	2	2	1	15	21	4
6d0839f242a6433086313a032e987303	MJINI MAGHARIB	Kike	Urban	204	204	21.7735		-0.65	0.24		0	0	Normal	0	0	0	1	0	0	0	0	0	1	0	0	0	0	0	0	0	1	1	2	1	2	2	2	2	1	13	14	1
c68fe55f739b413dafba3052804190df	MJINI MAGHARIB	Kiume	Urban	192	192	20.9672		-1.21	0.18		0	0	Normal	0	0	0	1	1	0	2	2	0	0	0	2	0	0	2	0	2	11	2	2	2	2	0	0	0	2	10	21	4
6d0839f242a6433086313a032e987303	MJINI MAGHARIB	Kike	Urban	180	180	19.5164		-0.75	-0.26		0	0	Normal	0	0	0	1	2	0	1	1	0	0	0	0	0	0	0	0	1	5	2	2	2	2	1	2	2	1	14	19	3
c68fe55f739b413dafba3052804190df	MJINI MAGHARIB	Kike	Urban	204	204	19.5858		-0.85	-0.52		0	0	Normal	0	0	0	1	0	0	1	2	0	0	0	0	0	1	0	0	1	5	2	2	1	2	1	2	2	0	12	17	2
5849096016b746f6bc4d44601316af1e	MJINI MAGHARIB	Kiume	Urban	216	216	18.1924		-0.37	-1.51		0	0	Normal	0	0	0	1	1	0	1	1	0	0	0	1	0	1	1	0	0	6	2	2	0	2	2	2	1	2	13	19	3
5849096016b746f6bc4d44601316af1e	MJINI MAGHARIB	Kiume	Urban	216	216	17.9015		-0.07	-1.66		0	0	Normal	0	0	0	1	1	0	1	1	0	0	0	0	0	2	1	0	1	7	2	2	2	2	2	2	2	2	16	23	5
5849096016b746f6bc4d44601316af1e	MJINI MAGHARIB	Kiume	Urban	204	204	21.4624		-1.04	0.12		0	0	Normal	0	0	0	1	1	0	1	1	0	1	0	0	0	0	0	0	0	4	2	2	2	2	2	2	2	2	16	20	4
5849096016b746f6bc4d44601316af1e	MJINI MAGHARIB	Kiume	Urban	204	204	17.9838		-1.88	-1.4		0	0	Normal	0	0	0	1	1	0	1	1	0	0	0	1	0	1	0	0	1	6	2	2	1	2	2	1	2	1	13	19	3
5849096016b746f6bc4d44601316af1e	MJINI MAGHARIB	Kiume	Urban	204	204	21.4927		-0.57	0.13		0	0	Normal	0	0	0	1	1	0	2	0	0	0	0	0	2	1	0	0	1	7	1	2	2	0	2	2	2	2	13	20	4
6d0839f242a6433086313a032e987303	MJINI MAGHARIB	Kike	Urban	204	204	25.3942		-2.15	1.21		0	0	Overweight	0	1	0	0	0	0	1	1	0	0	1	0	0	1	0	0	1	5	2	2	2	2	1	2	1	0	12	17	2
5849096016b746f6bc4d44601316af1e	MJINI MAGHARIB	Kiume	Urban	228	228	20.7346		-2.6	-0.54		0	0	Normal	0	0	0	1	1	0	2	1	0	0	0	0	0	2	0	0	1	7	2	2	2	2	2	2	2	2	16	23	5
6d0839f242a6433086313a032e987303	MJINI MAGHARIB	Kike	Urban	204	204	19.7108		-1.53	-0.47		0	0	Normal	0	0	0	1	1	0	1	1	0	0	0	1	0	1	0	0	1	6	2	2	1	2	1	2	2	1	13	19	3
6d0839f242a6433086313a032e987303	MJINI MAGHARIB	Kike	Urban	180	180	20.0108		-0.94	-0.07		0	0	Normal	0	0	0	1	1	0	1	0	0	0	0	0	0	1	0	0	0	3	1	2	2	2	0	2	2	0	11	14	1
6d0839f242a6433086313a032e987303	MJINI MAGHARIB	Kike	Urban	204	204	18.4416		-2.77	-0.99		0	0	Normal	0	0	0	1	0	0	0	0	0	0	0	0	0	1	0	0	1	2	2	2	2	2	2	2	0	0	12	14	1
c68fe55f739b413dafba3052804190df	MJINI MAGHARIB	Kiume	Urban	192	192	20.5399		-0.35	0.02		0	0	Normal	0	0	0	1	1	0	2	0	1	0	0	0	1	2	1	0	2	10	1	2	1	2	2	1	1	0	10	20	4
5849096016b746f6bc4d44601316af1e	MJINI MAGHARIB	Kiume	Urban	204	204	21.2045		-1.03	0.02		0	0	Normal	0	0	0	1	1	0	2	1	0	0	1	0	0	0	0	0	1	6	1	2	2	2	2	2	2	2	15	21	4
6d0839f242a6433086313a032e987303	MJINI MAGHARIB	Kike	Urban	192	192	23.3361		-2.04	0.8		0	0	Normal	0	0	0	1	0	0	1	1	0	1	1	0	0	0	0	0	0	4	2	2	0	2	1	2	2	1	12	16	1
f3fc9bd2a4a3479b900341122c40b4d4	MJINI MAGHARIB	Kiume	Rural	84	84	14.456	-0.57	-0.12	-0.79	0	0	0	Normal	0	0	0	1	1	1	0	0	0	0	0	0	0	1	1	0	1	5	2	2	2	2	0	2	2	2	14	19	3
a0a2e56d64264280a1bc3b63c1f86fbf	MJINI MAGHARIB	Kiume	Rural	96	96	13.8338	0.08	1.6	-1.49	0	0	0	Normal	0	0	0	1	1	1	1	1	2	0	0	0	0	1	0	2	0	9	0	1	1	1	2	2	2	2	11	20	4
f3fc9bd2a4a3479b900341122c40b4d4	MJINI MAGHARIB	Kike	Rural	84	84	11.9006	-1.56	0.27	-2.84	0	0	0	Thinness	1	0	0	0	0	0	0	1	1	2	2	1	0	1	2	2	0	12	0	2	2	0	0	2	2	2	10	22	5
a0a2e56d64264280a1bc3b63c1f86fbf	MJINI MAGHARIB	Kiume	Rural	96	96	14.1479	-1.29	-0.81	-1.21	0	0	0	Normal	0	0	0	1	1	1	1	1	0	1	0	0	1	0	1	0	0	7	2	2	2	1	2	2	2	2	15	22	5
fe5f4c5c870c4479afa49c01b18c86cc	MJINI MAGHARIB	Kike	Rural	96	96	14.6083	-1.44	-1.6	-0.66	0	0	0	Normal	0	0	0	1	1	0	1	1	0	0	0	1	0	2	0	0	2	8	1	2	2	2	2	2	2	2	15	23	5
f3fc9bd2a4a3479b900341122c40b4d4	MJINI MAGHARIB	Kike	Rural	84	84	12.0773	-1.25	0.6	-2.65	0	0	0	Thinness	1	0	0	0	1	1	1	2	1	1	1	1	1	1	1	2	0	14	1	2	1	1	1	1	1	1	9	23	5
f3fc9bd2a4a3479b900341122c40b4d4	MJINI MAGHARIB	Kike	Rural	84	84	22.4231	2.04	-0.35	2.79	0	0	0	Obesity	0	0	1	0	0	0	0	0	0	0	0	0	0	1	0	0	0	1	2	2	2	2	1	2	2	2	15	16	1
fe5f4c5c870c4479afa49c01b18c86cc	MJINI MAGHARIB	Kike	Rural	84	84	14.9334	0.49	1.19	-0.29	0	0	0	Normal	0	0	0	1	1	0	1	0	0	0	0	0	1	0	0	0	1	4	1	2	2	0	2	1	2	2	12	16	1
a0a2e56d64264280a1bc3b63c1f86fbf	MJINI MAGHARIB	Kiume	Rural	84	84	14.3624	-0.97	-0.65	-0.87	0	0	0	Normal	0	0	0	1	2	1	1	1	1	1	1	1	1	2	1	0	2	15	2	1	1	1	1	2	1	2	11	26	5
fe5f4c5c870c4479afa49c01b18c86cc	MJINI MAGHARIB	Kiume	Rural	84	84	15.7458	0.57	0.71	0.18	0	0	0	Normal	0	0	0	1	0	0	1	0	0	0	1	0	0	1	0	0	0	3	1	2	1	2	2	1	2	2	13	16	1
f3fc9bd2a4a3479b900341122c40b4d4	MJINI MAGHARIB	Kike	Rural	84	84	13.1843	-0.26	1.26	-1.6	0	0	0	Normal	0	0	0	1	1	0	0	0	0	0	0	0	0	1	0	0	0	2	1	2	1	2	1	2	2	2	13	15	1
a0a2e56d64264280a1bc3b63c1f86fbf	MJINI MAGHARIB	Kiume	Rural	84	84	16.1661	0.71	0.64	0.46	0	0	0	Normal	0	0	0	1	1	1	0	0	1	1	0	2	1	2	1	0	0	10	1	2	1	1	1	2	1	1	10	20	4
fe5f4c5c870c4479afa49c01b18c86cc	MJINI MAGHARIB	Kike	Rural	84	84	13.2229	-1.02	-0.06	-1.57	0	0	0	Normal	0	0	0	1	0	0	1	0	0	0	0	0	1	2	0	0	0	4	2	2	2	0	2	1	2	2	13	17	2
a0a2e56d64264280a1bc3b63c1f86fbf	MJINI MAGHARIB	Kiume	Rural	84	84	13.7612	0	1.37	-1.4	0	0	0	Normal	0	0	0	1	1	1	1	0	2	1	1	0	1	1	1	1	0	11	1	1	1	2	1	1	0	1	8	19	3
f3fc9bd2a4a3479b900341122c40b4d4	MJINI MAGHARIB	Kike	Rural	96	96	16.8051	0.3	-0.25	0.58	0	0	0	Normal	0	0	0	1	0	0	0	2	0	0	0	1	0	2	0	0	0	5	2	2	2	2	0	2	2	1	13	18	2
fe5f4c5c870c4479afa49c01b18c86cc	MJINI MAGHARIB	Kike	Rural	72	72	13.0093	-0.02	1.79	-1.72	0	0	0	Normal	0	0	0	1	1	0	1	0	1	0	1	0	1	2	1	0	0	8	2	2	0	0	2	1	0	2	9	17	2
a0a2e56d64264280a1bc3b63c1f86fbf	MJINI MAGHARIB	Kike	Rural	84	84	14.456	-0.35	0.05	-0.62	0	0	0	Normal	0	0	0	1	0	1	0	1	1	1	0	2	0	2	0	1	1	10	2	2	2	2	1	2	1	2	14	24	5
a0a2e56d64264280a1bc3b63c1f86fbf	MJINI MAGHARIB	Kiume	Rural	96	96	16.2033	-0.68	-1.39	0.3	0	0	0	Normal	0	0	0	1	1	0	0	1	0	2	1	0	1	1	1	1	2	11	1	1	1	1	0	1	1	1	7	18	2
a0a2e56d64264280a1bc3b63c1f86fbf	MJINI MAGHARIB	Kiume	Rural	84	84	15.6834	0.03	-0.12	0.14	0	0	0	Normal	0	0	0	1	1	1	2	1	2	0	1	0	0	2	1	2	1	14	1	2	1	0	2	2	1	1	10	24	5
f3fc9bd2a4a3479b900341122c40b4d4	MJINI MAGHARIB	Kiume	Rural	96	96	14.2764	-0.98	-0.45	-1.1	0	0	0	Normal	0	0	0	1	1	0	0	0	0	0	2	0	0	1	1	2	0	7	2	2	2	0	0	2	2	2	12	19	3
fe5f4c5c870c4479afa49c01b18c86cc	MJINI MAGHARIB	Kike	Rural	72	72	13.3882	-0.48	0.66	-1.39	0	0	0	Normal	0	0	0	1	1	0	0	0	1	0	0	0	1	2	1	0	2	8	1	2	1	1	2	2	2	2	13	21	4
fe5f4c5c870c4479afa49c01b18c86cc	MJINI MAGHARIB	Kike	Rural	84	84	14.8897	0.06	0.44	-0.32	0	0	0	Normal	0	0	0	1	1	0	2	1	0	0	1	1	1	1	1	0	2	11	2	2	2	2	2	1	2	2	15	26	5
a0a2e56d64264280a1bc3b63c1f86fbf	MJINI MAGHARIB	Kiume	Rural	84	84	16.6789	0.19	-0.57	0.78	0	0	0	Normal	0	0	0	1	1	0	0	0	0	0	0	0	0	0	0	0	1	2	2	2	2	0	2	1	0	2	11	13	1
f3fc9bd2a4a3479b900341122c40b4d4	MJINI MAGHARIB	Kike	Rural	84	84	15.3598	0.23	0.38	-0.03	0	0	0	Normal	0	0	0	1	0	0	0	1	0	0	1	0	1	1	1	1	0	6	1	2	1	1	0	1	1	1	8	14	1
fe5f4c5c870c4479afa49c01b18c86cc	MJINI MAGHARIB	Kiume	Rural	96	96	14.3963	-1.01	-0.6	-1	0	0	0	Normal	0	0	0	1	1	0	0	0	1	0	1	0	1	1	1	0	1	7	1	2	1	1	2	1	2	2	12	19	3
a0a2e56d64264280a1bc3b63c1f86fbf	MJINI MAGHARIB	Kiume	Rural	96	96	15.0898	-1.71	-2.05	-0.45	0	0	0	Normal	0	0	0	1	1	1	0	0	0	1	2	0	0	2	0	1	2	10	2	2	1	0	1	1	1	2	10	20	4
fe5f4c5c870c4479afa49c01b18c86cc	MJINI MAGHARIB	Kike	Rural	84	84	14.7225	-1.25	-1.54	-0.43	0	0	0	Normal	0	0	0	1	1	0	2	1	1	0	1	0	0	2	0	0	1	9	2	2	2	1	2	2	2	2	15	24	5
f3fc9bd2a4a3479b900341122c40b4d4	MJINI MAGHARIB	Kiume	Rural	84	84	14.0727	-0.86	-0.25	-1.12	0	0	0	Normal	0	0	0	1	1	0	2	1	0	0	1	1	1	2	1	1	0	11	0	2	0	1	1	1	0	0	5	16	1
77f94eb507ea47e4b9fee548b0232419	MJINI MAGHARIB	Kiume	Rural	120	120	16.7097	0.07	-0.08	0.15	0	0	0	Normal	0	0	0	1	0	0	1	1	0	0	0	0	0	2	0	0	1	5	2	2	2	2	2	2	0	2	14	19	3
77f94eb507ea47e4b9fee548b0232419	MJINI MAGHARIB	Kiume	Rural	120	120	15.8809	-0.47	-0.45	-0.34	0	0	0	Normal	0	0	0	1	1	0	1	1	0	0	0	0	0	2	0	0	0	5	2	2	2	2	2	2	0	2	14	19	3
77f94eb507ea47e4b9fee548b0232419	MJINI MAGHARIB	Kiume	Rural	144	144	13.9772		-1.35	-2.42		0	0	Thinness	1	0	0	0	1	0	1	2	0	0	1	0	1	2	0	2	1	11	2	2	1	2	2	1	0	2	12	23	5
77f94eb507ea47e4b9fee548b0232419	MJINI MAGHARIB	Kiume	Rural	144	144	16.9354		-0.45	-0.31		0	0	Normal	0	0	0	1	1	0	1	2	0	0	0	0	0	1	0	0	0	5	2	2	2	0	2	2	0	2	12	17	2
77f94eb507ea47e4b9fee548b0232419	MJINI MAGHARIB	Kiume	Rural	132	132	16.5875		-0.18	-0.19		0	0	Normal	0	0	0	1	1	1	1	1	0	0	1	1	0	1	0	0	0	7	2	2	2	1	2	2	0	1	12	19	3
81f0d176389b4cbdaced4cf3f2d5f2e5	MJINI MAGHARIB	Kike	Rural	120	120	19.0677	2.01	2.87	1.01	0	0	0	Overweight	0	1	0	0	1	0	0	1	0	0	0	1	0	1	1	0	2	7	2	2	2	2	2	1	2	2	15	22	5
69e19632339646e4bbcdbd6ef6192b22	MJINI MAGHARIB	Kike	Rural	144	144	16.1727		-0.63	-0.88		0	0	Normal	0	0	0	1	2	0	0	2	0	0	0	0	0	2	0	0	0	6	2	2	2	2	0	2	0	0	10	16	1
81f0d176389b4cbdaced4cf3f2d5f2e5	MJINI MAGHARIB	Kike	Rural	120	120	12.1527	-2.6	-0.93	-3.21	0	0	0	Thinness	1	0	0	0	0	0	0	2	2	0	0	0	1	2	0	0	2	9	2	2	2	2	2	2	2	2	16	25	5
69e19632339646e4bbcdbd6ef6192b22	MJINI MAGHARIB	Kike	Rural	144	144	23.2746		-0.94	1.64		0	0	Overweight	0	1	0	0	1	0	1	0	0	0	0	0	0	2	0	0	0	4	2	2	2	2	1	2	0	0	11	15	1
81f0d176389b4cbdaced4cf3f2d5f2e5	MJINI MAGHARIB	Kike	Rural	120	120	19.5646	1.16	0.53	1.18	0	0	0	Overweight	0	1	0	0	0	0	0	2	2	0	0	0	0	2	0	0	2	8	2	2	2	2	2	2	2	1	15	23	5
69e19632339646e4bbcdbd6ef6192b22	MJINI MAGHARIB	Kike	Rural	120	120	14.8555	-0.52	0.24	-0.99	0	0	0	Normal	0	0	0	1	1	0	1	0	0	0	0	0	0	1	0	0	0	3	2	2	2	2	0	2	0	0	10	13	1
77f94eb507ea47e4b9fee548b0232419	MJINI MAGHARIB	Kiume	Rural	156	156	14.0344		-1.69	-2.78		0	0	Thinness	1	0	0	0	0	0	0	0	0	0	0	0	0	2	1	0	0	3	2	2	2	2	2	1	0	2	13	16	1
69e19632339646e4bbcdbd6ef6192b22	MJINI MAGHARIB	Kike	Rural	144	144	15.7521		-0.66	-1.12		0	0	Normal	0	0	0	1	0	0	1	1	0	0	0	0	1	2	0	0	0	5	2	2	1	2	1	2	1	0	11	16	1
81f0d176389b4cbdaced4cf3f2d5f2e5	MJINI MAGHARIB	Kike	Rural	120	120	14.7044	-0.48	0.43	-1.09	0	0	0	Normal	0	0	0	1	1	0	1	1	0	0	0	0	0	1	1	0	2	7	2	2	2	2	2	1	2	2	15	22	5
81f0d176389b4cbdaced4cf3f2d5f2e5	MJINI MAGHARIB	Kike	Rural	144	144	16.6886		-0.11	-0.61		0	0	Normal	0	0	0	1	1	0	0	2	0	0	0	0	0	1	0	0	1	5	2	2	2	2	2	2	2	2	16	21	4
69e19632339646e4bbcdbd6ef6192b22	MJINI MAGHARIB	Kiume	Rural	156	156	17.6249		-2.98	-0.29		0	0	Normal	0	0	0	1	1	0	2	2	0	0	0	0	0	0	0	0	0	5	2	2	2	2	0	2	0	2	12	17	2
69e19632339646e4bbcdbd6ef6192b22	MJINI MAGHARIB	Kike	Rural	108	108	17.2167	1.77	2.98	0.54	0	0	0	Normal	0	0	0	1	1	0	0	2	0	0	0	0	0	2	0	0	0	5	2	2	2	2	2	2	0	1	13	18	2
69e19632339646e4bbcdbd6ef6192b22	MJINI MAGHARIB	Kike	Rural	132	132	17.8306		-0.56	0.26		0	0	Normal	0	0	0	1	0	0	0	0	0	0	0	0	0	2	0	0	0	2	2	2	2	2	0	2	1	2	13	15	1
77f94eb507ea47e4b9fee548b0232419	MJINI MAGHARIB	Kiume	Rural	144	144	15.6533		-1.21	-1.09		0	0	Normal	0	0	0	1	0	0	1	0	0	0	0	0	0	2	0	0	1	4	2	2	2	2	2	2	0	2	14	18	2
77f94eb507ea47e4b9fee548b0232419	MJINI MAGHARIB	Kiume	Rural	120	120	29.0406	3.69	1.73	3.63	0	0	0	Obesity	0	0	1	0	0	0	1	1	1	0	1	0	0	1	0	0	1	6	2	2	2	2	2	2	0	1	13	19	3
69e19632339646e4bbcdbd6ef6192b22	MJINI MAGHARIB	Kiume	Rural	144	144	13.797		-2.16	-2.59		0	0	Thinness	1	0	0	0	1	0	0	1	0	0	0	0	1	2	0	0	0	5	2	2	1	2	0	2	0	0	9	14	1
77f94eb507ea47e4b9fee548b0232419	MJINI MAGHARIB	Kiume	Rural	120	120	12.9882	-1.69	-0.2	-2.76	0	0	0	Thinness	1	0	0	0	1	0	1	1	0	0	0	1	0	2	0	0	1	7	2	2	2	2	2	2	0	1	13	20	4
69e19632339646e4bbcdbd6ef6192b22	MJINI MAGHARIB	Kike	Rural	144	144	19.5526		0	0.6		0	0	Normal	0	0	0	1	0	0	2	0	1	0	1	0	1	1	1	0	0	7	2	1	2	2	0	2	0	0	9	16	1
77f94eb507ea47e4b9fee548b0232419	MJINI MAGHARIB	Kiume	Rural	144	144	19.8355		-1.23	0.96		0	0	Normal	0	0	0	1	1	0	1	1	0	0	0	0	0	2	0	0	1	6	2	2	2	2	2	2	0	1	13	19	3
69e19632339646e4bbcdbd6ef6192b22	MJINI MAGHARIB	Kiume	Rural	144	144	16.2278		-1.1	-0.72		0	0	Normal	0	0	0	1	1	0	2	2	0	1	0	2	0	2	1	0	0	11	2	2	1	2	0	1	0	0	8	19	3
81f0d176389b4cbdaced4cf3f2d5f2e5	MJINI MAGHARIB	Kike	Rural	156	156	19.6805		-1.13	0.33		0	0	Normal	0	0	0	1	0	0	0	2	0	0	1	0	0	2	0	0	2	7	2	2	2	2	2	2	2	2	16	23	5
69e19632339646e4bbcdbd6ef6192b22	MJINI MAGHARIB	Kike	Rural	144	144	15.8677		-0.87	-1.05		0	0	Normal	0	0	0	1	1	0	0	0	0	0	0	0	0	2	0	0	0	3	2	2	2	2	1	2	0	1	12	15	1
81f0d176389b4cbdaced4cf3f2d5f2e5	MJINI MAGHARIB	Kiume	Rural	120	120	17.4823	0.84	0.9	0.55	0	0	0	Normal	0	0	0	1	2	0	0	1	2	0	0	0	1	2	0	0	0	8	2	2	2	2	2	1	2	2	15	23	5
fc411c712ca44f4bbc6e9c49c317c83a	MJINI MAGHARIB	Kiume	Urban	156	156	20.0756		0.2	0.75		0	0	Normal	0	0	0	1	0	0	0	0	0	2	0	0	1	1	0	1	0	5	2	2	1	2	2	2	1	1	13	18	2
4132d09a4f674e1aa57970609dbae766	MJINI MAGHARIB	Kike	Urban	180	180	30.4157		-1.26	2.35		0	0	Obesity	0	0	1	0	1	0	0	2	0	0	0	0	0	2	1	0	0	6	2	2	0	2	0	1	2	2	11	17	2
e9d0ab54ab774e5eb3bfc116cc4d4bf0	MJINI MAGHARIB	Kiume	Urban	156	156	16.784		-1.59	-0.75		0	0	Normal	0	0	0	1	0	0	1	0	0	1	0	0	0	1	0	0	0	3	2	2	2	2	1	2	0	1	12	15	1
8ebb6c793cc541bca5a0ab6b68b48096	MJINI MAGHARIB	Kike	Urban	156	156	15.0031		1.14	-1.96		0	0	Normal	0	0	0	1	0	0	0	1	0	2	0	2	0	2	0	0	2	9	2	2	2	2	0	2	0	1	11	20	4
e9d0ab54ab774e5eb3bfc116cc4d4bf0	MJINI MAGHARIB	Kike	Urban	156	156	24.8298		-0.47	1.73		0	0	Overweight	0	1	0	0	1	0	2	0	0	1	1	0	0	2	0	0	0	7	2	2	1	2	1	2	1	1	12	19	3
e9d0ab54ab774e5eb3bfc116cc4d4bf0	MJINI MAGHARIB	Kike	Urban	156	156	36.4991		-0.41	3.42		0	0	Obesity	0	0	1	0	1	0	1	0	0	0	0	0	0	2	0	1	0	5	2	2	1	2	0	1	0	2	10	15	1
4132d09a4f674e1aa57970609dbae766	MJINI MAGHARIB	Kike	Urban	144	144	15.1922		0.11	-1.46		0	0	Normal	0	0	0	1	1	0	2	1	0	1	2	2	1	2	0	0	1	13	1	2	0	1	0	2	2	1	9	22	5
fc411c712ca44f4bbc6e9c49c317c83a	MJINI MAGHARIB	Kiume	Urban	156	156	23.8042		-1.11	1.8		0	0	Overweight	0	1	0	0	2	0	2	2	0	2	0	0	0	2	0	0	0	10	2	2	1	0	2	2	2	2	13	23	5
fc411c712ca44f4bbc6e9c49c317c83a	MJINI MAGHARIB	Kiume	Urban	192	192	18.8778		0.94	-0.69		0	0	Normal	0	0	0	1	2	2	2	2	0	1	0	2	1	2	0	2	1	17	2	2	0	2	2	2	1	0	11	28	5
e9d0ab54ab774e5eb3bfc116cc4d4bf0	MJINI MAGHARIB	Kike	Urban	168	168	18.1391		-0.53	-0.58		0	0	Normal	0	0	0	1	2	0	0	0	0	1	0	0	0	2	0	0	0	5	2	2	2	2	1	2	0	1	12	17	2
4132d09a4f674e1aa57970609dbae766	MJINI MAGHARIB	Kike	Urban	156	156	16.5173		0.33	-1.05		0	0	Normal	0	0	0	1	0	0	2	2	0	0	0	1	1	2	1	0	2	11	1	2	1	2	0	1	1	0	8	19	3
8ebb6c793cc541bca5a0ab6b68b48096	MJINI MAGHARIB	Kike	Urban	156	156	19.0211		-0.72	0.09		0	0	Normal	0	0	0	1	0	0	2	0	0	1	1	2	1	2	0	2	2	13	1	2	2	2	0	2	1	2	12	25	5
e9d0ab54ab774e5eb3bfc116cc4d4bf0	MJINI MAGHARIB	Kike	Urban	168	168	27.7113		-1.37	2.07		0	0	Obesity	0	0	1	0	0	0	1	0	0	1	0	0	1	1	0	0	0	4	2	2	2	2	2	2	0	0	12	16	1
8ebb6c793cc541bca5a0ab6b68b48096	MJINI MAGHARIB	Kike	Urban	144	144	33.3074		0.45	3.2		0	0	Obesity	0	0	1	0	0	0	0	0	0	0	0	0	0	2	0	0	2	4	2	2	2	2	0	2	0	2	12	16	1
8ebb6c793cc541bca5a0ab6b68b48096	MJINI MAGHARIB	Kike	Urban	180	180	19.5799		-0.39	-0.23		0	0	Normal	0	0	0	1	0	0	0	0	0	1	0	0	0	1	0	0	0	2	2	2	2	2	0	2	1	2	13	15	1
fc411c712ca44f4bbc6e9c49c317c83a	MJINI MAGHARIB	Kiume	Urban	180	180	17.9244		-1.21	-0.85		0	0	Normal	0	0	0	1	1	0	2	2	0	2	1	0	0	2	0	0	0	10	2	2	2	2	2	1	2	1	14	24	5
4132d09a4f674e1aa57970609dbae766	MJINI MAGHARIB	Kike	Urban	144	144	15.6915		-0.59	-1.15		0	0	Normal	0	0	0	1	0	0	2	2	0	0	1	2	2	0	1	0	2	12	2	2	0	2	0	1	1	0	8	20	4
e9d0ab54ab774e5eb3bfc116cc4d4bf0	MJINI MAGHARIB	Kike	Urban	168	168	20.0835		0.12	0.19		0	0	Normal	0	0	0	1	0	0	1	0	0	0	0	0	0	0	0	0	0	1	1	2	2	2	2	2	1	0	12	13	1
4132d09a4f674e1aa57970609dbae766	MJINI MAGHARIB	Kike	Urban	144	144	19.876		-0.14	0.71		0	0	Normal	0	0	0	1	0	0	1	1	0	0	0	0	0	1	0	0	1	4	0	2	2	2	0	2	2	0	10	14	1
fc411c712ca44f4bbc6e9c49c317c83a	MJINI MAGHARIB	Kiume	Urban	180	180	16.1695		-0.08	-1.89		0	0	Normal	0	0	0	1	0	0	2	1	0	1	1	0	0	1	0	1	0	7	2	2	2	2	2	1	2	2	15	22	5
fc411c712ca44f4bbc6e9c49c317c83a	MJINI MAGHARIB	Kiume	Urban	144	144	14.3234		-2.04	-2.11		0	0	Thinness	1	0	0	0	1	0	2	2	0	1	0	0	1	2	0	2	0	11	2	2	0	2	2	2	0	2	12	23	5
e9d0ab54ab774e5eb3bfc116cc4d4bf0	MJINI MAGHARIB	Kike	Urban	168	168	17.1036		-0.91	-1.07		0	0	Normal	0	0	0	1	1	0	0	0	0	1	0	1	0	1	0	0	0	4	2	2	2	2	0	2	0	0	10	14	1
8ebb6c793cc541bca5a0ab6b68b48096	MJINI MAGHARIB	Kiume	Urban	180	180	19.3792		0.52	-0.17		0	0	Normal	0	0	0	1	1	0	1	0	0	0	1	1	0	2	0	1	2	9	2	2	2	1	0	1	1	1	10	19	3
fc411c712ca44f4bbc6e9c49c317c83a	MJINI MAGHARIB	Kiume	Urban	168	168	14.1104		-3.36	-3.12		0	0	Thinness	1	0	0	0	2	0	2	2	0	1	0	0	0	2	0	2	0	11	2	2	1	2	2	2	2	1	14	25	5
8ebb6c793cc541bca5a0ab6b68b48096	MJINI MAGHARIB	Kike	Urban	168	168	19.0225		-0.46	-0.21		0	0	Normal	0	0	0	1	0	0	1	0	0	1	0	0	0	2	0	0	1	5	1	2	2	2	0	2	2	2	13	18	2
4132d09a4f674e1aa57970609dbae766	MJINI MAGHARIB	Kike	Urban	156	156	23.8289		-0.44	1.51		0	0	Overweight	0	1	0	0	0	0	2	2	0	0	0	1	0	2	0	0	1	8	2	2	0	2	0	2	2	0	10	18	2
4132d09a4f674e1aa57970609dbae766	MJINI MAGHARIB	Kike	Urban	144	144	18.1947		0.52	0.08		0	0	Normal	0	0	0	1	1	0	2	2	0	0	0	1	0	1	0	0	2	9	2	2	0	2	0	2	1	0	9	18	2
24e5b746a8f64bc7950fc0de4feeb98f	MJINI MAGHARIB	Kike	Urban	168	168	19.0794		-1.47	-0.19		0	0	Normal	0	0	0	1	0	0	2	1	0	0	0	2	1	2	0	0	1	9	2	2	2	2	0	2	2	2	14	23	5
65526e9031e74ee0a6fc10c72c9223c6	MJINI MAGHARIB	Kiume	Urban	156	156	15.4053		-1.63	-1.64		0	0	Normal	0	0	0	1	0	1	2	0	0	1	0	0	1	2	0	1	2	10	2	2	1	2	0	1	1	2	11	21	4
7db12cbfbe7245b8b81d2fb09af5f887	MJINI MAGHARIB	Kike	Urban	168	168	34.067		-0.16	2.94		0	0	Obesity	0	0	1	0	1	0	2	2	0	0	0	0	1	2	2	0	2	12	2	2	0	2	0	0	1	2	9	21	4
65526e9031e74ee0a6fc10c72c9223c6	MJINI MAGHARIB	Kiume	Urban	156	156	18.6997		-1.92	0.21		0	0	Normal	0	0	0	1	1	0	0	1	1	1	1	0	0	2	0	1	2	10	2	2	2	1	1	1	1	2	12	22	5
e0a56fb2a4da4d3ebfe9b86215850d75	MJINI MAGHARIB	Kike	Urban	168	168	16.4982		-2.71	-1.38		0	0	Normal	0	0	0	1	0	0	0	0	1	0	0	0	1	1	0	0	0	3	2	2	2	2	0	2	0	2	12	15	1
24e5b746a8f64bc7950fc0de4feeb98f	MJINI MAGHARIB	Kike	Urban	156	156	19.8833		-1.29	0.4		0	0	Normal	0	0	0	1	1	0	1	0	0	0	0	0	0	1	0	0	2	5	2	2	1	1	2	1	0	2	11	16	1
24e5b746a8f64bc7950fc0de4feeb98f	MJINI MAGHARIB	Kike	Urban	180	180	28.5775		-0.14	2.06		0	0	Obesity	0	0	1	0	1	0	2	2	1	0	2	2	1	2	1	0	2	16	1	2	1	0	0	0	2	1	7	23	5
7db12cbfbe7245b8b81d2fb09af5f887	MJINI MAGHARIB	Kiume	Urban	156	156	18.7813		0.94	0.24		0	0	Normal	0	0	0	1	0	0	2	0	0	0	0	2	0	2	0	0	1	7	2	2	0	2	0	1	1	0	8	15	1
e0a56fb2a4da4d3ebfe9b86215850d75	MJINI MAGHARIB	Kiume	Urban	180	180	19.6815		-1.08	-0.04		0	0	Normal	0	0	0	1	1	1	0	1	0	0	0	1	0	1	0	0	1	6	2	2	1	1	0	1	1	0	8	14	1
65526e9031e74ee0a6fc10c72c9223c6	MJINI MAGHARIB	Kiume	Urban	156	156	19.2697		-0.28	0.44		0	0	Normal	0	0	0	1	0	0	0	0	0	0	0	0	0	2	1	1	1	5	2	2	2	2	1	2	2	2	15	20	4
e0a56fb2a4da4d3ebfe9b86215850d75	MJINI MAGHARIB	Kiume	Urban	168	168	16.8679		-1.22	-1.08		0	0	Normal	0	0	0	1	1	0	0	1	1	2	0	0	0	1	1	2	0	9	1	2	2	2	0	2	1	1	11	20	4
24e5b746a8f64bc7950fc0de4feeb98f	MJINI MAGHARIB	Kike	Urban	132	132	14.8943		-0.28	-1.28		0	0	Normal	0	0	0	1	1	0	0	1	0	0	1	0	1	2	0	0	1	7	2	2	2	2	1	2	2	2	15	22	5
65526e9031e74ee0a6fc10c72c9223c6	MJINI MAGHARIB	Kiume	Urban	144	144	20.6311		-0.34	1.23		0	0	Overweight	0	1	0	0	2	2	2	2	0	2	1	2	0	2	2	2	1	20	2	2	2	0	1	2	1	2	12	32	5
7db12cbfbe7245b8b81d2fb09af5f887	MJINI MAGHARIB	Kike	Urban	144	144	24.2491		1.27	1.86		0	0	Overweight	0	1	0	0	1	0	2	2	0	1	1	0	1	1	1	0	0	10	2	2	0	0	0	1	1	0	6	16	1
7db12cbfbe7245b8b81d2fb09af5f887	MJINI MAGHARIB	Kiume	Urban	168	168	18.6025		-2.58	-0.18		0	0	Normal	0	0	0	1	1	0	1	2	0	0	0	0	0	2	0	0	2	8	2	2	0	2	0	2	2	0	10	18	2
24e5b746a8f64bc7950fc0de4feeb98f	MJINI MAGHARIB	Kiume	Urban	144	144	14.8856		-0.97	-1.65		0	0	Normal	0	0	0	1	0	1	2	0	0	0	0	1	0	2	0	1	1	8	2	2	2	1	0	2	2	2	13	21	4
7db12cbfbe7245b8b81d2fb09af5f887	MJINI MAGHARIB	Kike	Urban	156	156	19.8056		-0.57	0.37		0	0	Normal	0	0	0	1	1	0	2	1	0	0	0	0	0	0	0	0	0	4	2	2	2	2	1	2	2	0	13	17	2
65526e9031e74ee0a6fc10c72c9223c6	MJINI MAGHARIB	Kiume	Urban	168	168	21.2311		1.06	0.83		0	0	Normal	0	0	0	1	1	1	1	0	0	0	1	0	1	0	0	0	0	5	2	2	2	2	2	2	2	2	16	21	4
7db12cbfbe7245b8b81d2fb09af5f887	MJINI MAGHARIB	Kike	Urban	156	156	22.5628		0.93	1.21		0	0	Overweight	0	1	0	0	0	0	1	2	0	0	1	2	1	0	1	0	0	8	1	2	0	0	0	2	1	2	8	16	1
65526e9031e74ee0a6fc10c72c9223c6	MJINI MAGHARIB	Kiume	Urban	180	180	20.9172		-2.81	0.43		0	0	Normal	0	0	0	1	0	1	1	1	0	0	0	0	1	2	0	2	2	10	2	2	0	2	2	2	0	2	12	22	5
7db12cbfbe7245b8b81d2fb09af5f887	MJINI MAGHARIB	Kike	Urban	168	168	21.9055		-0.63	0.77		0	0	Normal	0	0	0	1	0	0	2	1	0	0	1	1	0	0	0	0	1	6	2	2	1	2	0	2	1	1	11	17	2
65526e9031e74ee0a6fc10c72c9223c6	MJINI MAGHARIB	Kiume	Urban	156	156	19.8216		-1.11	0.65		0	0	Normal	0	0	0	1	0	1	0	1	0	0	0	0	0	2	0	1	2	7	2	2	2	2	0	2	0	2	12	19	3
e0a56fb2a4da4d3ebfe9b86215850d75	MJINI MAGHARIB	Kiume	Urban	156	156	18.2548		-0.88	0.01		0	0	Normal	0	0	0	1	0	0	2	0	1	0	0	0	1	1	0	0	0	5	2	2	1	2	0	2	1	2	12	17	2
24e5b746a8f64bc7950fc0de4feeb98f	MJINI MAGHARIB	Kiume	Urban	144	144	18.4447		0.26	0.42		0	0	Normal	0	0	0	1	2	0	2	1	0	0	0	1	1	2	0	0	1	10	2	2	2	1	1	2	2	2	14	24	5
e0a56fb2a4da4d3ebfe9b86215850d75	MJINI MAGHARIB	Kike	Urban	156	156	23.7097		-0.05	1.49		0	0	Overweight	0	1	0	0	0	0	1	1	0	0	1	0	1	2	0	0	2	8	2	2	2	1	0	2	2	2	13	21	4
e0a56fb2a4da4d3ebfe9b86215850d75	MJINI MAGHARIB	Kike	Urban	144	144	13.9358		-0.91	-2.34		0	0	Thinness	1	0	0	0	0	0	0	2	0	0	0	0	0	0	0	0	2	4	1	2	1	2	0	2	2	1	11	15	1
24e5b746a8f64bc7950fc0de4feeb98f	MJINI MAGHARIB	Kiume	Urban	180	180	15.6053		-1.19	-2.29		0	0	Thinness	1	0	0	0	1	1	2	1	1	0	1	2	1	2	1	0	1	14	1	2	1	1	1	1	1	0	8	22	5
fa56919c1ccc415ab6db3380b550c769	MJINI MAGHARIB	Kiume	Urban	72	72	14.5344	-1.31	-1.39	-0.61	0	0	0	Normal	0	0	0	1	1	0	2	2	0	0	1	1	0	2	1	0	1	11	2	2	1	2	0	2	1	0	10	21	4
fa56919c1ccc415ab6db3380b550c769	MJINI MAGHARIB	Kike	Urban	72	72	15.1452	-0.37	-0.55	-0.08	0	0	0	Normal	0	0	0	1	1	0	2	1	0	0	0	1	0	2	0	0	1	8	2	2	1	2	0	2	1	0	10	18	2
56e46693e8a74623b57e902d603e4f00	MJINI MAGHARIB	Kiume	Urban	84	84	15.0497	-0.16	0.05	-0.32	0	0	0	Normal	0	0	0	1	1	0	2	2	1	1	0	1	1	2	0	2	1	14	1	2	2	2	2	1	1	1	12	26	5
4dbc11d22d614b3f8b85cfdc4f98045e	MJINI MAGHARIB	Kiume	Urban	72	72	14.751	0.21	0.74	-0.43	0	0	0	Normal	0	0	0	1	0	0	1	1	0	0	1	0	0	1	0	0	1	5	2	2	2	2	0	2	0	1	11	16	1
4dbc11d22d614b3f8b85cfdc4f98045e	MJINI MAGHARIB	Kike	Urban	84	84	15.5833	-0.37	-0.79	0.11	0	0	0	Normal	0	0	0	1	0	0	1	0	0	1	0	0	0	2	0	0	1	5	2	2	2	0	0	2	0	2	10	15	1
4dbc11d22d614b3f8b85cfdc4f98045e	MJINI MAGHARIB	Kike	Urban	72	72	14.8423	-0.12	0.07	-0.28	0	0	0	Normal	0	0	0	1	0	0	1	0	0	2	0	0	0	2	0	0	0	5	2	2	2	2	0	2	0	1	11	16	1
fa56919c1ccc415ab6db3380b550c769	MJINI MAGHARIB	Kike	Urban	72	72	17.3308	1.49	1.21	1.16	0	0	0	Overweight	0	1	0	0	1	1	2	1	1	0	1	1	0	2	0	1	1	12	2	1	1	1	0	2	1	0	8	20	4
56e46693e8a74623b57e902d603e4f00	MJINI MAGHARIB	Kike	Urban	72	72	13.4493	-0.55	0.48	-1.33	0	0	0	Normal	0	0	0	1	1	0	2	2	0	1	1	0	0	2	0	1	1	11	2	2	1	1	2	2	2	1	13	24	5
56e46693e8a74623b57e902d603e4f00	MJINI MAGHARIB	Kike	Urban	84	84	14.1815	-0.69	-0.29	-0.81	0	0	0	Normal	0	0	0	1	1	0	2	0	0	2	1	1	0	2	0	2	1	12	1	2	2	2	2	2	1	1	13	25	5
4dbc11d22d614b3f8b85cfdc4f98045e	MJINI MAGHARIB	Kiume	Urban	72	72	14.5007	0	0.6	-0.64	0	0	0	Normal	0	0	0	1	1	0	1	0	0	0	0	0	0	2	0	0	1	5	2	2	2	1	0	2	0	1	10	15	1
56e46693e8a74623b57e902d603e4f00	MJINI MAGHARIB	Kike	Urban	72	72	13.5458	-0.35	0.74	-1.25	0	0	0	Normal	0	0	0	1	1	0	2	0	0	1	1	0	0	2	0	0	1	8	2	2	1	2	2	1	2	1	13	21	4
fa56919c1ccc415ab6db3380b550c769	MJINI MAGHARIB	Kike	Urban	84	84	15.925	0.01	-0.4	0.3	0	0	0	Normal	0	0	0	1	1	0	1	2	0	0	1	1	0	1	0	0	1	8	2	2	1	2	0	2	1	0	10	18	2
fa56919c1ccc415ab6db3380b550c769	MJINI MAGHARIB	Kike	Urban	84	84	16.708	0.36	-0.31	0.72	0	0	0	Normal	0	0	0	1	1	0	1	1	0	0	1	1	0	2	0	0	1	8	2	2	1	1	0	1	1	0	8	16	1
fa56919c1ccc415ab6db3380b550c769	MJINI MAGHARIB	Kiume	Urban	72	72	12.7698	-1.54	-0.25	-2.29	0	0	0	Thinness	1	0	0	0	1	0	2	1	0	1	1	1	0	1	0	1	0	9	2	2	1	2	0	1	1	0	9	18	2
fa56919c1ccc415ab6db3380b550c769	MJINI MAGHARIB	Kike	Urban	84	84	15.2829	-0.38	-0.61	-0.07	0	0	0	Normal	0	0	0	1	0	0	2	2	0	0	1	1	1	2	1	0	1	11	2	2	1	2	0	1	1	0	9	20	4
4dbc11d22d614b3f8b85cfdc4f98045e	MJINI MAGHARIB	Kiume	Urban	84	84	16.7909	0.43	-0.27	0.85	0	0	0	Normal	0	0	0	1	0	0	1	0	0	1	0	1	0	2	0	0	1	6	2	2	2	2	0	2	0	2	12	18	2
56e46693e8a74623b57e902d603e4f00	MJINI MAGHARIB	Kiume	Urban	72	72	12.9587	0.17	2.3	-2.09	0	0	0	Thinness	1	0	0	0	1	0	2	2	0	1	1	0	1	1	0	0	1	10	1	2	1	2	1	1	1	2	11	21	4
56e46693e8a74623b57e902d603e4f00	MJINI MAGHARIB	Kike	Urban	72	72	14.6835	-0.53	-0.47	-0.39	0	0	0	Normal	0	0	0	1	1	0	2	1	0	1	1	0	0	2	1	1	0	10	2	1	1	2	2	2	0	1	11	21	4
56e46693e8a74623b57e902d603e4f00	MJINI MAGHARIB	Kike	Urban	72	72	14.0363	-0.76	-0.34	-0.86	0	0	0	Normal	0	0	0	1	1	0	2	1	0	1	0	0	0	2	0	1	0	8	2	1	1	2	2	1	1	1	11	19	3
56e46693e8a74623b57e902d603e4f00	MJINI MAGHARIB	Kike	Urban	72	72	14.7056	0.16	0.66	-0.38	0	0	0	Normal	0	0	0	1	0	0	2	2	1	1	1	1	2	1	0	2	0	13	2	2	2	2	2	2	2	1	15	28	5
4dbc11d22d614b3f8b85cfdc4f98045e	MJINI MAGHARIB	Kiume	Urban	84	84	15.104	0.22	0.62	-0.28	0	0	0	Normal	0	0	0	1	0	0	0	0	0	1	0	0	0	1	0	0	1	3	2	2	2	2	0	2	1	1	12	15	1
4dbc11d22d614b3f8b85cfdc4f98045e	MJINI MAGHARIB	Kike	Urban	72	72	14.0909	-1.17	-1	-0.82	0	0	0	Normal	0	0	0	1	0	0	0	0	0	1	0	0	0	0	0	0	0	1	2	2	2	2	0	2	0	2	12	13	1
4dbc11d22d614b3f8b85cfdc4f98045e	MJINI MAGHARIB	Kike	Urban	72	72	12.9908	-1.42	-0.47	-1.73	0	0	0	Normal	0	0	0	1	0	0	1	0	0	1	0	0	0	2	0	0	1	5	2	2	2	2	0	2	1	2	13	18	2
56e46693e8a74623b57e902d603e4f00	MJINI MAGHARIB	Kiume	Urban	84	84	14.2056	-1.71	-1.56	-1	0	0	0	Normal	0	0	0	1	2	0	2	1	0	0	1	2	0	2	2	2	1	15	2	2	1	2	2	1	2	2	14	29	5
fa56919c1ccc415ab6db3380b550c769	MJINI MAGHARIB	Kike	Urban	72	72	13.4697	-0.78	0.09	-1.32	0	0	0	Normal	0	0	0	1	1	0	2	2	0	0	1	1	1	2	0	0	0	10	2	2	1	2	0	1	1	0	9	19	3
4dbc11d22d614b3f8b85cfdc4f98045e	MJINI MAGHARIB	Kike	Urban	72	72	14.5611	-1.07	-1.2	-0.48	0	0	0	Normal	0	0	0	1	0	0	1	1	0	1	0	0	0	2	0	0	1	6	2	2	2	2	0	1	0	2	11	17	2
b7397b82451c42cca6f75a1f139bb796	MJINI MAGHARIB	Kiume	Urban	132	132	16.2517		0.38	-0.39		0	0	Normal	0	0	0	1	0	0	1	2	0	0	1	1	0	1	0	0	1	7	2	2	2	2	0	1	2	0	11	18	2
85d3e238cca0483b8a56801c212d32a0	MJINI MAGHARIB	Kiume	Urban	156	156	16.933		-2.63	-0.66		0	0	Normal	0	0	0	1	0	2	1	0	1	1	0	0	2	2	0	0	0	9	2	2	2	2	1	2	0	2	13	22	5
85d3e238cca0483b8a56801c212d32a0	MJINI MAGHARIB	Kiume	Urban	132	132	15.9846		-0.06	-0.55		0	0	Normal	0	0	0	1	0	1	2	0	0	2	1	1	1	0	0	2	1	11	1	1	2	2	2	1	1	2	12	23	5
85d3e238cca0483b8a56801c212d32a0	MJINI MAGHARIB	Kiume	Urban	144	144	16.8144		-1.85	-0.38		0	0	Normal	0	0	0	1	0	0	2	2	0	1	0	0	0	2	0	1	0	8	2	2	2	2	2	2	2	0	14	22	5
85d3e238cca0483b8a56801c212d32a0	MJINI MAGHARIB	Kiume	Urban	156	156	14.1571		-2.23	-2.66		0	0	Thinness	1	0	0	0	2	1	0	1	0	1	0	0	0	2	0	0	1	8	2	2	1	2	1	2	1	0	11	19	3
85d3e238cca0483b8a56801c212d32a0	MJINI MAGHARIB	Kiume	Urban	144	144	15.6359		-2.26	-1.1		0	0	Normal	0	0	0	1	0	2	2	2	0	0	1	1	1	2	0	2	2	15	1	2	0	2	2	2	1	2	12	27	5
85d3e238cca0483b8a56801c212d32a0	MJINI MAGHARIB	Kiume	Urban	156	156	15.6248		0.61	-1.49		0	0	Normal	0	0	0	1	1	0	2	2	0	1	1	0	0	2	0	0	1	10	2	2	1	2	2	2	2	0	13	23	5
03193a85a2b3456c9431f4b190ddd850	MJINI MAGHARIB	Kike	Urban	132	132	16.1778		0.75	-0.53		0	0	Normal	0	0	0	1	0	0	1	0	0	0	0	2	0	2	0	0	1	6	2	2	2	2	0	2	0	2	12	18	2
b7397b82451c42cca6f75a1f139bb796	MJINI MAGHARIB	Kiume	Urban	168	168	15.9868		-3.05	-1.64		0	0	Normal	0	0	0	1	1	0	1	2	0	0	0	1	0	2	0	0	1	8	2	2	2	2	0	2	2	0	12	20	4
b7397b82451c42cca6f75a1f139bb796	MJINI MAGHARIB	Kike	Urban	156	156	24.169		-0.72	1.59		0	0	Overweight	0	1	0	0	0	0	2	2	1	1	1	1	1	1	0	0	0	10	1	2	2	2	0	2	2	0	11	21	4
85d3e238cca0483b8a56801c212d32a0	MJINI MAGHARIB	Kiume	Urban	132	132	18.9306		0.12	0.91		0	0	Normal	0	0	0	1	0	1	2	2	0	1	0	1	0	2	0	0	1	10	2	2	2	2	2	2	1	2	15	25	5
03193a85a2b3456c9431f4b190ddd850	MJINI MAGHARIB	Kike	Urban	132	132	16.3308		1.76	-0.45		0	0	Normal	0	0	0	1	1	0	1	0	0	0	1	1	0	2	1	1	0	8	2	2	2	2	0	2	0	1	11	19	3
b7397b82451c42cca6f75a1f139bb796	MJINI MAGHARIB	Kike	Urban	144	144	20.1373		1.76	0.79		0	0	Normal	0	0	0	1	0	0	0	2	0	0	0	0	0	2	0	0	1	5	2	2	1	2	0	2	1	1	11	16	1
03193a85a2b3456c9431f4b190ddd850	MJINI MAGHARIB	Kike	Urban	132	132	17.2617		0.29	0.01		0	0	Normal	0	0	0	1	1	0	0	0	0	0	0	0	0	1	0	0	0	2	2	2	2	2	0	2	0	0	10	12	1
03193a85a2b3456c9431f4b190ddd850	MJINI MAGHARIB	Kike	Urban	144	144	13.9592		-0.17	-2.32		0	0	Thinness	1	0	0	0	0	0	1	0	0	0	1	0	0	2	0	0	2	6	2	2	2	2	0	2	0	2	12	18	2
85d3e238cca0483b8a56801c212d32a0	MJINI MAGHARIB	Kiume	Urban	144	144	15.1677		-0.93	-1.43		0	0	Normal	0	0	0	1	1	0	2	1	0	1	1	1	0	2	0	2	0	11	2	2	1	2	2	1	1	0	11	22	5
03193a85a2b3456c9431f4b190ddd850	MJINI MAGHARIB	Kike	Urban	132	132	16.3428		-0.44	-0.44		0	0	Normal	0	0	0	1	0	0	2	0	0	1	1	0	0	1	0	0	0	5	2	2	2	2	0	2	0	2	12	17	2
b7397b82451c42cca6f75a1f139bb796	MJINI MAGHARIB	Kike	Urban	144	144	15.6216		-1.72	-1.19		0	0	Normal	0	0	0	1	0	0	1	2	0	0	0	1	0	2	0	0	0	6	2	2	1	2	0	2	1	0	10	16	1
b7397b82451c42cca6f75a1f139bb796	MJINI MAGHARIB	Kike	Urban	168	168	20.6186		-1.11	0.37		0	0	Normal	0	0	0	1	0	0	2	2	0	0	0	2	2	2	0	0	1	11	2	2	0	2	0	2	2	0	10	21	4
85d3e238cca0483b8a56801c212d32a0	MJINI MAGHARIB	Kiume	Urban	144	144	15.3579		-1.07	-1.3		0	0	Normal	0	0	0	1	0	0	1	0	0	0	0	0	0	0	0	0	0	1	1	2	2	2	2	2	2	1	14	15	1
b7397b82451c42cca6f75a1f139bb796	MJINI MAGHARIB	Kiume	Urban	144	144	16.8195		-0.39	-0.37		0	0	Normal	0	0	0	1	1	0	2	2	1	0	0	2	1	1	0	0	2	12	1	1	1	2	0	0	2	0	7	19	3
85d3e238cca0483b8a56801c212d32a0	MJINI MAGHARIB	Kiume	Urban	120	120	26.8254	2.35	-0.5	3.16	0	0	0	Obesity	0	0	1	0	2	2	0	2	0	0	0	0	1	1	0	0	0	8	2	2	2	2	2	2	2	2	16	24	5
03193a85a2b3456c9431f4b190ddd850	MJINI MAGHARIB	Kike	Urban	144	144	23.3328		0.14	1.66		0	0	Overweight	0	1	0	0	0	0	0	0	0	0	0	0	0	0	0	0	0	0	2	2	2	2	0	2	2	2	14	14	1
b7397b82451c42cca6f75a1f139bb796	MJINI MAGHARIB	Kike	Urban	144	144	19.7179		1.19	0.65		0	0	Normal	0	0	0	1	0	0	1	1	0	0	0	0	0	1	0	0	0	3	2	2	1	2	0	2	1	0	10	13	1
03193a85a2b3456c9431f4b190ddd850	MJINI MAGHARIB	Kike	Urban	168	168	19.6531		-0.27	0.03		0	0	Normal	0	0	0	1	2	0	0	0	0	0	1	2	0	2	0	0	1	8	2	2	2	1	0	2	1	2	12	20	4
03193a85a2b3456c9431f4b190ddd850	MJINI MAGHARIB	Kike	Urban	132	132	16.4103		-0.5	-0.4		0	0	Normal	0	0	0	1	1	0	1	0	0	0	0	1	0	2	0	1	1	7	2	2	2	1	0	1	0	2	10	17	2
03193a85a2b3456c9431f4b190ddd850	MJINI MAGHARIB	Kike	Urban	132	132	16.9112		0.11	-0.16		0	0	Normal	0	0	0	1	1	0	2	0	0	0	0	0	0	2	0	2	1	8	2	2	1	2	0	1	1	1	10	18	2
b7397b82451c42cca6f75a1f139bb796	MJINI MAGHARIB	Kiume	Urban	132	132	17.9735		-0.06	0.51		0	0	Normal	0	0	0	1	0	0	2	2	0	0	1	1	0	2	0	0	1	9	2	2	1	1	0	0	1	0	7	16	1
19e2f34c4c7947c3b55e9f2d7e45bc9a	MJINI MAGHARIB	Kike	Urban	120	120	17.9083	0.5	0.12	0.58	0	0	0	Normal	0	0	0	1	1	0	2	0	2	0	1	0	1	2	0	0	1	10	2	2	0	1	2	1	1	1	10	20	4
9e9175d157d04101b5134fcb3c853ad7	MJINI MAGHARIB	Kiume	Urban	108	108	14.6733	-2.03	-2.06	-0.96	0	0	0	Normal	0	0	0	1	1	0	0	0	1	2	2	1	1	1	0	0	1	10	2	2	2	1	2	2	2	1	14	24	5
19e2f34c4c7947c3b55e9f2d7e45bc9a	MJINI MAGHARIB	Kike	Urban	120	120	15.2072	-1.03	-0.88	-0.77	0	0	0	Normal	0	0	0	1	0	0	2	0	0	1	1	0	1	2	0	0	2	9	1	2	2	2	2	2	2	1	14	23	5
19e2f34c4c7947c3b55e9f2d7e45bc9a	MJINI MAGHARIB	Kike	Urban	108	108	14.2044	-0.85	-0.15	-1.16	0	0	0	Normal	0	0	0	1	1	0	0	0	1	0	2	0	1	2	0	0	1	8	2	2	1	1	2	2	2	2	14	22	5
64e7cda220f549b3889451a091ac81e5	MJINI MAGHARIB	Kike	Urban	108	108	16.3032	0.73	1.24	0.11	0	0	0	Normal	0	0	0	1	0	1	1	0	1	0	1	1	0	1	1	0	0	7	2	2	2	2	0	2	1	2	13	20	4
19e2f34c4c7947c3b55e9f2d7e45bc9a	MJINI MAGHARIB	Kike	Urban	96	96	11.0434	-0.89	2.41	-3.83	0	0	0	Thinness	1	0	0	0	2	1	1	0	1	0	0	0	0	2	1	1	1	10	2	2	2	1	1	1	1	2	12	22	5
19e2f34c4c7947c3b55e9f2d7e45bc9a	MJINI MAGHARIB	Kike	Urban	108	108	15.1063	-1.75	-2.16	-0.56	0	0	0	Normal	0	0	0	1	0	0	2	1	1	1	1	0	1	1	1	0	1	10	1	2	1	1	0	1	1	1	8	18	2
64e7cda220f549b3889451a091ac81e5	MJINI MAGHARIB	Kike	Urban	120	120	13.6567	-1.51	-0.52	-1.85	0	0	0	Normal	0	0	0	1	2	0	0	0	0	0	0	0	0	1	1	0	0	4	2	2	1	1	0	2	2	2	12	16	1
64e7cda220f549b3889451a091ac81e5	MJINI MAGHARIB	Kike	Urban	120	120	16.536	-0.08	-0.13	-0.04	0	0	0	Normal	0	0	0	1	2	0	2	2	1	0	1	2	0	0	0	0	0	10	0	2	0	2	0	2	1	2	9	19	3
64e7cda220f549b3889451a091ac81e5	MJINI MAGHARIB	Kike	Urban	132	132	13.8661		-0.78	-2.02		0	0	Thinness	1	0	0	0	1	0	0	0	1	1	1	1	0	1	0	1	1	8	2	2	2	0	1	2	2	1	12	20	4
9e9175d157d04101b5134fcb3c853ad7	MJINI MAGHARIB	Kiume	Urban	108	108	15.5995	-0.74	-0.91	-0.29	0	0	0	Normal	0	0	0	1	0	0	0	0	1	1	1	2	1	1	1	0	1	9	1	2	2	2	2	2	1	2	14	23	5
64e7cda220f549b3889451a091ac81e5	MJINI MAGHARIB	Kike	Urban	108	108	14.1666	-0.96	-0.29	-1.19	0	0	0	Normal	0	0	0	1	1	0	0	1	2	0	1	0	0	2	0	0	0	7	1	2	1	2	0	2	1	2	11	18	2
9e9175d157d04101b5134fcb3c853ad7	MJINI MAGHARIB	Kiume	Urban	108	108	17.8801	-0.34	-1.72	0.99	0	0	0	Normal	0	0	0	1	1	1	0	1	1	1	2	0	0	1	0	0	1	9	2	1	1	2	2	2	2	2	14	23	5
9e9175d157d04101b5134fcb3c853ad7	MJINI MAGHARIB	Kiume	Urban	108	108	19.0116	1.29	0.42	1.47	0	0	0	Overweight	0	1	0	0	0	1	0	0	0	1	1	1	1	2	1	2	1	11	1	2	1	2	2	2	0	2	12	23	5
9e9175d157d04101b5134fcb3c853ad7	MJINI MAGHARIB	Kiume	Urban	108	108	19.9503	1.64	0.57	1.82	0	0	0	Overweight	0	1	0	0	1	1	0	0	0	0	1	0	0	1	0	2	1	7	2	2	2	1	2	1	2	2	14	21	4
9e9175d157d04101b5134fcb3c853ad7	MJINI MAGHARIB	Kiume	Urban	108	108	13.4086	-1.78	-0.79	-2.08	0	0	0	Thinness	1	0	0	0	0	1	0	0	1	0	1	2	1	1	1	0	2	10	1	1	1	1	2	1	0	2	9	19	3
9e9175d157d04101b5134fcb3c853ad7	MJINI MAGHARIB	Kiume	Urban	108	108	14.4916	-1.31	-0.96	-1.11	0	0	0	Normal	0	0	0	1	2	1	1	1	0	1	0	1	0	2	1	1	1	12	2	1	1	1	2	2	2	2	13	25	5
9e9175d157d04101b5134fcb3c853ad7	MJINI MAGHARIB	Kiume	Urban	120	120	12.5844	-3.62	-2.49	-3.2	0	0	0	Thinness	1	0	0	0	1	1	1	1	1	1	1	1	1	1	1	0	1	12	1	2	1	1	2	2	2	1	12	24	5
64e7cda220f549b3889451a091ac81e5	MJINI MAGHARIB	Kike	Urban	120	120	12.216	-2.78	-1.23	-3.15	0	0	0	Thinness	1	0	0	0	0	0	2	1	2	0	0	0	0	1	0	0	0	6	2	2	2	2	0	2	1	2	13	19	3
9e9175d157d04101b5134fcb3c853ad7	MJINI MAGHARIB	Kiume	Urban	120	120	14.8518	-1.57	-1.42	-1.05	0	0	0	Normal	0	0	0	1	1	2	0	1	0	2	1	1	1	0	0	2	1	12	2	2	1	2	2	2	1	2	14	26	5
64e7cda220f549b3889451a091ac81e5	MJINI MAGHARIB	Kiume	Urban	108	108	15.6876	-0.14	-0.03	-0.23	0	0	0	Normal	0	0	0	1	1	0	1	1	0	0	1	0	0	2	1	2	0	9	2	2	1	2	1	1	1	2	12	21	4
19e2f34c4c7947c3b55e9f2d7e45bc9a	MJINI MAGHARIB	Kike	Urban	120	120	14.347	-1.3	-0.71	-1.33	0	0	0	Normal	0	0	0	1	0	0	1	0	0	0	0	0	0	2	0	1	1	5	2	2	2	2	2	2	2	2	16	21	4
64e7cda220f549b3889451a091ac81e5	MJINI MAGHARIB	Kiume	Urban	108	108	14.9474	-0.71	-0.41	-0.75	0	0	0	Normal	0	0	0	1	0	0	1	0	0	0	0	2	1	2	0	1	1	8	2	2	2	2	0	2	2	2	14	22	5
19e2f34c4c7947c3b55e9f2d7e45bc9a	MJINI MAGHARIB	Kiume	Urban	108	108	15.3825	-0.69	-0.68	-0.44	0	0	0	Normal	0	0	0	1	1	2	2	0	1	1	0	0	1	2	1	0	0	11	2	2	1	1	2	1	1	1	11	22	5
64e7cda220f549b3889451a091ac81e5	MJINI MAGHARIB	Kike	Urban	108	108	15.4766	-0.36	-0.23	-0.34	0	0	0	Normal	0	0	0	1	1	0	1	0	1	0	2	1	0	0	0	1	0	7	2	2	1	2	0	2	2	1	12	19	3
19e2f34c4c7947c3b55e9f2d7e45bc9a	MJINI MAGHARIB	Kiume	Urban	108	108	11.809	-0.8	2.15	-3.81	0	0	0	Thinness	1	0	0	0	1	1	1	1	0	1	0	0	1	1	1	0	0	8	2	2	1	2	1	1	1	1	11	19	3
19e2f34c4c7947c3b55e9f2d7e45bc9a	MJINI MAGHARIB	Kike	Urban	108	108	12.6937	-1.26	0.39	-2.4	0	0	0	Thinness	1	0	0	0	1	0	0	1	0	0	1	0	0	0	0	0	0	3	2	2	2	2	2	2	2	2	16	19	3
9e9175d157d04101b5134fcb3c853ad7	MJINI MAGHARIB	Kiume	Urban	120	120	15.9773	-1.1	-1.49	-0.28	0	0	0	Normal	0	0	0	1	1	1	1	2	2	2	1	1	1	2	1	2	1	18	0	1	2	0	1	0	1	1	6	24	5
a29887bc5bce4a8b8087f21834566262	MJINI MAGHARIB	Kike	Urban	72	72	12.8116	-1.79	-0.86	-1.9	0	0	0	Normal	0	0	0	1	0	0	0	0	0	0	0	0	0	1	0	0	0	1	2	2	2	2	1	2	2	1	14	15	1
cce8b770f8d341b186589d3d16bb07ad	MJINI MAGHARIB	Kiume	Urban	84	84	14.1777	-2.87	-3	-1.03	0	0	0	Normal	0	0	0	1	0	0	1	0	0	0	0	0	0	1	0	0	0	2	2	2	2	2	2	2	2	1	15	17	2
b6b9d74cc94a49a09eb7fe412ca6cbf9	MJINI MAGHARIB	Kike	Urban	156	156	14.8705		-1.71	-2.04		0	0	Thinness	1	0	0	0	0	0	1	0	0	0	1	2	0	2	0	0	1	7	2	2	2	2	0	2	0	2	12	19	3
1a63258f1fc84e1a9c5cf48c554faca6	MJINI MAGHARIB	Kiume	Urban	156	156	17.0349		-0.28	-0.61		0	0	Normal	0	0	0	1	1	0	1	1	0	1	1	2	0	2	2	0	0	11	2	2	2	2	1	2	1	2	14	25	5
f6e93ef5cc7248c786914bf1ebc0b32d	MJINI MAGHARIB	Kiume	Urban	156	156	15.319		-1.07	-1.71		0	0	Normal	0	0	0	1	0	0	1	1	0	0	0	1	0	1	1	0	2	7	2	2	1	2	0	2	2	0	11	18	2
f6e93ef5cc7248c786914bf1ebc0b32d	MJINI MAGHARIB	Kike	Urban	132	132	26.6256		1.93	2.52		0	0	Obesity	0	0	1	0	0	0	2	2	0	0	0	1	0	2	1	0	2	10	2	2	0	2	0	1	1	0	8	18	2
faf0116f498948c7b4d2d4751bdeed8c	MJINI MAGHARIB	Kike	Urban	168	168	15.6016		-0.3	-1.9		0	0	Normal	0	0	0	1	1	0	2	2	0	0	1	2	1	2	0	0	1	12	2	2	1	1	1	2	2	1	12	24	5
1a63258f1fc84e1a9c5cf48c554faca6	MJINI MAGHARIB	Kiume	Urban	156	156	14.3321		-2.56	-2.51		0	0	Thinness	1	0	0	0	1	1	1	1	0	0	1	2	1	0	0	1	1	10	2	2	1	2	1	1	1	2	12	22	5
f6e93ef5cc7248c786914bf1ebc0b32d	MJINI MAGHARIB	Kike	Urban	156	156	22.1578		0	1.1		0	0	Overweight	0	1	0	0	1	0	2	2	1	0	0	1	1	2	0	0	1	11	2	2	0	1	0	0	1	0	6	17	2
49090c579b1f43f2b814b2ab9cd03fd0	MJINI MAGHARIB	Kiume	Urban	144	144	15.1515		-0.56	-1.45		0	0	Normal	0	0	0	1	1	0	2	1	0	1	2	0	2	1	0	0	0	10	2	2	0	1	1	2	1	0	9	19	3
49090c579b1f43f2b814b2ab9cd03fd0	MJINI MAGHARIB	Kiume	Urban	156	156	15.6431		-2.03	-1.47		0	0	Normal	0	0	0	1	0	0	0	0	0	0	0	0	0	2	0	0	0	2	2	2	1	2	1	2	1	2	13	15	1
1a63258f1fc84e1a9c5cf48c554faca6	MJINI MAGHARIB	Kiume	Urban	180	180	14.6701		-4.72	-3.03		0	0	Thinness	1	0	0	0	1	1	1	0	0	0	0	1	0	2	0	1	1	8	2	2	2	2	2	2	1	2	15	23	5
f6e93ef5cc7248c786914bf1ebc0b32d	MJINI MAGHARIB	Kike	Urban	144	144	17.2077		0.07	-0.35		0	0	Normal	0	0	0	1	1	0	2	2	0	0	0	2	0	2	0	0	1	10	2	2	0	2	0	2	2	0	10	20	4
faf0116f498948c7b4d2d4751bdeed8c	MJINI MAGHARIB	Kike	Urban	144	144	15.6028		-2.49	-1.2		0	0	Normal	0	0	0	1	1	0	1	1	0	0	1	1	0	2	0	0	2	9	2	2	2	2	2	1	2	2	15	24	5
cdf1d9a467fc4b2b87925fca36d6fe8c	MJINI MAGHARIB	Kiume	Urban	168	168	17.1328		-0.74	-0.93		0	0	Normal	0	0	0	1	0	0	2	1	0	2	0	1	1	2	0	1	0	10	2	2	0	2	2	2	2	0	12	22	5
b6b9d74cc94a49a09eb7fe412ca6cbf9	MJINI MAGHARIB	Kike	Urban	144	144	16.9856		0.51	-0.46		0	0	Normal	0	0	0	1	1	0	0	0	0	1	0	1	1	1	1	0	1	7	2	2	2	2	0	1	0	0	9	16	1
f6e93ef5cc7248c786914bf1ebc0b32d	MJINI MAGHARIB	Kike	Urban	156	156	23.1381		0.71	1.35		0	0	Overweight	0	1	0	0	2	0	1	2	0	0	0	0	0	2	0	0	1	8	2	2	1	1	0	2	2	0	10	18	2
cdf1d9a467fc4b2b87925fca36d6fe8c	MJINI MAGHARIB	Kiume	Urban	156	156	16.4264		0.76	-0.96		0	0	Normal	0	0	0	1	0	1	2	2	0	1	0	0	0	1	0	0	0	7	2	2	2	2	2	2	2	1	15	22	5
faf0116f498948c7b4d2d4751bdeed8c	MJINI MAGHARIB	Kike	Urban	144	144	18.9655		0.61	0.39		0	0	Normal	0	0	0	1	1	0	1	0	0	0	0	0	0	0	0	0	2	4	2	2	2	2	1	2	2	2	15	19	3
faf0116f498948c7b4d2d4751bdeed8c	MJINI MAGHARIB	Kike	Urban	156	156	22.0896		-0.75	1.08		0	0	Overweight	0	1	0	0	1	1	1	0	0	0	1	0	0	0	0	0	0	4	1	2	2	1	1	2	2	2	13	17	2
b6b9d74cc94a49a09eb7fe412ca6cbf9	MJINI MAGHARIB	Kike	Urban	156	156	22.9193		0.51	1.3		0	0	Overweight	0	1	0	0	1	0	0	0	0	1	0	0	0	0	0	2	0	4	2	2	2	2	2	2	0	2	14	18	2
49090c579b1f43f2b814b2ab9cd03fd0	MJINI MAGHARIB	Kike	Urban	168	168	19.85		-1.28	0.1		0	0	Normal	0	0	0	1	1	0	0	0	1	0	0	0	0	1	0	0	0	3	2	2	2	2	0	2	2	0	12	15	1
49090c579b1f43f2b814b2ab9cd03fd0	MJINI MAGHARIB	Kike	Urban	156	156	15.1683		-1.54	-1.85		0	0	Normal	0	0	0	1	0	0	0	0	0	0	1	0	0	1	0	0	0	2	2	2	2	2	0	2	2	0	12	14	1
faf0116f498948c7b4d2d4751bdeed8c	MJINI MAGHARIB	Kiume	Urban	168	168	19.3025		-0.78	0.13		0	0	Normal	0	0	0	1	0	0	2	1	0	0	0	1	0	0	0	1	1	6	2	2	1	1	1	2	2	2	13	19	3
cdf1d9a467fc4b2b87925fca36d6fe8c	MJINI MAGHARIB	Kiume	Urban	144	144	16.5103		1.15	-0.55		0	0	Normal	0	0	0	1	0	0	1	2	0	2	0	0	0	2	0	1	0	8	2	2	2	2	2	2	2	2	16	24	5
1a63258f1fc84e1a9c5cf48c554faca6	MJINI MAGHARIB	Kiume	Urban	168	168	17.5367		-1.75	-0.7		0	0	Normal	0	0	0	1	2	1	1	1	1	1	0	1	1	1	1	2	1	14	1	1	1	1	1	1	1	2	9	23	5
cdf1d9a467fc4b2b87925fca36d6fe8c	MJINI MAGHARIB	Kiume	Urban	168	168	14.0362		-1.66	-3.19		0	0	Thinness	1	0	0	0	0	0	1	1	1	1	0	1	0	2	0	1	0	8	2	2	0	2	2	2	2	2	14	22	5
b6b9d74cc94a49a09eb7fe412ca6cbf9	MJINI MAGHARIB	Kike	Urban	192	192	15.7534		0.01	-2.24		0	0	Thinness	1	0	0	0	0	0	1	0	0	0	0	0	0	2	0	0	1	4	2	2	2	2	0	2	2	2	14	18	2
1a63258f1fc84e1a9c5cf48c554faca6	MJINI MAGHARIB	Kiume	Urban	156	156	15.6572		-0.68	-1.46		0	0	Normal	0	0	0	1	0	0	1	1	0	1	0	2	1	1	0	1	1	9	2	2	1	2	1	2	1	2	13	22	5
b8973863755c4bf785095fedaac5fe3e	MJINI MAGHARIB	Kiume	Urban	156	156	17.321		1.29	-0.45		0	0	Normal	0	0	0	1	1	1	1	0	0	1	1	2	0	2	0	2	1	12	0	0	1	2	1	2	1	2	9	21	4
51391243d20f4a70983e099302d93a1f	MJINI MAGHARIB	Kike	Urban	168	168	22.2008		-2.69	0.85		0	0	Normal	0	0	0	1	0	0	2	2	0	0	0	0	0	2	0	0	0	6	0	2	0	2	0	2	1	0	7	13	1
b8973863755c4bf785095fedaac5fe3e	MJINI MAGHARIB	Kiume	Urban	192	192	18.1677		-0.27	-1.04		0	0	Normal	0	0	0	1	1	2	1	1	0	0	0	1	1	2	1	1	1	12	2	2	1	0	2	1	1	1	10	22	5
51391243d20f4a70983e099302d93a1f	MJINI MAGHARIB	Kike	Urban	180	180	18.2432		-0.52	-0.78		0	0	Normal	0	0	0	1	1	0	1	1	0	0	1	0	0	0	0	2	0	6	2	2	2	2	0	2	2	0	12	18	2
b8973863755c4bf785095fedaac5fe3e	MJINI MAGHARIB	Kiume	Urban	180	180	21.4495		-0.06	0.62		0	0	Normal	0	0	0	1	2	1	1	0	0	0	0	0	1	2	0	0	2	9	1	2	2	2	2	2	1	2	14	23	5
51391243d20f4a70983e099302d93a1f	MJINI MAGHARIB	Kike	Urban	180	180	19.4485		-1.99	-0.28		0	0	Normal	0	0	0	1	0	0	0	1	0	0	1	0	0	1	0	0	0	3	2	2	2	2	0	2	2	2	14	17	2
59b59ba9693f49c89b7df5b3244e89b7	MJINI MAGHARIB	Kike	Urban	168	168	26.9098		-1.06	1.93		0	0	Overweight	0	1	0	0	0	0	1	2	0	0	0	0	0	2	0	0	1	6	2	2	0	2	0	2	0	2	10	16	1
51391243d20f4a70983e099302d93a1f	MJINI MAGHARIB	Kiume	Urban	144	144	18.6203		0.26	0.5		0	0	Normal	0	0	0	1	0	1	2	1	2	0	0	0	0	0	0	0	0	6	2	2	2	2	0	0	2	1	11	17	2
59b59ba9693f49c89b7df5b3244e89b7	MJINI MAGHARIB	Kike	Urban	168	168	22.1902		-0.78	0.85		0	0	Normal	0	0	0	1	2	2	2	0	0	0	1	0	0	2	0	0	2	11	2	2	2	2	2	1	2	0	13	24	5
b8973863755c4bf785095fedaac5fe3e	MJINI MAGHARIB	Kiume	Urban	216	216	18.415		-1.41	-1.4		0	0	Normal	0	0	0	1	2	1	0	0	1	0	1	0	1	1	1	0	2	10	1	1	1	0	1	1	1	1	7	17	2
51391243d20f4a70983e099302d93a1f	MJINI MAGHARIB	Kike	Urban	180	180	20.835		-2.16	0.21		0	0	Normal	0	0	0	1	1	0	2	0	0	0	1	0	1	1	0	1	1	8	1	2	1	1	0	1	1	1	8	16	1
59b59ba9693f49c89b7df5b3244e89b7	MJINI MAGHARIB	Kike	Urban	168	168	20.4998		-1.02	0.33		0	0	Normal	0	0	0	1	1	0	2	0	0	0	0	0	2	1	1	0	1	8	1	2	2	2	1	2	1	2	13	21	4
59b59ba9693f49c89b7df5b3244e89b7	MJINI MAGHARIB	Kike	Urban	180	180	30.8423		-5.27	2.42		0	0	Obesity	0	0	1	0	0	0	0	0	0	0	0	0	0	0	0	0	1	1	2	2	2	2	1	2	2	2	15	16	1
51391243d20f4a70983e099302d93a1f	MJINI MAGHARIB	Kike	Urban	180	180	19.1962		-1	-0.38		0	0	Normal	0	0	0	1	1	0	1	1	0	1	0	0	1	2	0	0	2	9	1	2	1	2	0	1	2	0	9	18	2
59b59ba9693f49c89b7df5b3244e89b7	MJINI MAGHARIB	Kike	Urban	180	180	16.716		-0.21	-1.52		0	0	Normal	0	0	0	1	0	0	0	1	1	1	0	0	1	1	1	1	2	9	1	2	2	0	1	0	2	1	9	18	2
51391243d20f4a70983e099302d93a1f	MJINI MAGHARIB	Kike	Urban	168	168	17.916		-0.81	-0.68		0	0	Normal	0	0	0	1	1	0	1	2	0	0	1	0	0	2	0	1	0	8	2	2	2	2	0	2	2	2	14	22	5
59b59ba9693f49c89b7df5b3244e89b7	MJINI MAGHARIB	Kike	Urban	156	156	21.2585		0.09	0.84		0	0	Normal	0	0	0	1	0	0	0	1	0	0	0	0	0	2	0	0	0	3	2	2	2	2	1	2	0	2	13	16	1
b8973863755c4bf785095fedaac5fe3e	MJINI MAGHARIB	Kiume	Urban	180	180	21.03		-0.31	0.47		0	0	Normal	0	0	0	1	1	2	1	0	0	0	0	1	0	2	0	1	0	8	1	1	1	2	2	0	0	0	7	15	1
59b59ba9693f49c89b7df5b3244e89b7	MJINI MAGHARIB	Kiume	Urban	168	168	15.0294		-0.22	-2.34		0	0	Thinness	1	0	0	0	1	0	2	1	0	0	0	0	0	2	0	0	2	8	2	2	1	0	2	2	0	2	11	19	3
b8973863755c4bf785095fedaac5fe3e	MJINI MAGHARIB	Kiume	Urban	180	180	13.2161		-1.01	-4.15		0	0	Thinness	1	0	0	0	2	1	0	0	1	1	1	1	2	2	0	2	2	15	1	2	1	1	0	0	1	1	7	22	5
b8973863755c4bf785095fedaac5fe3e	MJINI MAGHARIB	Kiume	Urban	168	168	17.3085		0	-0.83		0	0	Normal	0	0	0	1	1	1	2	2	0	0	1	1	1	1	0	2	2	14	0	2	0	1	1	1	1	2	8	22	5
b8973863755c4bf785095fedaac5fe3e	MJINI MAGHARIB	Kiume	Urban	168	168	19.6996		-0.3	0.29		0	0	Normal	0	0	0	1	2	0	2	2	2	2	1	2	2	1	0	1	0	17	2	2	2	2	2	2	2	2	16	33	5
51391243d20f4a70983e099302d93a1f	MJINI MAGHARIB	Kike	Urban	156	156	23.0523		-0.05	1.33		0	0	Overweight	0	1	0	0	0	0	1	0	0	0	0	0	0	0	1	0	2	4	2	2	2	1	1	2	1	1	12	16	1
b8973863755c4bf785095fedaac5fe3e	MJINI MAGHARIB	Kiume	Urban	180	180	15.6227		2.11	-2.28		0	0	Thinness	1	0	0	0	1	1	1	2	0	2	1	1	0	2	0	1	1	13	1	0	0	2	0	1	1	0	5	18	2
b8973863755c4bf785095fedaac5fe3e	MJINI MAGHARIB	Kiume	Urban	168	168	17.9484		-2.65	-0.49		0	0	Normal	0	0	0	1	2	1	0	0	1	2	2	1	1	2	0	0	1	13	0	0	0	1	0	1	1	0	3	16	1
59b59ba9693f49c89b7df5b3244e89b7	MJINI MAGHARIB	Kiume	Urban	180	180	18.0972		-2.84	-0.76		0	0	Normal	0	0	0	1	1	0	1	1	0	0	0	0	0	1	0	1	0	5	2	2	2	2	2	2	2	2	16	21	4
7a5e9927d54249e184972f3436d72f87	MJINI MAGHARIB	Kike	Urban	192	192	28.7497		-1.64	1.98		0	0	Overweight	0	1	0	0	1	0	0	2	0	0	0	0	0	2	0	0	0	5	2	2	2	2	0	2	1	0	11	16	1
8e793282d8154b1996cba536dc4133a8	MJINI MAGHARIB	Kiume	Urban	216	216	19.6052		-1.29	-0.84		0	0	Normal	0	0	0	1	1	0	1	1	0	0	0	0	0	1	0	0	1	5	2	2	2	2	2	1	1	2	14	19	3
8e793282d8154b1996cba536dc4133a8	MJINI MAGHARIB	Kike	Urban	192	192	18.9383		-0.78	-0.66		0	0	Normal	0	0	0	1	0	0	2	2	0	0	0	0	0	0	2	1	2	9	0	2	2	2	2	2	0	2	12	21	4
8e793282d8154b1996cba536dc4133a8	MJINI MAGHARIB	Kiume	Urban	204	204	19.0323		-1.89	-0.88		0	0	Normal	0	0	0	1	0	0	2	2	0	0	0	0	1	1	0	0	0	6	2	2	2	2	2	0	2	2	14	20	4
7a5e9927d54249e184972f3436d72f87	MJINI MAGHARIB	Kike	Urban	204	204	22.9112		-0.05	0.58		0	0	Normal	0	0	0	1	0	0	2	2	0	0	0	0	0	2	0	0	0	6	2	2	2	2	2	2	1	0	13	19	3
8e793282d8154b1996cba536dc4133a8	MJINI MAGHARIB	Kiume	Urban	180	180	17.5507		0.24	-1.05		0	0	Normal	0	0	0	1	0	0	2	1	0	0	0	1	0	0	0	1	0	5	2	2	2	2	2	2	2	2	16	21	4
b57ccb5b1599415cad238b37e4574835	MJINI MAGHARIB	Kike	Urban	192	192	19.6737		-0.62	-0.37		0	0	Normal	0	0	0	1	1	0	1	0	0	0	1	0	0	0	0	2	0	5	2	2	1	2	0	2	2	2	13	18	2
7a5e9927d54249e184972f3436d72f87	MJINI MAGHARIB	Kike	Urban	192	192	24.0234		-0.37	0.98		0	0	Normal	0	0	0	1	1	0	2	2	0	0	0	0	0	2	0	0	0	7	1	2	2	1	0	2	0	0	8	15	1
7a5e9927d54249e184972f3436d72f87	MJINI MAGHARIB	Kike	Urban	204	204	21.0131		-0.96	-0.01		0	0	Normal	0	0	0	1	0	0	2	2	0	0	0	1	0	1	0	0	0	6	2	2	2	2	1	2	0	0	11	17	2
8e793282d8154b1996cba536dc4133a8	MJINI MAGHARIB	Kiume	Urban	204	204	15.7231		-2.18	-2.79		0	0	Thinness	1	0	0	0	1	0	0	0	2	0	0	0	0	2	0	0	0	5	2	2	2	1	2	2	2	2	15	20	4
b57ccb5b1599415cad238b37e4574835	MJINI MAGHARIB	Kiume	Urban	216	216	15.2428		-0.84	-3.28		0	0	Thinness	1	0	0	0	1	0	1	1	0	1	0	1	1	1	0	0	0	7	1	2	2	2	2	2	2	1	14	21	4
b57ccb5b1599415cad238b37e4574835	MJINI MAGHARIB	Kiume	Urban	204	204	21.042		-0.1	-0.04		0	0	Normal	0	0	0	1	0	0	0	0	0	0	0	0	1	0	0	0	0	1	1	2	2	1	1	2	2	2	13	14	1
b57ccb5b1599415cad238b37e4574835	MJINI MAGHARIB	Kiume	Urban	192	192	20.9694		-1.39	0.18		0	0	Normal	0	0	0	1	0	0	2	2	2	2	0	1	2	2	2	0	1	16	1	2	2	2	2	1	0	2	12	28	5
b57ccb5b1599415cad238b37e4574835	MJINI MAGHARIB	Kiume	Urban	204	204	19.5773		-0.2	-0.63		0	0	Normal	0	0	0	1	0	0	0	0	0	0	0	0	0	0	0	0	1	1	2	2	2	2	2	2	2	1	15	16	1
b57ccb5b1599415cad238b37e4574835	MJINI MAGHARIB	Kike	Urban	204	204	15.9822		-1.85	-2.21		0	0	Thinness	1	0	0	0	1	0	0	0	0	0	0	0	1	1	0	0	0	3	2	2	2	2	2	2	2	2	16	19	3
7a5e9927d54249e184972f3436d72f87	MJINI MAGHARIB	Kike	Urban	180	180	39.6239		-0.78	3.56		0	0	Obesity	0	0	1	0	0	0	2	2	0	0	0	0	0	2	0	0	0	6	2	2	2	2	2	2	2	1	15	21	4
8e793282d8154b1996cba536dc4133a8	MJINI MAGHARIB	Kiume	Urban	192	192	20.658		-1.34	0.06		0	0	Normal	0	0	0	1	1	0	0	2	0	0	1	0	0	2	0	0	0	6	1	2	2	0	2	1	2	2	12	18	2
b57ccb5b1599415cad238b37e4574835	MJINI MAGHARIB	Kike	Urban	180	180	33.4797		-2.47	2.77		0	0	Obesity	0	0	1	0	2	0	2	0	0	0	0	0	0	1	0	0	1	6	2	2	2	2	1	2	2	1	14	20	4
8e793282d8154b1996cba536dc4133a8	MJINI MAGHARIB	Kiume	Urban	192	192	21.8539		-1.13	0.49		0	0	Normal	0	0	0	1	2	0	1	0	0	0	0	1	0	1	0	0	1	6	2	2	2	2	2	1	0	2	13	19	3
7a5e9927d54249e184972f3436d72f87	MJINI MAGHARIB	Kiume	Urban	180	180	20.1216		0.24	0.14		0	0	Normal	0	0	0	1	1	0	1	1	0	0	1	0	0	0	0	0	0	4	2	2	2	2	0	2	2	1	13	17	2
b57ccb5b1599415cad238b37e4574835	MJINI MAGHARIB	Kike	Urban	216	216	21.4345		-1.36	0.06		0	0	Normal	0	0	0	1	0	0	1	1	0	0	1	0	1	0	1	0	1	6	2	2	2	1	2	2	1	2	14	20	4
7a5e9927d54249e184972f3436d72f87	MJINI MAGHARIB	Kike	Urban	216	216	21.8656		-1.2	0.19		0	0	Normal	0	0	0	1	1	0	0	2	0	0	0	0	0	2	0	0	0	5	2	2	2	2	2	2	2	0	14	19	3
7a5e9927d54249e184972f3436d72f87	MJINI MAGHARIB	Kike	Urban	192	192	21.681		0.17	0.32		0	0	Normal	0	0	0	1	0	0	1	2	0	0	1	0	0	2	0	0	0	6	2	2	2	2	2	2	0	1	13	19	3
8e793282d8154b1996cba536dc4133a8	MJINI MAGHARIB	Kiume	Urban	204	204	18.5078		-1.2	-1.13		0	0	Normal	0	0	0	1	1	0	1	1	0	0	0	1	0	1	0	0	0	5	2	2	2	2	2	2	0	2	14	19	3
7a5e9927d54249e184972f3436d72f87	MJINI MAGHARIB	Kiume	Urban	192	192	14.9461		-2.08	-3.12		0	0	Thinness	1	0	0	0	0	0	0	2	0	0	0	0	0	2	0	0	0	4	2	2	2	2	0	2	0	2	12	16	1
b57ccb5b1599415cad238b37e4574835	MJINI MAGHARIB	Kike	Urban	180	180	21.666		0.43	0.48		0	0	Normal	0	0	0	1	0	0	1	0	0	0	0	1	0	1	0	0	1	4	2	2	2	2	1	1	2	1	13	17	2
8e793282d8154b1996cba536dc4133a8	MJINI MAGHARIB	Kiume	Urban	180	180	19.5764		-1.48	-0.08		0	0	Normal	0	0	0	1	0	0	1	1	0	0	0	1	0	1	0	0	0	4	2	2	2	2	2	2	1	2	15	19	3
8e793282d8154b1996cba536dc4133a8	MJINI MAGHARIB	Kiume	Urban	204	204	19.3512		-0.49	-0.73		0	0	Normal	0	0	0	1	0	0	0	0	0	0	2	0	1	0	0	0	2	5	2	2	2	2	2	2	1	2	15	20	4
f9446eaaae3e42fea88f35cf2da717a9	MJINI MAGHARIB	Kiume	Urban	168	168	16.7681		-0.97	-1.14		0	0	Normal	0	0	0	1	1	1	2	1	0	0	0	0	0	2	0	1	2	10	2	2	2	2	2	2	0	2	14	24	5
f9446eaaae3e42fea88f35cf2da717a9	MJINI MAGHARIB	Kiume	Urban	180	180	18.169		-1.6	-0.73		0	0	Normal	0	0	0	1	0	2	2	2	0	1	0	1	0	2	1	1	2	14	2	2	1	2	2	1	2	1	13	27	5
3a4eddec5d8d465eaa6f3a8b0f835c9d	MJINI MAGHARIB	Kiume	Urban	156	156	15.3126		0.09	-1.71		0	0	Normal	0	0	0	1	1	0	2	1	0	0	0	0	0	1	0	0	1	6	2	1	1	2	1	2	2	1	12	18	2
f9446eaaae3e42fea88f35cf2da717a9	MJINI MAGHARIB	Kiume	Urban	156	156	17.1891		0.06	-0.52		0	0	Normal	0	0	0	1	0	1	2	0	0	1	1	1	0	1	0	0	0	7	2	2	2	0	2	2	2	2	14	21	4
a99c305430094412a02dfd5f0f4ef797	MJINI MAGHARIB	Kiume	Urban	168	168	18.0305		0.64	-0.45		0	0	Normal	0	0	0	1	2	1	1	2	1	0	1	2	1	2	1	0	1	15	1	2	2	1	0	2	0	1	9	24	5
3a4eddec5d8d465eaa6f3a8b0f835c9d	MJINI MAGHARIB	Kike	Urban	156	156	27.2855		-0.24	2.19		0	0	Obesity	0	0	1	0	0	1	2	2	0	0	0	1	0	1	0	0	1	8	2	2	0	2	0	1	2	1	10	18	2
f9446eaaae3e42fea88f35cf2da717a9	MJINI MAGHARIB	Kiume	Urban	156	156	17.3823		-1.39	-0.42		0	0	Normal	0	0	0	1	0	1	1	1	0	0	1	0	0	1	0	2	1	8	2	2	2	2	2	2	2	2	16	24	5
f9446eaaae3e42fea88f35cf2da717a9	MJINI MAGHARIB	Kiume	Urban	156	156	16.0817		-0.48	-1.18		0	0	Normal	0	0	0	1	2	0	2	1	0	0	1	1	0	1	1	2	2	13	2	2	1	2	2	1	2	0	12	25	5
a99c305430094412a02dfd5f0f4ef797	MJINI MAGHARIB	Kiume	Urban	168	168	19.7023		-1.41	0.29		0	0	Normal	0	0	0	1	0	0	1	0	0	2	0	0	1	2	0	1	0	7	1	2	2	2	0	2	1	2	12	19	3
3a4eddec5d8d465eaa6f3a8b0f835c9d	MJINI MAGHARIB	Kike	Urban	156	156	21.1621		-0.67	0.81		0	0	Normal	0	0	0	1	1	0	1	2	1	0	1	1	0	1	0	0	0	8	2	2	1	2	0	2	2	0	11	19	3
3a4eddec5d8d465eaa6f3a8b0f835c9d	MJINI MAGHARIB	Kike	Urban	180	180	20.9827		-1.65	0.26		0	0	Normal	0	0	0	1	0	0	0	2	0	0	0	0	0	1	1	0	1	5	2	2	0	1	0	1	1	1	8	13	1
f9446eaaae3e42fea88f35cf2da717a9	MJINI MAGHARIB	Kiume	Urban	180	180	17.2584		-0.48	-1.22		0	0	Normal	0	0	0	1	1	2	2	0	0	1	0	0	0	2	0	2	0	10	2	2	0	2	2	2	1	2	13	23	5
3a4eddec5d8d465eaa6f3a8b0f835c9d	MJINI MAGHARIB	Kike	Urban	156	156	18.8643		-1.13	0.02		0	0	Normal	0	0	0	1	1	0	2	2	0	0	0	2	1	1	0	0	1	10	2	2	0	1	0	1	2	1	9	19	3
3a4eddec5d8d465eaa6f3a8b0f835c9d	MJINI MAGHARIB	Kike	Urban	156	156	20.8221		-0.86	0.71		0	0	Normal	0	0	0	1	0	0	2	1	0	0	0	0	0	1	0	0	2	6	2	2	1	2	0	2	1	1	11	17	2
a99c305430094412a02dfd5f0f4ef797	MJINI MAGHARIB	Kike	Urban	156	156	16.9694		-0.69	-0.82		0	0	Normal	0	0	0	1	1	2	2	0	0	0	0	0	0	2	0	1	2	10	2	2	2	2	0	2	0	1	11	21	4
f9446eaaae3e42fea88f35cf2da717a9	MJINI MAGHARIB	Kiume	Urban	156	156	19.2158		-0.38	0.42		0	0	Normal	0	0	0	1	1	1	1	2	0	1	0	0	0	2	0	1	1	10	2	2	0	2	2	2	2	2	14	24	5
3a4eddec5d8d465eaa6f3a8b0f835c9d	MJINI MAGHARIB	Kike	Urban	180	180	22.2751		-1.38	0.66		0	0	Normal	0	0	0	1	1	0	0	1	0	1	0	1	0	1	1	0	0	6	2	2	2	2	0	2	2	0	12	18	2
f9446eaaae3e42fea88f35cf2da717a9	MJINI MAGHARIB	Kiume	Urban	156	156	20.8512		0.09	1.01		0	0	Overweight	0	1	0	0	0	1	2	1	0	2	0	2	0	2	1	0	0	11	2	2	2	2	2	2	2	2	16	27	5
f9446eaaae3e42fea88f35cf2da717a9	MJINI MAGHARIB	Kiume	Urban	180	180	21.443		-1.11	0.61		0	0	Normal	0	0	0	1	0	2	2	1	0	0	1	1	1	0	0	0	0	8	2	2	2	1	2	1	1	0	11	19	3
3a4eddec5d8d465eaa6f3a8b0f835c9d	MJINI MAGHARIB	Kike	Urban	168	168	16.382		0.56	-1.45		0	0	Normal	0	0	0	1	1	2	2	2	0	0	1	1	0	2	0	0	2	13	1	2	1	2	0	2	1	0	9	22	5
a99c305430094412a02dfd5f0f4ef797	MJINI MAGHARIB	Kike	Urban	180	180	20.7823		-1.48	0.2		0	0	Normal	0	0	0	1	1	0	0	0	0	0	0	0	1	2	0	0	1	5	2	2	2	2	0	2	0	2	12	17	2
a99c305430094412a02dfd5f0f4ef797	MJINI MAGHARIB	Kike	Urban	168	168	16.1701		-0.89	-1.57		0	0	Normal	0	0	0	1	2	0	2	0	0	1	0	1	0	2	0	0	0	8	2	1	2	2	0	1	0	0	8	16	1
3a4eddec5d8d465eaa6f3a8b0f835c9d	MJINI MAGHARIB	Kike	Urban	168	168	30.6279		0.09	2.52		0	0	Obesity	0	0	1	0	2	0	1	2	0	0	0	1	1	1	1	1	0	10	2	2	1	2	0	2	2	0	11	21	4
a99c305430094412a02dfd5f0f4ef797	MJINI MAGHARIB	Kike	Urban	180	180	17.5428		-0.39	-1.1		0	0	Normal	0	0	0	1	1	0	1	0	2	0	0	0	0	1	1	0	2	8	2	2	2	2	0	1	1	1	11	19	3
a99c305430094412a02dfd5f0f4ef797	MJINI MAGHARIB	Kike	Urban	168	168	15.3354		0.74	-2.07		0	0	Thinness	1	0	0	0	2	0	2	2	0	0	0	0	0	2	0	0	1	9	1	2	2	2	0	2	0	2	11	20	4
3a4eddec5d8d465eaa6f3a8b0f835c9d	MJINI MAGHARIB	Kike	Urban	192	192	18.8578		-1.8	-0.7		0	0	Normal	0	0	0	1	1	0	0	1	0	0	0	2	0	2	0	0	0	6	2	2	1	2	0	2	2	0	11	17	2
a99c305430094412a02dfd5f0f4ef797	MJINI MAGHARIB	Kiume	Urban	180	180	16.4252		-2.26	-1.72		0	0	Normal	0	0	0	1	0	0	2	0	0	0	0	0	0	2	0	0	1	5	2	2	2	2	0	2	0	2	12	17	2
18fd83d4a574473eb8c4037fb6725c36	KASKAZINI PEMBA	Kiume	Rural	132	132	14.2615		-1.59	-1.82		0	0	Normal	0	0	0	1	1	0	2	0	0	0	0	0	0	2	0	0	0	5	2	2	0	1	2	2	2	2	13	18	2
18fd83d4a574473eb8c4037fb6725c36	KASKAZINI PEMBA	Kike	Rural	96	96	15.9038	-0.24	-0.6	0.12	0	0	0	Normal	0	0	0	1	1	0	2	1	1	0	1	0	0	1	0	0	0	7	2	2	2	1	1	2	2	2	14	21	4
4e2cb4f23d5743f29905bd91c116d052	KASKAZINI PEMBA	Kiume	Rural	96	96	14.579	-0.5	0.04	-0.85	0	0	0	Normal	0	0	0	1	1	0	2	0	1	1	1	1	0	2	0	0	1	10	2	2	1	2	1	1	2	1	12	22	5
4e2cb4f23d5743f29905bd91c116d052	KASKAZINI PEMBA	Kiume	Rural	96	96	13.28	-1.5	-0.4	-2.02	0	0	0	Thinness	1	0	0	0	2	0	2	0	0	0	1	0	0	2	0	1	1	9	2	2	1	2	0	1	1	2	11	20	4
0f0eb07c74454cdb975c41f42deacc3d	KASKAZINI PEMBA	Kike	Rural	108	108	19.2693	1.15	0.25	1.34	0	0	0	Overweight	0	1	0	0	1	1	1	0	0	0	1	0	0	2	1	0	1	8	2	2	1	0	0	0	1	1	7	15	1
0f0eb07c74454cdb975c41f42deacc3d	KASKAZINI PEMBA	Kiume	Rural	108	108	13.6757	-1.99	-1.29	-1.82	0	0	0	Normal	0	0	0	1	1	0	0	0	1	0	2	0	0	2	1	0	1	8	2	2	1	0	0	2	1	1	9	17	2
0f0eb07c74454cdb975c41f42deacc3d	KASKAZINI PEMBA	Kike	Rural	108	108	12.8252	-2.2	-1.14	-2.28	0	0	0	Thinness	1	0	0	0	0	0	0	2	0	0	1	0	0	2	0	0	1	6	2	2	2	2	1	2	0	2	13	19	3
0f0eb07c74454cdb975c41f42deacc3d	KASKAZINI PEMBA	Kike	Rural	96	96	15.8149	1.05	1.89	0.07	0	0	0	Normal	0	0	0	1	1	0	0	0	0	0	1	1	1	2	0	0	0	6	1	2	2	2	0	2	0	2	11	17	2
18fd83d4a574473eb8c4037fb6725c36	KASKAZINI PEMBA	Kike	Rural	96	96	13.1772	-2.2	-1.61	-1.74	0	0	0	Normal	0	0	0	1	0	0	0	1	1	0	0	2	0	2	0	0	0	6	2	2	1	1	2	2	1	2	13	19	3
18fd83d4a574473eb8c4037fb6725c36	KASKAZINI PEMBA	Kiume	Rural	120	120	14.579	-1.84	-1.61	-1.27	0	0	0	Normal	0	0	0	1	1	0	2	0	0	0	0	0	0	2	0	0	1	6	2	2	2	2	2	2	2	1	15	21	4
0f0eb07c74454cdb975c41f42deacc3d	KASKAZINI PEMBA	Kike	Rural	108	108	16.406	0.34	0.41	0.16	0	0	0	Normal	0	0	0	1	1	0	1	1	0	0	0	0	0	2	0	0	1	6	2	2	2	2	0	2	0	0	10	16	1
18fd83d4a574473eb8c4037fb6725c36	KASKAZINI PEMBA	Kiume	Rural	108	108	14.245	-0.52	0.42	-1.31	0	0	0	Normal	0	0	0	1	1	0	2	0	0	0	0	0	0	1	0	0	0	4	2	2	1	2	1	2	2	2	14	18	2
4e2cb4f23d5743f29905bd91c116d052	KASKAZINI PEMBA	Kike	Rural	96	96	15.4524	-0.71	-1.06	-0.13	0	0	0	Normal	0	0	0	1	1	0	2	0	0	0	0	0	0	1	0	0	0	4	2	2	1	2	2	1	1	1	12	16	1
18fd83d4a574473eb8c4037fb6725c36	KASKAZINI PEMBA	Kiume	Rural	96	96	13.6199	-0.81	0.32	-1.69	0	0	0	Normal	0	0	0	1	1	0	2	2	0	0	1	0	0	2	0	0	0	8	2	2	2	1	0	2	2	2	13	21	4
18fd83d4a574473eb8c4037fb6725c36	KASKAZINI PEMBA	Kiume	Rural	108	108	14.7466	-0.42	0.21	-0.9	0	0	0	Normal	0	0	0	1	1	0	2	0	0	0	1	0	0	2	0	2	0	8	2	2	1	0	2	2	2	2	13	21	4
4e2cb4f23d5743f29905bd91c116d052	KASKAZINI PEMBA	Kiume	Rural	108	108	13.3714	-2.49	-1.71	-2.12	0	0	0	Thinness	1	0	0	0	2	0	2	0	2	1	0	1	0	2	0	0	1	11	2	2	1	1	2	2	1	2	13	24	5
18fd83d4a574473eb8c4037fb6725c36	KASKAZINI PEMBA	Kike	Rural	96	96	15.0617	-0.27	-0.08	-0.37	0	0	0	Normal	0	0	0	1	1	0	1	0	0	0	0	0	0	2	0	0	0	4	2	2	1	2	1	2	0	1	11	15	1
4e2cb4f23d5743f29905bd91c116d052	KASKAZINI PEMBA	Kiume	Rural	84	84	14.2724	-0.64	-0.08	-0.95	0	0	0	Normal	0	0	0	1	2	0	2	0	1	0	0	2	0	2	0	0	0	9	2	2	1	0	2	2	0	2	11	20	4
4e2cb4f23d5743f29905bd91c116d052	KASKAZINI PEMBA	Kiume	Rural	108	108	15.1625	-0.34	0.02	-0.59	0	0	0	Normal	0	0	0	1	1	0	2	0	0	0	0	0	0	1	0	2	0	6	2	2	2	2	2	1	1	2	14	20	4
18fd83d4a574473eb8c4037fb6725c36	KASKAZINI PEMBA	Kike	Rural	96	96	13.3493	-0.06	1.68	-1.6	0	0	0	Normal	0	0	0	1	0	0	2	0	1	0	1	1	0	2	1	0	2	10	2	2	2	2	1	2	0	1	12	22	5
0f0eb07c74454cdb975c41f42deacc3d	KASKAZINI PEMBA	Kike	Rural	84	84	15.1697	-0.08	-0.02	-0.14	0	0	0	Normal	0	0	0	1	1	1	2	0	0	0	0	0	0	2	0	0	0	6	1	2	0	1	0	0	0	1	5	11	1
18fd83d4a574473eb8c4037fb6725c36	KASKAZINI PEMBA	Kiume	Rural	96	96	12.4331	-2.94	-1.59	-2.95	0	0	0	Thinness	1	0	0	0	1	0	0	2	0	0	1	0	0	2	0	0	0	6	2	2	1	1	2	2	2	1	13	19	3
0f0eb07c74454cdb975c41f42deacc3d	KASKAZINI PEMBA	Kike	Rural	108	108	17.5033	0.34	-0.29	0.67	0	0	0	Normal	0	0	0	1	0	0	0	1	0	0	1	0	1	2	0	0	1	6	2	2	1	1	0	2	0	2	10	16	1
0f0eb07c74454cdb975c41f42deacc3d	KASKAZINI PEMBA	Kike	Rural	96	96	14.9169	-1.24	-1.51	-0.46	0	0	0	Normal	0	0	0	1	1	0	2	0	0	0	1	0	0	2	0	0	0	6	2	2	1	2	0	2	0	0	9	15	1
0f0eb07c74454cdb975c41f42deacc3d	KASKAZINI PEMBA	Kike	Rural	84	84	14.7222	-0.35	-0.15	-0.43	0	0	0	Normal	0	0	0	1	0	0	2	0	0	0	1	0	0	2	0	0	1	6	2	2	2	2	1	0	0	1	10	16	1
4e2cb4f23d5743f29905bd91c116d052	KASKAZINI PEMBA	Kiume	Rural	84	84	14.8215	0	0.49	-0.49	0	0	0	Normal	0	0	0	1	2	0	2	0	1	0	0	2	0	2	1	2	1	13	2	2	2	2	1	0	1	1	11	24	5
4e2cb4f23d5743f29905bd91c116d052	KASKAZINI PEMBA	Kiume	Rural	132	132	14.5667		-1.41	-1.56		0	0	Normal	0	0	0	1	1	0	1	0	1	0	0	0	0	2	0	0	2	7	2	2	1	2	2	2	1	2	14	21	4
0f0eb07c74454cdb975c41f42deacc3d	KASKAZINI PEMBA	Kike	Rural	96	96	14.1701	-1.44	-1.29	-0.96	0	0	0	Normal	0	0	0	1	0	0	2	0	0	0	0	0	0	2	0	0	1	5	2	2	2	2	0	2	0	1	11	16	1
3106e187090945bcb49ac83be5c35c1a	KASKAZINI PEMBA	Kike	Rural	96	96	14.6979	-1.3	-1.46	-0.6	0	0	0	Normal	0	0	0	1	0	0	2	0	0	1	1	0	0	2	0	0	0	6	2	2	1	2	2	2	0	1	12	18	2
25cc66cc6eb8484ca601888ac36c3c95	KASKAZINI PEMBA	Kiume	Rural	84	84	15.1684	-1.29	-1.69	-0.23	0	0	0	Normal	0	0	0	1	0	0	0	0	0	0	0	0	1	1	0	0	1	3	2	2	2	2	0	2	1	1	12	15	1
3106e187090945bcb49ac83be5c35c1a	KASKAZINI PEMBA	Kike	Rural	72	72	14.233	-0.63	-0.28	-0.72	0	0	0	Normal	0	0	0	1	0	0	0	0	0	0	1	2	0	2	0	2	0	7	2	2	1	2	2	2	2	1	14	21	4
25cc66cc6eb8484ca601888ac36c3c95	KASKAZINI PEMBA	Kiume	Rural	72	72	14.5715	0.03	0.6	-0.58	0	0	0	Normal	0	0	0	1	1	0	1	0	1	0	1	1	0	1	0	2	2	10	2	2	1	2	0	2	2	1	12	22	5
3106e187090945bcb49ac83be5c35c1a	KASKAZINI PEMBA	Kiume	Rural	72	72	11.8828	-1.88	0.09	-3.29	0	0	0	Thinness	1	0	0	0	0	0	2	0	0	1	0	1	0	0	0	0	0	4	2	2	1	2	2	2	1	0	12	16	1
2756a31146294976bfc6295ea41ab9ca	KASKAZINI PEMBA	Kiume	Rural	72	72	13.7941	-1.64	-1.27	-1.26	0	0	0	Normal	0	0	0	1	0	1	0	1	0	0	1	0	0	1	0	0	0	4	2	2	1	2	1	2	1	2	13	17	2
25cc66cc6eb8484ca601888ac36c3c95	KASKAZINI PEMBA	Kiume	Rural	72	72	13.3586	-1.31	-0.44	-1.68	0	0	0	Normal	0	0	0	1	0	0	0	0	0	0	0	0	0	1	0	0	1	2	2	2	1	2	1	2	2	0	12	14	1
25cc66cc6eb8484ca601888ac36c3c95	KASKAZINI PEMBA	Kike	Rural	72	72	15.0898	0.01	0.11	-0.12	0	0	0	Normal	0	0	0	1	0	0	1	0	0	0	1	0	0	2	0	0	1	5	2	2	1	2	1	2	2	2	14	19	3
2756a31146294976bfc6295ea41ab9ca	KASKAZINI PEMBA	Kiume	Rural	84	84	15.5801	-1.01	-1.6	0.07	0	0	0	Normal	0	0	0	1	0	0	1	0	0	0	1	0	0	1	0	0	0	3	2	2	1	2	1	1	1	1	11	14	1
25cc66cc6eb8484ca601888ac36c3c95	KASKAZINI PEMBA	Kiume	Rural	84	84	14.3223	-0.67	-0.18	-0.9	0	0	0	Normal	0	0	0	1	2	0	0	0	0	0	0	1	0	2	0	0	1	6	2	2	1	0	0	2	2	1	10	16	1
2756a31146294976bfc6295ea41ab9ca	KASKAZINI PEMBA	Kiume	Rural	72	72	13.3956	-0.83	0.25	-1.64	0	0	0	Normal	0	0	0	1	1	0	0	0	0	0	1	0	1	2	0	0	0	5	2	2	1	2	2	2	2	1	14	19	3
3106e187090945bcb49ac83be5c35c1a	KASKAZINI PEMBA	Kike	Rural	84	84	13.5501	-0.54	0.46	-1.29	0	0	0	Normal	0	0	0	1	1	0	2	0	0	0	2	2	0	2	0	1	0	10	2	2	1	1	2	2	0	0	10	20	4
25cc66cc6eb8484ca601888ac36c3c95	KASKAZINI PEMBA	Kike	Rural	84	84	14.1848	-0.23	0.47	-0.81	0	0	0	Normal	0	0	0	1	1	0	0	0	0	0	0	0	0	1	2	0	2	6	2	2	0	2	0	2	1	1	10	16	1
3106e187090945bcb49ac83be5c35c1a	KASKAZINI PEMBA	Kike	Rural	72	72	13.4245	-1.37	-0.77	-1.36	0	0	0	Normal	0	0	0	1	0	0	2	0	0	0	0	0	0	1	0	1	0	4	2	2	1	2	2	2	0	1	12	16	1
25cc66cc6eb8484ca601888ac36c3c95	KASKAZINI PEMBA	Kiume	Rural	72	72	14.1243	-0.34	0.38	-0.96	0	0	0	Normal	0	0	0	1	1	0	1	0	0	0	0	0	0	1	0	0	1	4	2	2	1	2	0	2	2	1	12	16	1
2756a31146294976bfc6295ea41ab9ca	KASKAZINI PEMBA	Kike	Rural	84	84	13.8421	-0.81	-0.22	-1.06	0	0	0	Normal	0	0	0	1	1	0	2	2	2	1	2	1	1	2	0	0	0	14	2	2	0	2	2	2	2	1	13	27	5
25cc66cc6eb8484ca601888ac36c3c95	KASKAZINI PEMBA	Kike	Rural	72	72	14.6174	-0.23	0.07	-0.44	0	0	0	Normal	0	0	0	1	1	0	0	0	0	0	1	1	0	1	0	0	1	5	2	2	2	1	0	2	2	1	12	17	2
25cc66cc6eb8484ca601888ac36c3c95	KASKAZINI PEMBA	Kike	Rural	72	72	15.2053	-1.33	-2.02	-0.04	0	0	0	Normal	0	0	0	1	1	0	1	1	0	0	0	0	0	1	1	0	1	6	2	2	1	2	0	2	2	0	11	17	2
3106e187090945bcb49ac83be5c35c1a	KASKAZINI PEMBA	Kiume	Rural	96	96	16.005	-0.44	-0.9	0.18	0	0	0	Normal	0	0	0	1	0	0	2	0	0	1	0	2	0	2	0	0	0	7	2	2	2	2	2	2	0	1	13	20	4
3106e187090945bcb49ac83be5c35c1a	KASKAZINI PEMBA	Kiume	Rural	72	72	10.9116	-2.25	0.58	-4.37	0	0	0	Thinness	1	0	0	0	0	0	2	0	0	0	0	0	0	1	0	0	0	3	2	2	2	2	2	2	1	2	15	18	2
2756a31146294976bfc6295ea41ab9ca	KASKAZINI PEMBA	Kiume	Rural	84	84	13.5832	-0.88	0.13	-1.57	0	0	0	Normal	0	0	0	1	1	0	0	0	1	2	2	0	0	0	0	0	0	6	0	2	0	2	2	2	0	2	10	16	1
2756a31146294976bfc6295ea41ab9ca	KASKAZINI PEMBA	Kike	Rural	84	84	16.0759	-0.54	-1.39	0.39	0	0	0	Normal	0	0	0	1	1	0	1	1	1	0	2	0	0	2	1	0	2	11	2	2	0	2	1	1	2	1	11	22	5
3106e187090945bcb49ac83be5c35c1a	KASKAZINI PEMBA	Kike	Rural	72	72	14.0642	-0.86	-0.51	-0.84	0	0	0	Normal	0	0	0	1	0	0	2	0	0	0	1	1	0	1	0	0	0	5	2	2	1	2	2	2	2	1	14	19	3
2756a31146294976bfc6295ea41ab9ca	KASKAZINI PEMBA	Kike	Rural	84	84	14.3937	-0.45	-0.06	-0.66	0	0	0	Normal	0	0	0	1	0	0	1	0	1	0	1	0	0	1	0	0	0	4	2	2	1	2	2	2	1	1	13	17	2
3106e187090945bcb49ac83be5c35c1a	KASKAZINI PEMBA	Kike	Rural	84	84	14.5525	-1.86	-2.27	-0.55	0	0	0	Normal	0	0	0	1	0	0	2	0	0	1	1	2	0	2	0	2	0	10	2	2	1	0	2	1	1	1	10	20	4
3106e187090945bcb49ac83be5c35c1a	KASKAZINI PEMBA	Kiume	Rural	72	72	15.0465	0.24	0.56	-0.2	0	0	0	Normal	0	0	0	1	2	0	2	0	0	0	0	2	0	1	0	2	0	9	2	2	1	2	2	2	0	2	13	22	5
4daaa20c474c4ad9b36447ff50e3eded	KASKAZINI PEMBA	Kiume	Rural	168	168	19.2681		-1.26	0.11		0	0	Normal	0	0	0	1	1	0	2	0	0	1	1	0	0	2	0	0	0	7	2	2	1	1	2	2	2	0	12	19	3
b8fab1c651084ee0912d58b95dd39615	KASKAZINI PEMBA	Kike	Rural	156	156	16.3909		-1.57	-1.12		0	0	Normal	0	0	0	1	1	0	0	0	0	0	0	0	0	2	0	0	0	3	2	2	2	2	2	2	1	2	15	18	2
4daaa20c474c4ad9b36447ff50e3eded	KASKAZINI PEMBA	Kiume	Rural	156	156	15.816		-0.17	-1.35		0	0	Normal	0	0	0	1	1	0	2	0	0	0	0	0	0	1	0	2	0	6	2	2	2	2	2	2	2	0	14	20	4
ae45b1618b594ed985d3900249f17e18	KASKAZINI PEMBA	Kike	Rural	156	156	19.0341		-0.33	0.09		0	0	Normal	0	0	0	1	0	0	2	0	0	0	0	0	0	2	0	0	2	6	2	2	1	2	0	2	1	0	10	16	1
ae45b1618b594ed985d3900249f17e18	KASKAZINI PEMBA	Kike	Rural	144	144	17.3632		0.49	-0.28		0	0	Normal	0	0	0	1	0	0	2	0	0	0	0	0	0	2	0	0	2	6	2	2	2	2	0	2	0	0	10	16	1
4daaa20c474c4ad9b36447ff50e3eded	KASKAZINI PEMBA	Kike	Rural	132	132	15.9825		1.45	-0.63		0	0	Normal	0	0	0	1	0	0	1	0	0	0	1	0	0	2	0	1	0	5	2	2	1	0	2	2	0	0	9	14	1
4daaa20c474c4ad9b36447ff50e3eded	KASKAZINI PEMBA	Kiume	Rural	144	144	17.9306		-1.63	0.19		0	0	Normal	0	0	0	1	1	0	2	2	0	1	0	2	0	1	0	2	0	11	2	2	1	1	1	1	1	1	10	21	4
ae45b1618b594ed985d3900249f17e18	KASKAZINI PEMBA	Kiume	Rural	144	144	16.084		-1.73	-0.81		0	0	Normal	0	0	0	1	1	0	1	2	0	0	1	0	0	2	0	0	2	9	2	2	1	1	0	1	0	0	7	16	1
4daaa20c474c4ad9b36447ff50e3eded	KASKAZINI PEMBA	Kike	Rural	180	180	17.1367		-1.07	-1.31		0	0	Normal	0	0	0	1	1	0	1	0	0	1	1	1	0	0	0	0	0	5	2	2	1	2	2	2	2	2	15	20	4
b8fab1c651084ee0912d58b95dd39615	KASKAZINI PEMBA	Kiume	Rural	168	168	15.2905		-1.35	-2.14		0	0	Thinness	1	0	0	0	1	0	2	2	1	0	1	1	1	1	1	2	0	13	1	2	1	1	2	2	2	2	13	26	5
ae45b1618b594ed985d3900249f17e18	KASKAZINI PEMBA	Kiume	Rural	156	156	16.4144		-1.04	-0.97		0	0	Normal	0	0	0	1	1	0	1	1	0	0	0	0	0	1	0	0	2	6	2	2	2	2	0	2	0	1	11	17	2
ae45b1618b594ed985d3900249f17e18	KASKAZINI PEMBA	Kike	Rural	156	156	15.4755		0.05	-1.65		0	0	Normal	0	0	0	1	2	0	1	1	0	0	0	2	0	2	0	0	0	8	2	2	2	2	0	2	0	2	12	20	4
b8fab1c651084ee0912d58b95dd39615	KASKAZINI PEMBA	Kiume	Rural	168	168	19.3407		0.18	0.14		0	0	Normal	0	0	0	1	1	0	0	2	0	1	0	0	0	1	0	1	0	6	2	2	1	2	2	2	2	2	15	21	4
ae45b1618b594ed985d3900249f17e18	KASKAZINI PEMBA	Kiume	Rural	156	156	15.3788		-2.36	-1.66		0	0	Normal	0	0	0	1	1	0	2	2	0	0	0	1	0	1	0	0	2	9	2	2	2	2	0	2	2	1	13	22	5
ae45b1618b594ed985d3900249f17e18	KASKAZINI PEMBA	Kike	Rural	156	156	19.5475		-0.28	0.28		0	0	Normal	0	0	0	1	1	0	2	0	0	0	0	0	0	2	0	0	0	5	2	2	2	2	0	1	2	0	11	16	1
b8fab1c651084ee0912d58b95dd39615	KASKAZINI PEMBA	Kike	Rural	132	132	17.4736		0.2	0.1		0	0	Normal	0	0	0	1	1	0	1	0	1	0	1	0	0	1	0	0	0	5	2	2	2	1	2	1	2	1	13	18	2
b8fab1c651084ee0912d58b95dd39615	KASKAZINI PEMBA	Kiume	Rural	156	156	15.0834		-1.86	-1.88		0	0	Normal	0	0	0	1	1	0	1	1	0	0	0	1	0	2	0	0	0	6	2	2	2	2	1	2	1	1	13	19	3
ae45b1618b594ed985d3900249f17e18	KASKAZINI PEMBA	Kiume	Rural	168	168	13.8711		-0.92	-3.32		0	0	Thinness	1	0	0	0	0	0	1	0	0	0	0	0	0	1	0	0	1	3	2	2	1	2	0	2	1	1	11	14	1
b8fab1c651084ee0912d58b95dd39615	KASKAZINI PEMBA	Kiume	Rural	180	180	13.5763		-4.26	-3.87		0	0	Thinness	1	0	0	0	1	0	1	0	1	1	0	0	0	1	1	0	1	7	2	2	1	2	1	1	1	2	12	19	3
ae45b1618b594ed985d3900249f17e18	KASKAZINI PEMBA	Kiume	Rural	156	156	15.9154		-1.77	-1.29		0	0	Normal	0	0	0	1	0	0	2	1	0	0	1	0	0	2	0	0	2	8	2	2	2	2	0	2	1	1	12	20	4
4daaa20c474c4ad9b36447ff50e3eded	KASKAZINI PEMBA	Kike	Rural	180	180	18.7885		-1.64	-0.55		0	0	Normal	0	0	0	1	0	0	2	0	0	0	0	0	0	1	0	1	0	4	2	2	1	2	2	2	2	2	15	19	3
b8fab1c651084ee0912d58b95dd39615	KASKAZINI PEMBA	Kike	Rural	132	132	17.6737		0.21	0.19		0	0	Normal	0	0	0	1	1	0	2	1	0	1	2	1	0	1	0	1	0	10	2	2	1	2	1	2	2	2	14	24	5
b8fab1c651084ee0912d58b95dd39615	KASKAZINI PEMBA	Kike	Rural	156	156	15.7143		-0.15	-1.5		0	0	Normal	0	0	0	1	1	0	0	1	0	0	1	1	0	2	0	1	0	7	2	2	1	2	2	1	1	1	12	19	3
4daaa20c474c4ad9b36447ff50e3eded	KASKAZINI PEMBA	Kike	Rural	156	156	21.9298		-0.07	1.04		0	0	Overweight	0	1	0	0	1	0	1	0	0	0	0	0	0	1	0	2	0	5	2	2	1	2	2	2	1	2	14	19	3
4daaa20c474c4ad9b36447ff50e3eded	KASKAZINI PEMBA	Kiume	Rural	156	156	17.4648		-1.12	-0.38		0	0	Normal	0	0	0	1	1	0	1	0	0	0	0	1	0	0	0	0	0	3	1	2	2	0	2	2	1	0	10	13	1
4daaa20c474c4ad9b36447ff50e3eded	KASKAZINI PEMBA	Kike	Rural	144	144	15.6382		-1.26	-1.18		0	0	Normal	0	0	0	1	0	0	2	0	0	0	0	0	0	1	0	0	0	3	2	2	2	2	2	2	0	2	14	17	2
4daaa20c474c4ad9b36447ff50e3eded	KASKAZINI PEMBA	Kiume	Rural	168	168	15.8882		-2.51	-1.7		0	0	Normal	0	0	0	1	1	0	0	0	0	0	0	0	0	0	0	1	0	2	2	2	1	2	2	2	1	1	13	15	1
ae45b1618b594ed985d3900249f17e18	KASKAZINI PEMBA	Kike	Rural	156	156	18.113		-0.93	-0.28		0	0	Normal	0	0	0	1	1	0	0	0	0	0	0	0	0	1	0	0	2	4	2	2	2	2	0	2	2	2	14	18	2
171c2092ffcb4ef58b4e8c5feb7b37c6	KASKAZINI PEMBA	Kiume	Rural	144	144	14.7559		-2.52	-1.75		0	0	Normal	0	0	0	1	1	2	1	0	0	0	0	0	0	2	0	0	1	7	2	2	0	2	0	2	2	2	12	19	3
bf2f778e73ea4a1985ed8f59f2674a1c	KASKAZINI PEMBA	Kiume	Rural	156	156	18.5086		-0.8	0.12		0	0	Normal	0	0	0	1	1	0	0	0	0	0	0	1	0	2	0	1	0	5	2	2	1	2	1	2	1	0	11	16	1
bf2f778e73ea4a1985ed8f59f2674a1c	KASKAZINI PEMBA	Kiume	Rural	168	168	14.0803		-2.43	-3.15		0	0	Thinness	1	0	0	0	0	0	0	0	0	1	0	0	0	2	0	0	0	3	2	2	2	2	0	2	1	0	11	14	1
171c2092ffcb4ef58b4e8c5feb7b37c6	KASKAZINI PEMBA	Kiume	Rural	144	144	15.1459		-2.76	-1.45		0	0	Normal	0	0	0	1	1	0	0	2	0	0	0	0	0	2	0	1	2	8	2	2	0	2	0	2	1	2	11	19	3
171c2092ffcb4ef58b4e8c5feb7b37c6	KASKAZINI PEMBA	Kike	Rural	144	144	14.258		-2.07	-2.1		0	0	Thinness	1	0	0	0	0	0	0	2	0	0	0	0	0	2	0	1	1	6	2	2	2	2	0	2	1	1	12	18	2
bf2f778e73ea4a1985ed8f59f2674a1c	KASKAZINI PEMBA	Kiume	Rural	168	168	18.6777		-1.56	-0.14		0	0	Normal	0	0	0	1	1	0	1	0	1	0	1	2	0	2	0	2	1	11	1	2	2	2	2	2	0	1	12	23	5
8fdc7e54e0774a09953eafe28519a6cb	KASKAZINI PEMBA	Kike	Rural	156	156	18.9719		-1.22	0.07		0	0	Normal	0	0	0	1	1	0	1	0	0	0	1	0	0	2	0	0	0	5	2	2	1	2	1	2	2	1	13	18	2
bf2f778e73ea4a1985ed8f59f2674a1c	KASKAZINI PEMBA	Kiume	Rural	168	168	16.8279		-0.95	-1.1		0	0	Normal	0	0	0	1	0	0	0	0	0	0	1	1	0	1	0	1	1	5	2	2	2	2	0	2	1	1	12	17	2
bf2f778e73ea4a1985ed8f59f2674a1c	KASKAZINI PEMBA	Kike	Rural	156	156	17.0744		-1.67	-0.76		0	0	Normal	0	0	0	1	1	0	2	0	0	2	1	1	0	2	0	0	2	11	2	2	2	2	0	2	2	0	12	23	5
8fdc7e54e0774a09953eafe28519a6cb	KASKAZINI PEMBA	Kiume	Rural	168	168	16.7693		-2.68	-1.14		0	0	Normal	0	0	0	1	0	0	2	0	0	0	1	0	0	2	0	0	2	7	2	2	1	2	1	2	2	1	13	20	4
171c2092ffcb4ef58b4e8c5feb7b37c6	KASKAZINI PEMBA	Kike	Rural	144	144	18.5974		-0.17	0.24		0	0	Normal	0	0	0	1	1	0	1	2	0	0	0	1	0	2	0	0	2	9	1	2	1	2	0	1	0	1	8	17	2
171c2092ffcb4ef58b4e8c5feb7b37c6	KASKAZINI PEMBA	Kike	Rural	180	180	16.6151		-1.17	-1.58		0	0	Normal	0	0	0	1	0	0	0	2	0	0	0	0	0	2	0	0	0	4	2	2	2	2	1	2	2	2	15	19	3
8fdc7e54e0774a09953eafe28519a6cb	KASKAZINI PEMBA	Kike	Rural	156	156	16.711		-1.77	-0.95		0	0	Normal	0	0	0	1	0	0	1	0	0	0	1	0	0	2	0	0	0	4	2	2	2	2	1	2	2	1	14	18	2
8fdc7e54e0774a09953eafe28519a6cb	KASKAZINI PEMBA	Kiume	Rural	168	168	17.1387		-2.66	-0.92		0	0	Normal	0	0	0	1	0	0	1	0	0	0	0	0	0	2	0	0	0	3	2	2	2	2	0	2	2	0	12	15	1
8fdc7e54e0774a09953eafe28519a6cb	KASKAZINI PEMBA	Kike	Rural	168	168	17.1293		-0.49	-1.05		0	0	Normal	0	0	0	1	1	0	2	0	0	0	0	1	0	2	0	0	0	6	2	2	1	1	0	2	2	1	11	17	2
8fdc7e54e0774a09953eafe28519a6cb	KASKAZINI PEMBA	Kike	Rural	156	156	22.5603		0.87	1.2		0	0	Overweight	0	1	0	0	1	0	1	0	0	0	0	1	0	2	0	0	0	5	2	2	2	2	0	2	2	1	13	18	2
8fdc7e54e0774a09953eafe28519a6cb	KASKAZINI PEMBA	Kike	Rural	180	180	19.3807		0.03	-0.31		0	0	Normal	0	0	0	1	0	0	1	0	0	0	0	0	0	1	0	0	0	2	2	2	2	2	2	2	2	2	16	18	2
171c2092ffcb4ef58b4e8c5feb7b37c6	KASKAZINI PEMBA	Kiume	Rural	156	156	14.1242		-1.98	-2.69		0	0	Thinness	1	0	0	0	1	0	2	2	0	0	0	0	0	2	1	0	2	10	2	2	2	2	1	0	1	1	11	21	4
8fdc7e54e0774a09953eafe28519a6cb	KASKAZINI PEMBA	Kike	Rural	156	156	18		-0.92	-0.33		0	0	Normal	0	0	0	1	0	0	0	0	0	0	0	1	0	2	0	0	0	3	2	2	1	2	1	2	2	1	13	16	1
171c2092ffcb4ef58b4e8c5feb7b37c6	KASKAZINI PEMBA	Kike	Rural	144	144	19.4689		-0.76	0.57		0	0	Normal	0	0	0	1	1	0	2	1	1	0	1	0	0	2	1	0	1	10	2	2	1	2	1	1	1	2	12	22	5
bf2f778e73ea4a1985ed8f59f2674a1c	KASKAZINI PEMBA	Kike	Rural	168	168	16.4013		-2.68	-1.44		0	0	Normal	0	0	0	1	0	0	1	0	1	0	0	0	0	2	0	1	0	5	2	2	1	2	0	2	1	1	11	16	1
bf2f778e73ea4a1985ed8f59f2674a1c	KASKAZINI PEMBA	Kike	Rural	192	192	16.711		-1.81	-1.7		0	0	Normal	0	0	0	1	0	1	1	0	1	0	1	1	0	2	0	0	1	8	2	2	1	2	1	1	1	1	11	19	3
171c2092ffcb4ef58b4e8c5feb7b37c6	KASKAZINI PEMBA	Kike	Rural	168	168	16.9729		-1.27	-1.13		0	0	Normal	0	0	0	1	1	0	0	1	0	0	1	0	0	2	0	0	1	6	2	2	2	2	1	0	2	1	12	18	2
bf2f778e73ea4a1985ed8f59f2674a1c	KASKAZINI PEMBA	Kiume	Rural	144	144	18.1932		-0.35	0.31		0	0	Normal	0	0	0	1	0	0	1	0	0	0	1	1	0	2	0	0	0	5	2	2	2	2	0	2	2	1	13	18	2
8fdc7e54e0774a09953eafe28519a6cb	KASKAZINI PEMBA	Kike	Rural	144	144	16.7862		-1.36	-0.56		0	0	Normal	0	0	0	1	0	0	1	0	0	0	0	1	0	2	0	0	0	4	2	2	2	2	1	2	2	0	13	17	2
bf2f778e73ea4a1985ed8f59f2674a1c	KASKAZINI PEMBA	Kike	Rural	168	168	18.7055		-2.06	-0.34		0	0	Normal	0	0	0	1	1	0	0	0	0	0	0	0	0	2	0	2	2	7	2	2	2	2	0	2	1	1	12	19	3
171c2092ffcb4ef58b4e8c5feb7b37c6	KASKAZINI PEMBA	Kike	Rural	144	144	15.0746		-1.83	-1.53		0	0	Normal	0	0	0	1	0	0	1	0	0	0	0	1	0	2	0	0	2	6	2	2	2	2	1	2	1	1	13	19	3
8fdc7e54e0774a09953eafe28519a6cb	KASKAZINI PEMBA	Kike	Rural	168	168	19.4799		-2.14	-0.03		0	0	Normal	0	0	0	1	1	0	2	1	0	0	0	1	0	2	0	0	0	7	2	1	1	2	0	2	2	0	10	17	2
d312a84b55914d1f89f410a30c0e92a4	KASKAZINI PEMBA	Kiume	Rural	204	204	24.796		-0.18	1.14		0	0	Overweight	0	1	0	0	0	0	1	0	0	0	1	1	0	2	0	0	2	7	2	2	2	2	1	2	2	0	13	20	4
842b5952f4574a4f931fac0b833ac02b	KASKAZINI PEMBA	Kiume	Rural	180	180	15.6951		-1.71	-2.22		0	0	Thinness	1	0	0	0	1	0	1	1	0	0	2	0	0	2	0	0	0	7	2	2	2	2	2	2	2	1	15	22	5
d312a84b55914d1f89f410a30c0e92a4	KASKAZINI PEMBA	Kiume	Rural	228	228	18.8466		-3.45	-1.35		0	0	Normal	0	0	0	1	0	0	1	0	0	0	0	0	0	2	0	0	2	5	2	2	2	2	1	2	2	2	15	20	4
d312a84b55914d1f89f410a30c0e92a4	KASKAZINI PEMBA	Kike	Rural	180	180	23.2013		-0.58	0.92		0	0	Normal	0	0	0	1	0	0	1	2	0	0	1	0	0	2	0	0	2	8	2	2	2	2	0	2	1	0	11	19	3
d312a84b55914d1f89f410a30c0e92a4	KASKAZINI PEMBA	Kike	Rural	204	204	20.7728		-1.13	-0.09		0	0	Normal	0	0	0	1	0	0	0	1	1	0	1	0	1	2	0	0	2	8	2	2	1	2	0	2	1	0	10	18	2
842b5952f4574a4f931fac0b833ac02b	KASKAZINI PEMBA	Kiume	Rural	192	192	21.6499		0.22	0.42		0	0	Normal	0	0	0	1	0	0	1	1	0	0	1	0	0	2	0	0	1	6	2	2	2	2	1	2	2	1	14	20	4
d312a84b55914d1f89f410a30c0e92a4	KASKAZINI PEMBA	Kike	Rural	180	180	20.2105		-0.75	0		0	0	Normal	0	0	0	1	0	0	0	0	0	0	0	0	0	2	0	0	2	4	2	2	2	2	2	2	2	0	14	18	2
1d3bb6f511f741c692770f0da6f473d2	KASKAZINI PEMBA	Kike	Rural	228	228	23.5702		-1.67	0.64		0	0	Normal	0	0	0	1	0	0	2	1	0	0	0	2	0	2	0	2	0	9	2	2	2	2	2	2	1	0	13	22	5
1d3bb6f511f741c692770f0da6f473d2	KASKAZINI PEMBA	Kiume	Rural	192	192	16.9681		-2.71	-1.71		0	0	Normal	0	0	0	1	0	0	0	1	0	0	0	0	0	2	0	0	0	3	2	2	2	2	2	2	2	1	15	18	2
842b5952f4574a4f931fac0b833ac02b	KASKAZINI PEMBA	Kiume	Rural	192	192	17.5771		-2.55	-1.36		0	0	Normal	0	0	0	1	1	0	1	0	0	0	1	0	0	2	0	0	1	6	2	2	2	2	1	2	2	1	14	20	4
1d3bb6f511f741c692770f0da6f473d2	KASKAZINI PEMBA	Kike	Rural	204	204	18.6972		-1.31	-0.88		0	0	Normal	0	0	0	1	1	0	0	0	0	0	0	0	0	1	0	1	0	3	2	2	2	2	2	2	2	1	15	18	2
d312a84b55914d1f89f410a30c0e92a4	KASKAZINI PEMBA	Kike	Rural	180	180	20.5444		-0.33	0.12		0	0	Normal	0	0	0	1	0	0	1	2	0	0	1	0	0	2	0	0	2	8	2	2	2	2	1	2	0	0	11	19	3
d312a84b55914d1f89f410a30c0e92a4	KASKAZINI PEMBA	Kike	Rural	192	192	20.9733		-0.19	0.09		0	0	Normal	0	0	0	1	0	0	1	0	0	0	0	0	0	2	0	0	2	5	2	2	2	2	0	2	1	0	11	16	1
d312a84b55914d1f89f410a30c0e92a4	KASKAZINI PEMBA	Kiume	Rural	180	180	16.3689		-2.65	-1.76		0	0	Normal	0	0	0	1	0	0	0	0	0	0	0	1	0	2	0	0	2	5	2	2	1	2	1	2	1	0	11	16	1
842b5952f4574a4f931fac0b833ac02b	KASKAZINI PEMBA	Kiume	Rural	228	228	26.5782		-1.02	1.29		0	0	Overweight	0	1	0	0	1	0	0	2	0	0	1	0	0	2	0	0	2	8	2	2	2	2	1	2	2	2	15	23	5
1d3bb6f511f741c692770f0da6f473d2	KASKAZINI PEMBA	Kike	Rural	180	180	18.8519		-1.62	-0.52		0	0	Normal	0	0	0	1	1	0	1	0	0	0	0	2	1	1	2	2	0	10	1	2	2	2	2	2	1	2	14	24	5
1d3bb6f511f741c692770f0da6f473d2	KASKAZINI PEMBA	Kike	Rural	216	216	21.1204		-2.81	-0.05		0	0	Normal	0	0	0	1	0	0	1	0	0	0	0	0	0	2	0	2	0	5	2	2	2	2	2	2	2	0	14	19	3
1d3bb6f511f741c692770f0da6f473d2	KASKAZINI PEMBA	Kike	Rural	192	192	18.4562		-0.99	-0.87		0	0	Normal	0	0	0	1	0	0	0	0	0	0	0	2	0	2	0	0	0	4	2	2	2	2	2	2	1	0	13	17	2
1d3bb6f511f741c692770f0da6f473d2	KASKAZINI PEMBA	Kike	Rural	204	204	19.8351		-1.11	-0.43		0	0	Normal	0	0	0	1	0	0	1	0	0	0	2	0	0	2	0	1	0	6	2	2	2	2	2	2	1	0	13	19	3
842b5952f4574a4f931fac0b833ac02b	KASKAZINI PEMBA	Kiume	Rural	180	180	20.5232		-1.06	0.29		0	0	Normal	0	0	0	1	1	0	1	0	0	0	1	0	0	2	0	0	1	6	2	2	2	2	1	2	2	2	15	21	4
1d3bb6f511f741c692770f0da6f473d2	KASKAZINI PEMBA	Kike	Rural	192	192	19.2396		-0.31	-0.54		0	0	Normal	0	0	0	1	1	0	0	0	0	0	0	0	0	2	0	2	0	5	2	2	2	2	2	2	2	0	14	19	3
842b5952f4574a4f931fac0b833ac02b	KASKAZINI PEMBA	Kiume	Rural	216	216	18.7607		-4.01	-1.23		0	0	Normal	0	0	0	1	1	0	1	1	1	0	1	0	1	2	0	0	0	8	2	2	1	2	2	2	1	1	13	21	4
d312a84b55914d1f89f410a30c0e92a4	KASKAZINI PEMBA	Kike	Rural	192	192	23.1055		-1.36	0.74		0	0	Normal	0	0	0	1	0	0	0	0	0	0	1	0	0	2	0	0	2	5	2	2	2	2	0	2	2	0	12	17	2
842b5952f4574a4f931fac0b833ac02b	KASKAZINI PEMBA	Kiume	Rural	228	228	18.7328		-1.58	-1.41		0	0	Normal	0	0	0	1	0	0	1	0	0	0	1	1	0	2	0	0	1	6	2	2	2	2	2	2	2	2	16	22	5
1d3bb6f511f741c692770f0da6f473d2	KASKAZINI PEMBA	Kiume	Rural	192	192	14.6153		-3.18	-3.35		0	0	Thinness	1	0	0	0	0	0	1	0	0	0	0	0	0	2	0	0	1	4	2	2	2	2	2	2	1	0	13	17	2
842b5952f4574a4f931fac0b833ac02b	KASKAZINI PEMBA	Kiume	Rural	228	228	19.0451		-0.49	-1.26		0	0	Normal	0	0	0	1	0	0	1	0	0	0	1	0	0	2	0	0	0	4	2	2	1	2	2	2	2	2	15	19	3
842b5952f4574a4f931fac0b833ac02b	KASKAZINI PEMBA	Kiume	Rural	216	216	22.5525		-2.43	0.29		0	0	Normal	0	0	0	1	1	0	1	0	0	0	0	0	0	2	0	0	1	5	2	2	2	0	1	2	1	0	10	15	1
d312a84b55914d1f89f410a30c0e92a4	KASKAZINI PEMBA	Kike	Rural	204	204	19.522		-2.34	-0.54		0	0	Normal	0	0	0	1	0	0	0	0	0	0	0	0	0	2	0	0	2	4	2	2	2	2	0	2	2	0	12	16	1
8c289ad7312a42f8b58e7be5250afc53	KASKAZINI PEMBA	Kike	Urban	144	144	15.983		-2.62	-0.98		0	0	Normal	0	0	0	1	1	0	2	0	0	0	0	1	0	2	0	0	1	7	1	2	1	2	1	2	1	1	11	18	2
ea25ea8b51f54fcd811cb3afc0e81a4f	KASKAZINI PEMBA	Kike	Urban	132	132	14.0344		-0.53	-1.89		0	0	Normal	0	0	0	1	0	0	2	0	1	0	0	0	0	0	0	0	1	4	2	2	2	2	1	2	0	2	13	17	2
90311033ed054709b553805d5bb43fa3	KASKAZINI PEMBA	Kike	Urban	192	192	20.9523		-1.67	0.09		0	0	Normal	0	0	0	1	0	0	2	0	0	0	0	0	0	1	0	0	0	3	2	2	2	2	0	2	2	1	13	16	1
ea25ea8b51f54fcd811cb3afc0e81a4f	KASKAZINI PEMBA	Kike	Urban	132	132	15.422		-0.69	-0.95		0	0	Normal	0	0	0	1	0	0	2	0	0	1	2	1	0	0	0	0	1	7	2	2	1	2	1	0	0	2	10	17	2
90311033ed054709b553805d5bb43fa3	KASKAZINI PEMBA	Kiume	Urban	156	156	17.0183		-2.78	-0.62		0	0	Normal	0	0	0	1	1	0	2	0	0	0	1	1	0	1	0	0	0	6	1	2	1	2	1	2	2	2	13	19	3
ea25ea8b51f54fcd811cb3afc0e81a4f	KASKAZINI PEMBA	Kike	Urban	144	144	16.4051		-1.63	-0.75		0	0	Normal	0	0	0	1	2	0	2	0	0	0	0	0	0	0	0	0	1	5	2	2	0	2	2	2	2	2	14	19	3
8c289ad7312a42f8b58e7be5250afc53	KASKAZINI PEMBA	Kike	Urban	144	144	17.2372		-0.57	-0.34		0	0	Normal	0	0	0	1	0	0	1	0	0	0	0	0	0	2	0	0	0	3	2	2	1	1	1	2	1	1	11	14	1
90311033ed054709b553805d5bb43fa3	KASKAZINI PEMBA	Kike	Urban	144	144	16.2127		0.42	-0.86		0	0	Normal	0	0	0	1	0	0	2	1	1	0	1	0	0	2	0	0	1	8	2	2	1	2	2	2	2	2	15	23	5
90311033ed054709b553805d5bb43fa3	KASKAZINI PEMBA	Kiume	Urban	144	144	15.4668		-2.64	-1.22		0	0	Normal	0	0	0	1	1	0	2	0	0	0	0	1	0	2	0	0	1	7	2	2	1	0	2	2	2	1	12	19	3
8c289ad7312a42f8b58e7be5250afc53	KASKAZINI PEMBA	Kiume	Urban	144	144	17.0745		-1.48	-0.24		0	0	Normal	0	0	0	1	0	0	2	0	0	0	0	0	0	1	0	0	0	3	2	2	2	2	2	1	1	1	13	16	1
ea25ea8b51f54fcd811cb3afc0e81a4f	KASKAZINI PEMBA	Kiume	Urban	132	132	15.1489		-3.2	-1.12		0	0	Normal	0	0	0	1	2	0	2	0	0	0	0	0	0	2	0	1	0	7	2	2	2	2	0	2	2	0	12	19	3
8c289ad7312a42f8b58e7be5250afc53	KASKAZINI PEMBA	Kiume	Urban	120	120	16.9571	0.81	1.18	0.28	0	0	0	Normal	0	0	0	1	0	0	1	0	0	0	1	0	0	2	1	0	1	6	2	2	1	2	1	2	1	1	12	18	2
ea25ea8b51f54fcd811cb3afc0e81a4f	KASKAZINI PEMBA	Kiume	Urban	132	132	15.0746		-0.66	-1.17		0	0	Normal	0	0	0	1	1	0	2	0	0	0	0	0	0	1	0	0	1	5	2	2	2	2	0	2	2	0	12	17	2
90311033ed054709b553805d5bb43fa3	KASKAZINI PEMBA	Kiume	Urban	156	156	17.2572		0.17	-0.48		0	0	Normal	0	0	0	1	1	0	2	0	0	0	1	0	0	1	0	1	0	6	2	2	2	2	2	2	2	2	16	22	5
90311033ed054709b553805d5bb43fa3	KASKAZINI PEMBA	Kiume	Urban	120	120	14.4125	-2.17	-1.93	-1.4	0	0	0	Normal	0	0	0	1	0	0	2	0	0	0	0	0	0	1	0	0	1	4	2	2	2	2	2	2	2	2	16	20	4
ea25ea8b51f54fcd811cb3afc0e81a4f	KASKAZINI PEMBA	Kiume	Urban	132	132	17.8793		-1.32	0.47		0	0	Normal	0	0	0	1	1	0	2	0	0	0	0	0	0	0	0	0	0	3	2	2	2	2	1	1	0	1	11	14	1
90311033ed054709b553805d5bb43fa3	KASKAZINI PEMBA	Kike	Urban	144	144	18.2216		0.81	0.09		0	0	Normal	0	0	0	1	1	0	1	0	0	0	1	0	0	0	0	0	0	3	2	2	1	2	2	1	2	2	14	17	2
ea25ea8b51f54fcd811cb3afc0e81a4f	KASKAZINI PEMBA	Kike	Urban	132	132	14.4763		-1.73	-1.56		0	0	Normal	0	0	0	1	0	0	2	0	0	1	1	0	0	1	0	0	0	5	2	2	1	2	2	1	0	0	10	15	1
ea25ea8b51f54fcd811cb3afc0e81a4f	KASKAZINI PEMBA	Kiume	Urban	132	132	14.5907		-1.62	-1.54		0	0	Normal	0	0	0	1	1	0	2	0	2	2	1	2	0	2	0	0	0	12	1	2	0	2	0	2	0	0	7	19	3
8c289ad7312a42f8b58e7be5250afc53	KASKAZINI PEMBA	Kiume	Urban	144	144	15.5835		-0.38	-1.14		0	0	Normal	0	0	0	1	0	0	1	0	0	0	1	0	0	1	0	0	0	3	2	2	1	1	0	2	0	1	9	12	1
8c289ad7312a42f8b58e7be5250afc53	KASKAZINI PEMBA	Kiume	Urban	144	144	14.2946		-2.23	-2.14		0	0	Thinness	1	0	0	0	0	0	0	0	0	0	1	0	0	2	0	2	0	5	2	2	2	2	0	2	2	2	14	19	3
90311033ed054709b553805d5bb43fa3	KASKAZINI PEMBA	Kike	Urban	144	144	16.8185		-1.26	-0.54		0	0	Normal	0	0	0	1	1	0	2	1	0	0	2	1	0	2	0	0	0	9	2	2	1	2	2	2	2	1	14	23	5
8c289ad7312a42f8b58e7be5250afc53	KASKAZINI PEMBA	Kiume	Urban	132	132	17.9232		-0.03	0.49		0	0	Normal	0	0	0	1	0	0	2	0	0	0	0	0	0	2	0	0	0	4	2	2	2	2	0	2	0	1	11	15	1
ea25ea8b51f54fcd811cb3afc0e81a4f	KASKAZINI PEMBA	Kiume	Urban	132	132	13.325		-2.22	-2.71		0	0	Thinness	1	0	0	0	1	0	2	0	1	1	1	0	0	1	0	1	2	10	1	2	1	1	1	1	1	1	9	19	3
8c289ad7312a42f8b58e7be5250afc53	KASKAZINI PEMBA	Kike	Urban	144	144	16.8158		-2.04	-0.54		0	0	Normal	0	0	0	1	1	0	2	0	0	0	0	0	0	0	0	0	0	3	2	2	2	2	0	2	0	1	11	14	1
90311033ed054709b553805d5bb43fa3	KASKAZINI PEMBA	Kike	Urban	156	156	20.0075		-1.85	0.44		0	0	Normal	0	0	0	1	1	0	2	0	0	0	1	1	0	1	0	1	0	7	2	2	0	2	2	2	2	2	14	21	4
ea25ea8b51f54fcd811cb3afc0e81a4f	KASKAZINI PEMBA	Kike	Urban	120	120	16.3312	0.39	0.92	-0.14	0	0	0	Normal	0	0	0	1	1	0	2	0	0	0	0	0	0	1	0	0	0	4	2	2	1	2	0	2	0	0	9	13	1
90311033ed054709b553805d5bb43fa3	KASKAZINI PEMBA	Kike	Urban	132	132	14.6466		-0.39	-1.45		0	0	Normal	0	0	0	1	0	0	1	0	0	0	1	0	0	2	0	1	1	6	2	2	1	2	2	2	1	0	12	18	2
f7a80f20c8a448d9a1cdbd0d47989632	KASKAZINI PEMBA	Kiume	Urban	144	144	15.5292		-0.84	-1.18		0	0	Normal	0	0	0	1	1	0	2	1	0	0	0	0	0	1	0	0	2	7	2	2	1	2	0	2	2	0	11	18	2
beee9daeb5ff4609b4572694f95d14c0	KASKAZINI PEMBA	Kiume	Urban	168	168	19.4542		-1.31	0.19		0	0	Normal	0	0	0	1	0	0	1	0	0	1	0	1	1	2	1	1	0	8	2	2	1	2	2	2	1	1	13	21	4
ce603bb476e74234bce8bbb66e76da70	KASKAZINI PEMBA	Kike	Urban	132	132	15.2698		-0.69	-1.04		0	0	Normal	0	0	0	1	1	0	2	1	0	2	1	0	1	0	0	1	0	9	2	0	2	1	2	2	2	1	12	21	4
ce603bb476e74234bce8bbb66e76da70	KASKAZINI PEMBA	Kike	Urban	132	132	16.0965		-0.9	-0.57		0	0	Normal	0	0	0	1	0	0	2	0	0	1	0	0	0	2	0	2	1	8	2	2	2	2	2	1	0	2	13	21	4
ce603bb476e74234bce8bbb66e76da70	KASKAZINI PEMBA	Kiume	Urban	144	144	12.6891		-0.49	-3.66		0	0	Thinness	1	0	0	0	0	0	2	0	0	0	0	1	0	2	0	0	0	5	2	2	2	2	2	2	2	1	15	20	4
f7a80f20c8a448d9a1cdbd0d47989632	KASKAZINI PEMBA	Kike	Urban	120	120	16.4602	-0.44	-0.71	-0.08	0	0	0	Normal	0	0	0	1	0	0	1	2	0	0	0	0	0	1	0	0	2	6	2	2	2	2	0	2	1	2	13	19	3
ce603bb476e74234bce8bbb66e76da70	KASKAZINI PEMBA	Kiume	Urban	144	144	15.5349		-1.69	-1.17		0	0	Normal	0	0	0	1	1	0	2	0	1	0	1	0	0	2	0	2	0	9	2	2	2	2	2	2	0	1	13	22	5
ce603bb476e74234bce8bbb66e76da70	KASKAZINI PEMBA	Kiume	Urban	132	132	16.7212		-0.58	-0.12		0	0	Normal	0	0	0	1	2	0	2	0	0	2	0	0	0	0	0	2	0	8	2	2	2	2	2	2	0	2	14	22	5
beee9daeb5ff4609b4572694f95d14c0	KASKAZINI PEMBA	Kiume	Urban	156	156	18.5399		-0.98	0.14		0	0	Normal	0	0	0	1	0	0	0	1	1	0	0	0	0	1	0	0	0	3	1	2	1	2	1	2	2	2	13	16	1
ce603bb476e74234bce8bbb66e76da70	KASKAZINI PEMBA	Kiume	Urban	132	132	15.9039		-1.13	-0.6		0	0	Normal	0	0	0	1	0	0	2	0	0	0	0	0	0	1	0	1	0	4	1	2	2	0	2	2	1	2	12	16	1
f7a80f20c8a448d9a1cdbd0d47989632	KASKAZINI PEMBA	Kiume	Urban	120	120	14.4304	-1.6	-1.17	-1.39	0	0	0	Normal	0	0	0	1	1	1	2	0	0	0	0	2	0	1	0	0	2	9	2	2	2	1	0	0	2	0	9	18	2
beee9daeb5ff4609b4572694f95d14c0	KASKAZINI PEMBA	Kiume	Urban	132	132	16.3752		0.16	-0.32		0	0	Normal	0	0	0	1	0	0	0	0	0	0	1	1	0	1	0	0	0	3	2	2	2	2	1	2	1	2	14	17	2
beee9daeb5ff4609b4572694f95d14c0	KASKAZINI PEMBA	Kiume	Urban	144	144	23.5475		-0.21	1.99		0	0	Overweight	0	1	0	0	1	0	0	1	1	0	1	0	0	2	0	0	0	6	2	2	2	1	2	2	2	1	14	20	4
f7a80f20c8a448d9a1cdbd0d47989632	KASKAZINI PEMBA	Kike	Urban	120	120	13.6924	-1.41	-0.38	-1.82	0	0	0	Normal	0	0	0	1	1	0	1	0	0	0	0	1	0	0	0	0	1	4	2	2	1	2	0	2	2	1	12	16	1
ce603bb476e74234bce8bbb66e76da70	KASKAZINI PEMBA	Kike	Urban	132	132	24.0551		-0.5	2.07		0	0	Obesity	0	0	1	0	1	0	2	1	0	1	1	1	0	2	0	1	0	10	2	2	1	2	2	2	2	1	14	24	5
beee9daeb5ff4609b4572694f95d14c0	KASKAZINI PEMBA	Kiume	Urban	132	132	14.9141		-0.12	-1.29		0	0	Normal	0	0	0	1	0	0	0	1	1	1	1	0	0	1	0	1	2	8	2	2	2	1	2	2	2	2	15	23	5
beee9daeb5ff4609b4572694f95d14c0	KASKAZINI PEMBA	Kiume	Urban	144	144	15.426		-1.79	-1.25		0	0	Normal	0	0	0	1	2	0	1	1	0	1	0	0	0	2	0	0	1	8	2	2	1	2	1	2	0	2	12	20	4
f7a80f20c8a448d9a1cdbd0d47989632	KASKAZINI PEMBA	Kike	Urban	132	132	14.3724		-1.58	-1.64		0	0	Normal	0	0	0	1	0	0	2	0	0	0	0	0	0	2	0	0	2	6	2	2	2	2	0	2	1	1	12	18	2
beee9daeb5ff4609b4572694f95d14c0	KASKAZINI PEMBA	Kiume	Urban	192	192	16.1498		-2.3	-2.24		0	0	Thinness	1	0	0	0	0	0	1	0	0	1	1	1	1	1	0	0	1	7	0	2	2	2	1	2	2	0	11	18	2
ce603bb476e74234bce8bbb66e76da70	KASKAZINI PEMBA	Kike	Urban	144	144	12.4192		-2.43	-3.59		0	0	Thinness	1	0	0	0	0	0	1	0	0	0	0	1	0	1	0	1	0	4	2	2	2	1	2	2	0	1	12	16	1
beee9daeb5ff4609b4572694f95d14c0	KASKAZINI PEMBA	Kike	Urban	144	144	20.3429		0.58	0.86		0	0	Normal	0	0	0	1	0	0	0	1	2	2	1	1	0	2	0	0	0	9	2	2	0	2	2	1	2	2	13	22	5
f7a80f20c8a448d9a1cdbd0d47989632	KASKAZINI PEMBA	Kike	Urban	132	132	16.9168		-0.36	-0.15		0	0	Normal	0	0	0	1	0	0	1	0	0	0	1	1	0	2	0	0	2	7	1	2	2	2	0	1	2	0	10	17	2
f7a80f20c8a448d9a1cdbd0d47989632	KASKAZINI PEMBA	Kike	Urban	132	132	15.14		-1.91	-1.13		0	0	Normal	0	0	0	1	0	0	0	1	0	0	1	0	0	2	0	0	0	4	2	2	2	2	0	2	2	1	13	17	2
f7a80f20c8a448d9a1cdbd0d47989632	KASKAZINI PEMBA	Kike	Urban	132	132	30.8161		0.29	3.1		0	0	Obesity	0	0	1	0	0	0	0	1	0	0	1	0	0	1	0	0	2	5	2	2	1	2	0	2	2	2	13	18	2
beee9daeb5ff4609b4572694f95d14c0	KASKAZINI PEMBA	Kiume	Urban	108	108	13.6165	-1.47	-0.53	-1.88	0	0	0	Normal	0	0	0	1	1	0	0	1	0	0	1	0	0	2	0	0	0	5	2	2	2	2	2	2	1	1	14	19	3
f7a80f20c8a448d9a1cdbd0d47989632	KASKAZINI PEMBA	Kike	Urban	144	144	19.9483		-0.55	0.73		0	0	Normal	0	0	0	1	1	0	2	1	0	0	0	2	0	2	0	0	1	9	2	2	1	0	0	2	1	0	8	17	2
ce603bb476e74234bce8bbb66e76da70	KASKAZINI PEMBA	Kike	Urban	132	132	20.7341		1.22	1.27		0	0	Overweight	0	1	0	0	0	0	2	0	0	0	0	1	0	2	1	0	0	6	2	2	2	2	2	2	0	2	14	20	4
cae12086df20468e848a8536ce8785d6	KASKAZINI PEMBA	Kike	Urban	96	96	15.0763	-1.55	-2.06	-0.36	0	0	0	Normal	0	0	0	1	1	0	0	0	1	0	1	0	0	2	0	2	0	7	2	2	1	1	2	2	0	2	12	19	3
e98ee103c4554c328db4d71bab929912	KASKAZINI PEMBA	Kike	Urban	84	84	14.5381	-0.45	-0.17	-0.56	0	0	0	Normal	0	0	0	1	1	0	2	0	0	1	1	2	0	2	0	1	0	10	2	2	2	1	2	2	1	0	12	22	5
8892971ac5bb43e3a2241276423c7831	KASKAZINI PEMBA	Kiume	Urban	84	84	13.7161	-0.46	0.66	-1.44	0	0	0	Normal	0	0	0	1	0	0	2	0	0	0	0	1	0	2	0	0	1	6	2	2	2	1	0	2	2	1	12	18	2
e98ee103c4554c328db4d71bab929912	KASKAZINI PEMBA	Kike	Urban	84	84	15.1685	-0.32	-0.42	-0.14	0	0	0	Normal	0	0	0	1	0	2	2	0	0	0	1	0	0	2	0	0	0	7	2	2	1	1	2	2	2	1	13	20	4
e98ee103c4554c328db4d71bab929912	KASKAZINI PEMBA	Kiume	Urban	72	72	15.0389	1.09	2	-0.2	0	0	0	Normal	0	0	0	1	2	0	2	0	0	0	1	0	0	2	0	1	0	8	0	2	2	2	2	1	1	0	10	18	2
e98ee103c4554c328db4d71bab929912	KASKAZINI PEMBA	Kike	Urban	84	84	11.5928	-3.42	-2.07	-3.16	0	0	0	Thinness	1	0	0	0	2	0	2	0	1	0	1	0	2	2	0	0	0	10	0	2	2	2	0	2	0	0	8	18	2
8892971ac5bb43e3a2241276423c7831	KASKAZINI PEMBA	Kike	Urban	84	84	13.9579	-0.88	-0.42	-0.98	0	0	0	Normal	0	0	0	1	1	0	0	1	0	0	1	0	0	1	0	0	0	4	2	2	1	2	0	2	1	1	11	15	1
cae12086df20468e848a8536ce8785d6	KASKAZINI PEMBA	Kiume	Urban	96	96	13.0888	-2.63	-1.75	-2.22	0	0	0	Thinness	1	0	0	0	1	1	2	0	1	0	1	1	0	2	1	0	0	10	1	2	0	2	2	2	1	1	11	21	4
cae12086df20468e848a8536ce8785d6	KASKAZINI PEMBA	Kiume	Urban	84	84	14.91	0.4	1.07	-0.43	0	0	0	Normal	0	0	0	1	1	0	0	1	1	1	2	0	0	1	0	0	1	8	0	2	1	2	2	1	0	2	10	18	2
8892971ac5bb43e3a2241276423c7831	KASKAZINI PEMBA	Kiume	Urban	84	84	14.1214	-0.26	0.64	-1.08	0	0	0	Normal	0	0	0	1	1	0	2	1	0	0	1	0	0	1	0	0	1	7	2	2	2	2	0	2	2	1	13	20	4
8892971ac5bb43e3a2241276423c7831	KASKAZINI PEMBA	Kike	Urban	96	96	12.8421	-2.36	-1.58	-2.04	0	0	0	Thinness	1	0	0	0	1	0	2	0	0	0	0	0	0	1	0	0	1	5	2	2	2	1	0	2	2	0	11	16	1
8892971ac5bb43e3a2241276423c7831	KASKAZINI PEMBA	Kike	Urban	84	84	13.7725	-0.54	0.27	-1.12	0	0	0	Normal	0	0	0	1	1	0	0	1	0	0	0	1	1	1	1	0	1	7	1	2	2	2	1	2	2	1	13	20	4
e98ee103c4554c328db4d71bab929912	KASKAZINI PEMBA	Kike	Urban	84	84	12.4781	-1.6	-0.31	-2.24	0	0	0	Thinness	1	0	0	0	1	0	1	0	0	1	1	0	0	2	0	1	0	7	2	2	2	1	2	2	1	2	14	21	4
8892971ac5bb43e3a2241276423c7831	KASKAZINI PEMBA	Kike	Urban	96	96	15.3545	-0.83	-1.18	-0.19	0	0	0	Normal	0	0	0	1	0	0	2	1	0	0	1	0	0	1	1	0	1	7	2	2	1	1	0	2	2	1	11	18	2
e98ee103c4554c328db4d71bab929912	KASKAZINI PEMBA	Kiume	Urban	72	72	16.1142	0.24	-0.25	0.58	0	0	0	Normal	0	0	0	1	1	0	1	0	0	0	0	1	0	1	0	0	0	4	2	2	2	2	2	1	1	2	14	18	2
8892971ac5bb43e3a2241276423c7831	KASKAZINI PEMBA	Kiume	Urban	96	96	13.1578	-1.01	0.41	-2.15	0	0	0	Thinness	1	0	0	0	0	0	0	1	0	0	1	0	0	1	0	0	1	4	2	2	1	2	0	2	2	1	12	16	1
8892971ac5bb43e3a2241276423c7831	KASKAZINI PEMBA	Kiume	Urban	96	96	13.1772	-2.6	-1.78	-2.13	0	0	0	Thinness	1	0	0	0	0	0	0	0	0	0	0	1	0	2	0	0	1	4	2	2	1	1	0	2	1	2	11	15	1
cae12086df20468e848a8536ce8785d6	KASKAZINI PEMBA	Kike	Urban	84	84	13.9801	-0.23	0.64	-0.96	0	0	0	Normal	0	0	0	1	1	1	1	1	1	0	1	1	0	1	0	1	2	11	2	2	1	1	2	2	1	0	11	22	5
e98ee103c4554c328db4d71bab929912	KASKAZINI PEMBA	Kike	Urban	84	84	14.0044	-0.68	-0.13	-0.94	0	0	0	Normal	0	0	0	1	0	0	2	0	0	0	1	2	0	0	0	0	0	5	2	2	1	2	2	2	0	1	12	17	2
cae12086df20468e848a8536ce8785d6	KASKAZINI PEMBA	Kike	Urban	84	84	14.3316	-1.36	-1.43	-0.7	0	0	0	Normal	0	0	0	1	0	0	1	1	0	0	0	0	0	1	0	0	0	3	2	2	2	2	2	2	2	2	16	19	3
e98ee103c4554c328db4d71bab929912	KASKAZINI PEMBA	Kiume	Urban	96	96	12.9848	-2.11	-1	-2.33	0	0	0	Thinness	1	0	0	0	1	0	1	0	1	0	0	1	0	2	0	0	0	6	2	2	2	2	2	2	0	1	13	19	3
8892971ac5bb43e3a2241276423c7831	KASKAZINI PEMBA	Kike	Urban	84	84	14.1132	-0.48	0.11	-0.86	0	0	0	Normal	0	0	0	1	0	0	2	1	0	0	0	1	1	2	0	0	1	8	2	2	2	1	0	2	0	0	9	17	2
cae12086df20468e848a8536ce8785d6	KASKAZINI PEMBA	Kiume	Urban	84	84	17.9352	1.35	0.52	1.48	0	0	0	Overweight	0	1	0	0	1	0	0	0	0	0	1	0	0	1	0	0	1	4	2	2	2	2	1	1	1	1	12	16	1
e98ee103c4554c328db4d71bab929912	KASKAZINI PEMBA	Kike	Urban	84	84	15.409	-0.02	-0.09	0	0	0	0	Normal	0	0	0	1	0	0	2	0	1	0	1	0	0	2	0	0	0	6	2	2	1	2	2	1	1	1	12	18	2
8892971ac5bb43e3a2241276423c7831	KASKAZINI PEMBA	Kiume	Urban	96	96	7.97374	-5.26	-0.54	-7.87	0	0	1	Thinness	1	0	0	0	1	0	2	0	0	0	0	0	0	1	0	0	1	5	2	2	2	2	0	2	2	1	13	18	2
e98ee103c4554c328db4d71bab929912	KASKAZINI PEMBA	Kiume	Urban	84	84	15.0973	-0.57	-0.61	-0.28	0	0	0	Normal	0	0	0	1	1	0	0	0	0	0	1	1	0	2	0	0	0	5	2	2	2	1	2	2	0	1	12	17	2
8892971ac5bb43e3a2241276423c7831	KASKAZINI PEMBA	Kiume	Urban	96	96	15.1895	-1.12	-1.32	-0.38	0	0	0	Normal	0	0	0	1	1	1	0	1	0	0	0	0	0	2	0	0	1	6	2	2	2	2	0	2	2	1	13	19	3
8892971ac5bb43e3a2241276423c7831	KASKAZINI PEMBA	Kike	Urban	84	84	13.4623	-1.1	-0.37	-1.37	0	0	0	Normal	0	0	0	1	1	0	0	1	0	0	1	1	0	1	0	0	1	6	2	2	2	2	0	2	2	1	13	19	3
cae12086df20468e848a8536ce8785d6	KASKAZINI PEMBA	Kike	Urban	84	84	13.6994	-1.73	-1.48	-1.18	0	0	0	Normal	0	0	0	1	1	0	0	0	0	1	0	0	0	2	0	0	0	4	2	2	1	2	2	2	1	0	12	16	1
735fb704d67942aeb4f33a5989281d9f	KASKAZINI PEMBA	Kike	Urban	228	228	21.5009		-1.93	0.02		0	0	Normal	0	0	0	1	1	0	2	0	0	1	1	0	0	2	0	0	1	8	2	0	2	2	1	2	1	0	10	18	2
29cc4dce270f44f5b7fa6b6aed65e760	KASKAZINI PEMBA	Kike	Urban	216	216	21.0216		-1.17	-0.08		0	0	Normal	0	0	0	1	0	0	0	0	0	0	2	0	0	0	0	0	2	4	2	2	2	2	0	2	2	2	14	18	2
735fb704d67942aeb4f33a5989281d9f	KASKAZINI PEMBA	Kike	Urban	228	228	22.7005		-0.39	0.39		0	0	Normal	0	0	0	1	0	0	2	2	2	0	0	0	0	1	0	0	1	8	2	2	1	2	0	2	0	0	9	17	2
735fb704d67942aeb4f33a5989281d9f	KASKAZINI PEMBA	Kike	Urban	216	216	16.8006		-2.04	-1.82		0	0	Normal	0	0	0	1	1	0	0	0	0	0	2	0	0	1	0	0	2	6	2	2	2	2	0	2	0	0	10	16	1
735fb704d67942aeb4f33a5989281d9f	KASKAZINI PEMBA	Kike	Urban	192	192	25.4371		-0.74	1.32		0	0	Overweight	0	1	0	0	0	0	1	0	0	0	2	0	0	2	0	0	0	5	2	2	2	2	0	2	0	0	10	15	1
29cc4dce270f44f5b7fa6b6aed65e760	KASKAZINI PEMBA	Kike	Urban	216	216	19.5134		-2.26	-0.62		0	0	Normal	0	0	0	1	0	0	1	0	0	0	2	0	0	1	0	0	1	5	2	2	2	2	0	2	2	1	13	18	2
e5abfe5b034145c28864d87889aa9f1d	KASKAZINI PEMBA	Kiume	Urban	228	228	26.8124		-2.86	1.35		0	0	Overweight	0	1	0	0	1	0	2	0	0	0	1	0	0	2	0	0	2	8	2	2	2	2	1	2	0	1	12	20	4
e5abfe5b034145c28864d87889aa9f1d	KASKAZINI PEMBA	Kiume	Urban	228	228	20.8501		0.02	-0.49		0	0	Normal	0	0	0	1	0	0	0	0	0	0	2	1	0	0	0	0	0	3	2	2	2	2	0	1	2	1	12	15	1
29cc4dce270f44f5b7fa6b6aed65e760	KASKAZINI PEMBA	Kike	Urban	216	216	21.4769		0.28	0.07		0	0	Normal	0	0	0	1	0	0	1	0	0	0	2	0	1	2	0	0	0	6	2	2	2	2	2	2	2	1	15	21	4
e5abfe5b034145c28864d87889aa9f1d	KASKAZINI PEMBA	Kike	Urban	228	228	28.319		-1.2	1.74		0	0	Overweight	0	1	0	0	0	0	0	0	0	0	0	0	0	2	0	0	2	4	2	2	2	2	0	2	0	1	11	15	1
29cc4dce270f44f5b7fa6b6aed65e760	KASKAZINI PEMBA	Kike	Urban	228	228	23.8224		-1.11	0.71		0	0	Normal	0	0	0	1	0	0	1	1	2	0	2	0	0	2	0	0	0	8	2	2	2	2	0	2	2	2	14	22	5
29cc4dce270f44f5b7fa6b6aed65e760	KASKAZINI PEMBA	Kike	Urban	228	228	21.9639		-0.77	0.17		0	0	Normal	0	0	0	1	1	0	0	0	0	0	2	0	0	1	0	0	1	5	2	2	2	2	0	2	0	2	12	17	2
735fb704d67942aeb4f33a5989281d9f	KASKAZINI PEMBA	Kike	Urban	192	192	18.5536		-0.87	-0.82		0	0	Normal	0	0	0	1	0	0	0	0	0	0	2	0	0	2	0	0	2	6	2	2	2	2	0	2	0	0	10	16	1
735fb704d67942aeb4f33a5989281d9f	KASKAZINI PEMBA	Kiume	Urban	216	216	19.8474		-0.72	-0.73		0	0	Normal	0	0	0	1	0	0	1	0	0	0	2	0	0	0	0	2	2	7	2	2	2	2	0	2	2	2	14	21	4
e5abfe5b034145c28864d87889aa9f1d	KASKAZINI PEMBA	Kiume	Urban	228	228	19.2138		-1.54	-1.18		0	0	Normal	0	0	0	1	1	0	1	0	0	0	0	0	0	2	0	0	1	5	2	2	2	2	0	1	0	1	10	15	1
735fb704d67942aeb4f33a5989281d9f	KASKAZINI PEMBA	Kiume	Urban	228	228	17.2896		-0.02	-2.14		0	0	Thinness	1	0	0	0	0	0	0	0	0	0	2	0	0	0	0	0	2	4	2	2	2	2	0	2	2	1	13	17	2
29cc4dce270f44f5b7fa6b6aed65e760	KASKAZINI PEMBA	Kiume	Urban	216	216	23.2268		-0.74	0.51		0	0	Normal	0	0	0	1	0	0	0	0	0	0	0	0	0	2	0	0	2	4	2	2	2	2	2	2	2	1	15	19	3
29cc4dce270f44f5b7fa6b6aed65e760	KASKAZINI PEMBA	Kike	Urban	228	228	21.6608		0.27	0.07		0	0	Normal	0	0	0	1	1	0	1	0	0	0	2	0	0	2	0	0	0	6	2	2	1	2	0	2	1	0	10	16	1
e5abfe5b034145c28864d87889aa9f1d	KASKAZINI PEMBA	Kiume	Urban	204	204	43.4859		-1.83	4.27		0	0	Obesity	0	0	1	0	1	0	2	1	0	0	0	0	0	2	1	0	2	9	2	2	2	1	0	1	0	0	8	17	2
e5abfe5b034145c28864d87889aa9f1d	KASKAZINI PEMBA	Kiume	Urban	192	192	20.0922		-0.82	-0.16		0	0	Normal	0	0	0	1	0	0	0	0	0	0	2	0	0	0	0	0	0	2	2	2	2	2	0	2	0	0	10	12	1
735fb704d67942aeb4f33a5989281d9f	KASKAZINI PEMBA	Kike	Urban	228	228	21.8378		-0.68	0.13		0	0	Normal	0	0	0	1	0	0	0	0	0	0	2	0	0	2	0	0	2	6	2	2	2	2	0	2	0	0	10	16	1
e5abfe5b034145c28864d87889aa9f1d	KASKAZINI PEMBA	Kike	Urban	192	192	16.1541		0.45	-2.01		0	0	Thinness	1	0	0	0	0	0	2	0	0	0	2	0	0	2	0	0	2	8	2	2	2	2	0	2	0	0	10	18	2
29cc4dce270f44f5b7fa6b6aed65e760	KASKAZINI PEMBA	Kike	Urban	228	228	24.6667		-0.8	0.93		0	0	Normal	0	0	0	1	0	0	1	1	0	0	2	0	0	0	0	0	0	4	2	2	1	2	0	2	1	0	10	14	1
e5abfe5b034145c28864d87889aa9f1d	KASKAZINI PEMBA	Kike	Urban	228	228	18.9393		0.68	-0.9		0	0	Normal	0	0	0	1	0	0	0	0	0	0	2	0	0	0	0	0	2	4	2	2	1	2	0	2	0	1	10	14	1
735fb704d67942aeb4f33a5989281d9f	KASKAZINI PEMBA	Kike	Urban	228	228	22.0042		-0.97	0.18		0	0	Normal	0	0	0	1	0	0	2	0	0	0	0	0	0	2	0	0	0	4	2	2	2	2	0	2	0	2	12	16	1
e5abfe5b034145c28864d87889aa9f1d	KASKAZINI PEMBA	Kiume	Urban	228	228	19.2903		-1.65	-1.15		0	0	Normal	0	0	0	1	0	0	1	0	0	0	1	0	0	0	0	0	0	2	2	2	2	2	0	2	2	2	14	16	1
e5abfe5b034145c28864d87889aa9f1d	KASKAZINI PEMBA	Kike	Urban	192	192	32.7148		-0.22	2.59		0	0	Obesity	0	0	1	0	1	0	1	0	0	1	2	0	0	1	0	0	2	8	2	2	2	2	0	0	0	1	9	17	2
735fb704d67942aeb4f33a5989281d9f	KASKAZINI PEMBA	Kiume	Urban	204	204	23.98		-2.1	0.92		0	0	Normal	0	0	0	1	0	0	2	0	0	0	2	2	0	0	0	0	0	6	2	2	2	2	0	2	2	1	13	19	3
c68fc3fdf37047f7832b3a923d1966e2	KASKAZINI PEMBA	Kiume	Rural	180	180	16.2855		-2.86	-1.81		0	0	Normal	0	0	0	1	1	0	1	0	1	1	1	1	0	2	0	0	1	9	2	2	1	0	1	1	2	1	10	19	3
c68fc3fdf37047f7832b3a923d1966e2	KASKAZINI PEMBA	Kiume	Rural	180	180	18.2989		-2.24	-0.66		0	0	Normal	0	0	0	1	0	0	0	0	0	0	1	0	0	0	0	0	0	1	2	2	2	2	2	2	2	2	16	17	2
c13fcfc1624f49a48d1faa47d4175aed	KASKAZINI PEMBA	Kike	Rural	120	120	13.0485	-1.2	0.48	-2.36	0	0	0	Thinness	1	0	0	0	2	0	0	0	0	1	1	0	0	1	0	1	0	6	2	2	1	2	2	2	0	2	13	19	3
c027a723e6c94af8b050a90bd5b932a1	KASKAZINI PEMBA	Kiume	Rural	168	168	18.5483		-0.32	-0.2		0	0	Normal	0	0	0	1	1	0	2	0	0	0	0	1	0	2	0	0	2	8	2	2	1	2	0	2	2	1	12	20	4
c13fcfc1624f49a48d1faa47d4175aed	KASKAZINI PEMBA	Kiume	Rural	168	168	15.9769		-2.56	-1.64		0	0	Normal	0	0	0	1	0	0	1	0	0	1	1	2	0	2	0	0	0	7	2	2	0	2	2	2	2	1	13	20	4
c027a723e6c94af8b050a90bd5b932a1	KASKAZINI PEMBA	Kiume	Rural	168	168	17.3091		-1.01	-0.83		0	0	Normal	0	0	0	1	0	0	1	0	0	0	1	1	0	2	0	0	2	7	2	2	1	2	0	2	1	1	11	18	2
c13fcfc1624f49a48d1faa47d4175aed	KASKAZINI PEMBA	Kike	Rural	168	168	23.5945		-0.43	1.22		0	0	Overweight	0	1	0	0	1	0	1	0	0	0	1	0	0	1	0	0	0	4	2	2	2	2	2	2	2	2	16	20	4
c13fcfc1624f49a48d1faa47d4175aed	KASKAZINI PEMBA	Kiume	Rural	156	156	15.7379		-1.93	-1.41		0	0	Normal	0	0	0	1	0	0	1	0	0	0	0	0	0	0	0	1	0	2	2	2	2	2	2	0	2	2	14	16	1
c027a723e6c94af8b050a90bd5b932a1	KASKAZINI PEMBA	Kike	Rural	168	168	19.0834		-0.24	-0.18		0	0	Normal	0	0	0	1	1	0	1	0	1	0	0	1	0	2	0	0	2	8	2	2	2	2	0	2	0	0	10	18	2
c68fc3fdf37047f7832b3a923d1966e2	KASKAZINI PEMBA	Kiume	Rural	180	180	17.898		-1.79	-0.87		0	0	Normal	0	0	0	1	1	0	1	1	0	0	1	0	0	2	0	0	0	6	2	2	2	2	1	2	2	1	14	20	4
c027a723e6c94af8b050a90bd5b932a1	KASKAZINI PEMBA	Kiume	Rural	168	168	18.6927		-2.22	-0.14		0	0	Normal	0	0	0	1	0	0	1	0	0	0	1	0	0	2	0	0	2	6	2	2	2	1	0	2	1	0	10	16	1
c13fcfc1624f49a48d1faa47d4175aed	KASKAZINI PEMBA	Kike	Rural	156	156	16.8073		-1.77	-0.9		0	0	Normal	0	0	0	1	0	0	0	0	0	0	0	0	0	2	0	1	0	3	2	2	1	2	2	2	0	1	12	15	1
c13fcfc1624f49a48d1faa47d4175aed	KASKAZINI PEMBA	Kiume	Rural	168	168	18.3408		-1.9	-0.3		0	0	Normal	0	0	0	1	1	0	2	1	0	0	0	0	0	0	0	0	0	4	2	2	2	2	2	2	2	1	15	19	3
c68fc3fdf37047f7832b3a923d1966e2	KASKAZINI PEMBA	Kiume	Rural	180	180	16.0167		-2.12	-2		0	0	Normal	0	0	0	1	0	0	2	2	0	0	1	0	0	2	0	0	1	8	2	2	1	2	2	2	2	1	14	22	5
c027a723e6c94af8b050a90bd5b932a1	KASKAZINI PEMBA	Kike	Rural	180	180	22.4482		-1.14	0.71		0	0	Normal	0	0	0	1	1	0	1	0	0	0	0	0	0	2	0	0	2	6	1	2	2	2	1	2	2	0	12	18	2
c027a723e6c94af8b050a90bd5b932a1	KASKAZINI PEMBA	Kiume	Rural	156	156	17.4227		0.14	-0.4		0	0	Normal	0	0	0	1	0	0	2	0	0	0	1	0	0	1	0	0	1	5	2	2	2	2	1	2	2	0	13	18	2
c027a723e6c94af8b050a90bd5b932a1	KASKAZINI PEMBA	Kike	Rural	180	180	20.3861		-1.41	0.06		0	0	Normal	0	0	0	1	0	0	1	0	0	0	1	0	0	2	0	0	1	5	2	2	2	2	0	2	2	0	12	17	2
c027a723e6c94af8b050a90bd5b932a1	KASKAZINI PEMBA	Kike	Rural	156	156	20.1558		-0.11	0.49		0	0	Normal	0	0	0	1	2	0	0	1	0	0	0	2	0	0	0	0	2	7	2	2	2	0	0	2	2	0	10	17	2
c13fcfc1624f49a48d1faa47d4175aed	KASKAZINI PEMBA	Kiume	Rural	144	144	13.8688		-0.84	-2.52		0	0	Thinness	1	0	0	0	0	0	1	0	0	0	2	0	0	1	0	0	0	4	2	2	2	2	2	2	1	1	14	18	2
c68fc3fdf37047f7832b3a923d1966e2	KASKAZINI PEMBA	Kike	Rural	192	192	2.00529		0.23	-10.93		0	1	Thinness	1	0	0	0	1	1	1	1	0	0	1	0	0	2	0	0	1	8	2	2	1	2	2	2	2	1	14	22	5
c68fc3fdf37047f7832b3a923d1966e2	KASKAZINI PEMBA	Kike	Rural	156	156	17.1984		-0.28	-0.7		0	0	Normal	0	0	0	1	1	0	1	1	1	0	1	0	0	2	0	0	0	7	2	2	2	2	1	2	0	2	13	20	4
c68fc3fdf37047f7832b3a923d1966e2	KASKAZINI PEMBA	Kike	Rural	168	168	21.5927		0.79	0.68		0	0	Normal	0	0	0	1	1	0	1	1	0	0	1	0	0	2	0	0	0	6	2	2	1	2	1	2	1	2	13	19	3
c13fcfc1624f49a48d1faa47d4175aed	KASKAZINI PEMBA	Kike	Rural	180	180	15.2294		-1.03	-2.4		0	0	Thinness	1	0	0	0	0	0	2	0	0	1	0	0	0	1	0	2	0	6	2	2	1	2	2	2	2	0	13	19	3
c68fc3fdf37047f7832b3a923d1966e2	KASKAZINI PEMBA	Kike	Rural	156	156	21.5019		0.09	0.91		0	0	Normal	0	0	0	1	0	0	0	0	0	0	1	0	0	2	0	0	0	3	2	2	2	1	2	2	2	2	15	18	2
c13fcfc1624f49a48d1faa47d4175aed	KASKAZINI PEMBA	Kiume	Rural	168	168	20.216		-1.35	0.48		0	0	Normal	0	0	0	1	2	0	1	0	0	0	1	0	0	2	0	1	0	7	2	2	2	1	2	2	2	0	13	20	4
c13fcfc1624f49a48d1faa47d4175aed	KASKAZINI PEMBA	Kike	Rural	156	156	17.9044		-0.86	-0.38		0	0	Normal	0	0	0	1	2	0	1	0	0	1	1	0	0	2	0	1	0	8	2	2	1	1	2	2	0	1	11	19	3
c027a723e6c94af8b050a90bd5b932a1	KASKAZINI PEMBA	Kike	Rural	180	180	17.236		0.83	-1.26		0	0	Normal	0	0	0	1	0	0	1	0	0	0	0	0	0	1	0	0	1	3	2	2	2	2	0	2	1	0	11	14	1
c68fc3fdf37047f7832b3a923d1966e2	KASKAZINI PEMBA	Kiume	Rural	192	192	20.1951		-1.4	-0.12		0	0	Normal	0	0	0	1	1	0	0	0	0	1	1	0	0	1	0	0	0	4	2	2	1	0	2	1	2	1	11	15	1
ab7a8c97dff34e4aa48567b08e840288	KASKAZINI PEMBA	Kiume	Rural	96	96	15.0753	-1.19	-1.34	-0.47	0	0	0	Normal	0	0	0	1	0	0	2	0	0	0	0	1	0	2	0	0	0	5	2	2	1	2	1	2	2	0	12	17	2
e26360256aa44228ae977944337b2f48	KASKAZINI PEMBA	Kiume	Rural	96	96	14.9827	-0.44	-0.17	-0.53	0	0	0	Normal	0	0	0	1	2	0	1	0	1	1	1	0	0	2	0	0	2	10	2	2	1	1	0	0	0	0	6	16	1
e26360256aa44228ae977944337b2f48	KASKAZINI PEMBA	Kike	Rural	108	108	12.9839	-2.11	-1.14	-2.14	0	0	0	Thinness	1	0	0	0	1	0	2	0	0	0	0	0	0	2	1	0	0	6	2	2	2	1	0	1	0	0	8	14	1
70f2ca8557534cf5aac10a1dfc8f026d	KASKAZINI PEMBA	Kiume	Rural	96	96	16.1899	-0.44	-1.02	0.29	0	0	0	Normal	0	0	0	1	1	0	2	0	0	0	1	0	0	2	0	0	2	8	2	2	1	1	0	2	0	1	9	17	2
ab7a8c97dff34e4aa48567b08e840288	KASKAZINI PEMBA	Kike	Rural	96	96	14.3074	-1.01	-0.73	-0.87	0	0	0	Normal	0	0	0	1	0	0	1	0	0	0	0	0	0	2	0	0	0	3	2	2	1	2	1	2	2	1	13	16	1
ab7a8c97dff34e4aa48567b08e840288	KASKAZINI PEMBA	Kiume	Rural	108	108	15.2721	-0.77	-0.73	-0.51	0	0	0	Normal	0	0	0	1	0	0	1	0	0	0	0	0	0	2	0	0	0	3	2	2	1	2	1	2	2	1	13	16	1
e26360256aa44228ae977944337b2f48	KASKAZINI PEMBA	Kike	Rural	96	96	12.9817	-1.55	-0.53	-1.91	0	0	0	Normal	0	0	0	1	1	0	2	0	1	1	0	1	1	2	1	0	1	11	2	2	1	1	0	2	0	1	9	20	4
70f2ca8557534cf5aac10a1dfc8f026d	KASKAZINI PEMBA	Kike	Rural	96	96	14.1026	-0.83	-0.29	-1.01	0	0	0	Normal	0	0	0	1	1	0	1	0	0	0	1	0	0	2	0	0	2	7	2	2	2	2	1	1	0	1	11	18	2
70f2ca8557534cf5aac10a1dfc8f026d	KASKAZINI PEMBA	Kike	Rural	96	96	15.0941	0.39	1.11	-0.35	0	0	0	Normal	0	0	0	1	1	0	2	0	0	0	0	0	0	2	0	0	2	7	2	2	1	2	0	2	0	1	10	17	2
ab7a8c97dff34e4aa48567b08e840288	KASKAZINI PEMBA	Kike	Rural	108	108	13.9458	-1.59	-1.13	-1.35	0	0	0	Normal	0	0	0	1	1	0	2	0	0	0	1	0	0	2	0	0	0	6	2	2	1	1	1	2	2	1	12	18	2
ab7a8c97dff34e4aa48567b08e840288	KASKAZINI PEMBA	Kike	Rural	96	96	11.916	-1.41	0.63	-2.96	0	0	0	Thinness	1	0	0	0	0	0	2	1	0	0	0	1	0	2	0	0	0	6	2	2	1	2	0	2	1	0	10	16	1
70f2ca8557534cf5aac10a1dfc8f026d	KASKAZINI PEMBA	Kiume	Rural	96	96	14.9503	-1.37	-1.5	-0.56	0	0	0	Normal	0	0	0	1	1	0	1	0	0	0	0	0	0	2	0	0	2	6	2	2	1	1	0	2	0	2	10	16	1
70f2ca8557534cf5aac10a1dfc8f026d	KASKAZINI PEMBA	Kike	Rural	84	84	14.4642	-0.81	-0.7	-0.61	0	0	0	Normal	0	0	0	1	0	0	1	0	0	0	1	0	0	2	0	0	1	5	2	2	1	2	0	1	1	1	10	15	1
e26360256aa44228ae977944337b2f48	KASKAZINI PEMBA	Kike	Rural	96	96	17.9087	0.92	0.21	1.07	0	0	0	Overweight	0	1	0	0	1	1	2	0	1	0	1	1	0	2	0	0	0	9	2	2	2	1	0	2	0	0	9	18	2
e26360256aa44228ae977944337b2f48	KASKAZINI PEMBA	Kike	Rural	108	108	13.5564	-1.06	0	-1.65	0	0	0	Normal	0	0	0	1	0	0	2	0	0	0	1	0	0	2	0	0	0	5	2	2	1	0	0	2	0	2	9	14	1
ab7a8c97dff34e4aa48567b08e840288	KASKAZINI PEMBA	Kike	Rural	84	84	16.6055	0.23	-0.48	0.67	0	0	0	Normal	0	0	0	1	1	0	2	0	0	0	0	0	0	2	0	0	0	5	2	2	1	2	0	2	2	1	12	17	2
ab7a8c97dff34e4aa48567b08e840288	KASKAZINI PEMBA	Kiume	Rural	84	84	11.8071	-3.54	-1.99	-3.49	0	0	0	Thinness	1	0	0	0	0	0	2	0	0	0	0	0	0	2	0	0	0	4	2	2	2	1	1	2	2	0	12	16	1
e26360256aa44228ae977944337b2f48	KASKAZINI PEMBA	Kike	Rural	96	96	14.8323	-1.41	-1.7	-0.51	0	0	0	Normal	0	0	0	1	1	0	2	0	1	0	2	0	1	2	0	0	2	11	2	2	1	2	0	1	0	0	8	19	3
70f2ca8557534cf5aac10a1dfc8f026d	KASKAZINI PEMBA	Kiume	Rural	108	108	16.7936	0.11	-0.34	0.44	0	0	0	Normal	0	0	0	1	1	0	2	0	0	0	0	0	0	2	1	0	2	8	2	2	1	1	2	2	0	1	11	19	3
70f2ca8557534cf5aac10a1dfc8f026d	KASKAZINI PEMBA	Kiume	Rural	108	108	15.424	-1.06	-1.26	-0.41	0	0	0	Normal	0	0	0	1	1	0	0	0	0	0	0	0	0	2	1	0	2	6	2	2	2	2	0	2	0	1	11	17	2
e26360256aa44228ae977944337b2f48	KASKAZINI PEMBA	Kiume	Rural	96	96	14.0417	-1.12	-0.47	-1.3	0	0	0	Normal	0	0	0	1	1	0	1	0	0	0	1	1	0	2	0	0	2	8	2	2	2	1	0	2	0	0	9	17	2
e26360256aa44228ae977944337b2f48	KASKAZINI PEMBA	Kike	Rural	84	84	16.3151	1.3	1.74	0.52	0	0	0	Normal	0	0	0	1	1	0	2	0	1	1	0	0	0	0	0	0	0	5	2	2	0	2	0	2	2	2	12	17	2
70f2ca8557534cf5aac10a1dfc8f026d	KASKAZINI PEMBA	Kiume	Rural	96	96	13.9428	-2.37	-2.08	-1.39	0	0	0	Normal	0	0	0	1	1	0	0	0	0	0	1	0	1	2	0	0	2	7	2	2	1	2	0	2	0	1	10	17	2
70f2ca8557534cf5aac10a1dfc8f026d	KASKAZINI PEMBA	Kiume	Rural	96	96	14.9153	-0.98	-0.93	-0.59	0	0	0	Normal	0	0	0	1	1	0	0	0	2	0	0	0	1	2	0	0	2	8	2	2	1	1	0	2	0	1	9	17	2
ab7a8c97dff34e4aa48567b08e840288	KASKAZINI PEMBA	Kike	Rural	96	96	17.2279	0.14	-0.8	0.78	0	0	0	Normal	0	0	0	1	1	0	2	0	1	0	1	0	0	2	0	0	0	7	2	2	2	2	0	2	1	0	11	18	2
ab7a8c97dff34e4aa48567b08e840288	KASKAZINI PEMBA	Kiume	Rural	96	96	16.5864	0.29	-0.15	0.53	0	0	0	Normal	0	0	0	1	1	0	2	0	1	0	1	0	0	2	0	0	0	7	2	2	1	1	1	2	2	0	11	18	2
70f2ca8557534cf5aac10a1dfc8f026d	KASKAZINI PEMBA	Kiume	Rural	96	96	11.9361	-3.49	-1.91	-3.5	0	0	0	Thinness	1	0	0	0	1	0	0	0	0	0	1	0	1	2	0	0	2	7	2	2	2	2	2	2	0	1	13	20	4
e26360256aa44228ae977944337b2f48	KASKAZINI PEMBA	Kiume	Rural	108	108	15.919	-1.25	-1.84	-0.08	0	0	0	Normal	0	0	0	1	1	0	2	0	0	2	2	2	0	2	2	0	0	13	2	2	2	0	0	1	0	0	7	20	4
3ce4ad8aa9b5402cb23bf1ab12f43b1c	KASKAZINI PEMBA	Kike	Rural	96	96	16.8703	0.65	0.35	0.62	0	0	0	Normal	0	0	0	1	1	0	2	0	0	2	1	0	0	0	0	0	0	6	2	2	2	2	0	2	1	0	11	17	2
b9e69f9f22314f4191aff3b97590dfd4	KASKAZINI PEMBA	Kiume	Rural	108	108	14.673	-1.4	-1.23	-0.96	0	0	0	Normal	0	0	0	1	1	0	1	0	0	0	1	0	0	2	0	0	2	7	2	2	1	1	0	2	1	1	10	17	2
8b1a6e1893c842d081afd05462c3b359	KASKAZINI PEMBA	Kike	Rural	96	96	17.5325	1.28	1.18	0.92	0	0	0	Normal	0	0	0	1	1	0	1	0	1	0	0	0	0	1	0	1	0	5	2	2	1	1	2	2	2	0	12	17	2
3ce4ad8aa9b5402cb23bf1ab12f43b1c	KASKAZINI PEMBA	Kike	Rural	96	96	13.476	-1.62	-1.03	-1.49	0	0	0	Normal	0	0	0	1	0	0	2	0	0	0	0	1	0	2	0	0	1	6	2	2	2	2	0	2	1	0	11	17	2
3ce4ad8aa9b5402cb23bf1ab12f43b1c	KASKAZINI PEMBA	Kike	Rural	96	96	14.9235	0.28	1.03	-0.45	0	0	0	Normal	0	0	0	1	1	0	2	0	0	0	0	0	0	2	0	0	0	5	1	2	2	2	1	2	0	0	10	15	1
3ce4ad8aa9b5402cb23bf1ab12f43b1c	KASKAZINI PEMBA	Kiume	Rural	108	108	14.386	-1.81	-1.57	-1.19	0	0	0	Normal	0	0	0	1	0	0	2	0	0	0	0	0	0	2	0	0	1	5	2	2	1	2	1	2	1	1	12	17	2
b9e69f9f22314f4191aff3b97590dfd4	KASKAZINI PEMBA	Kike	Rural	84	84	13.8469	0.15	1.42	-1.06	0	0	0	Normal	0	0	0	1	1	0	1	0	0	0	1	0	0	2	1	0	2	8	2	2	1	1	0	2	0	1	9	17	2
8b1a6e1893c842d081afd05462c3b359	KASKAZINI PEMBA	Kiume	Rural	108	108	14.686	-0.55	0.04	-0.95	0	0	0	Normal	0	0	0	1	1	0	2	0	0	0	1	1	0	2	0	0	0	7	2	2	2	2	0	2	2	0	12	19	3
3ce4ad8aa9b5402cb23bf1ab12f43b1c	KASKAZINI PEMBA	Kiume	Rural	108	108	14.2372	-0.67	0.19	-1.32	0	0	0	Normal	0	0	0	1	1	0	2	0	0	2	1	1	0	2	1	0	1	11	2	2	2	2	0	2	2	1	13	24	5
8b1a6e1893c842d081afd05462c3b359	KASKAZINI PEMBA	Kiume	Rural	96	96	14.2691	-2.07	-1.94	-1.1	0	0	0	Normal	0	0	0	1	1	0	2	0	0	0	0	0	0	1	0	0	1	5	2	2	1	2	2	2	2	0	13	18	2
b9e69f9f22314f4191aff3b97590dfd4	KASKAZINI PEMBA	Kike	Rural	108	108	14.632	-1.12	-0.9	-0.87	0	0	0	Normal	0	0	0	1	1	0	0	0	0	0	0	0	0	2	0	0	1	4	2	2	1	2	0	2	1	1	11	15	1
8b1a6e1893c842d081afd05462c3b359	KASKAZINI PEMBA	Kiume	Rural	108	108	15.5531	-1.95	-2.54	-0.32	0	0	0	Normal	0	0	0	1	1	0	2	1	0	0	1	0	0	2	0	0	0	7	2	2	2	0	2	2	2	1	13	20	4
b9e69f9f22314f4191aff3b97590dfd4	KASKAZINI PEMBA	Kike	Rural	108	108	13.0611	-1.92	-0.93	-2.07	0	0	0	Thinness	1	0	0	0	1	0	0	0	0	0	1	0	0	2	0	0	1	5	2	2	2	2	0	0	1	0	9	14	1
3ce4ad8aa9b5402cb23bf1ab12f43b1c	KASKAZINI PEMBA	Kiume	Rural	108	108	15.9267	-1.12	-1.67	-0.08	0	0	0	Normal	0	0	0	1	1	0	2	0	0	0	0	0	0	1	0	0	1	5	2	2	2	2	0	1	0	2	11	16	1
3ce4ad8aa9b5402cb23bf1ab12f43b1c	KASKAZINI PEMBA	Kiume	Rural	108	108	14.4614	-0.47	0.34	-1.13	0	0	0	Normal	0	0	0	1	1	1	2	0	0	0	0	0	0	2	0	0	2	8	2	2	2	2	0	2	0	0	10	18	2
3ce4ad8aa9b5402cb23bf1ab12f43b1c	KASKAZINI PEMBA	Kiume	Rural	108	108	17.2765	0.06	-0.74	0.69	0	0	0	Normal	0	0	0	1	1	0	0	0	0	0	0	0	1	1	0	0	1	4	2	2	2	2	0	2	0	2	12	16	1
8b1a6e1893c842d081afd05462c3b359	KASKAZINI PEMBA	Kiume	Rural	96	96	13.8127	-0.65	0.41	-1.51	0	0	0	Normal	0	0	0	1	0	0	2	0	0	0	0	0	0	2	0	0	0	4	2	2	2	2	2	2	1	2	15	19	3
8b1a6e1893c842d081afd05462c3b359	KASKAZINI PEMBA	Kike	Rural	108	108	15.8356	-0.2	-0.2	-0.14	0	0	0	Normal	0	0	0	1	1	0	2	1	0	0	0	0	0	1	0	0	0	5	2	2	2	2	2	2	2	1	15	20	4
b9e69f9f22314f4191aff3b97590dfd4	KASKAZINI PEMBA	Kike	Rural	108	108	23.1001	2.13	0.41	2.37	0	0	0	Obesity	0	0	1	0	1	0	1	0	0	0	1	0	0	2	0	0	2	7	2	2	1	2	0	2	0	1	10	17	2
b9e69f9f22314f4191aff3b97590dfd4	KASKAZINI PEMBA	Kike	Rural	96	96	13.9596	-0.59	0.21	-1.12	0	0	0	Normal	0	0	0	1	1	0	1	0	0	0	0	0	0	2	0	0	1	5	2	2	1	2	0	2	0	1	10	15	1
8b1a6e1893c842d081afd05462c3b359	KASKAZINI PEMBA	Kiume	Rural	96	96	14.1531	-1.37	-0.91	-1.2	0	0	0	Normal	0	0	0	1	1	0	2	0	0	0	0	1	0	2	0	0	1	7	2	2	1	2	1	2	2	0	12	19	3
b9e69f9f22314f4191aff3b97590dfd4	KASKAZINI PEMBA	Kike	Rural	96	96	14.2831	0.19	1.35	-0.88	0	0	0	Normal	0	0	0	1	1	0	2	0	0	0	0	0	0	2	0	1	0	6	2	2	2	2	0	1	1	0	10	16	1
b9e69f9f22314f4191aff3b97590dfd4	KASKAZINI PEMBA	Kiume	Rural	96	96	17.2516	0.18	-0.76	0.9	0	0	0	Normal	0	0	0	1	1	0	1	0	0	0	1	0	0	2	0	0	1	6	2	2	1	2	0	2	1	1	11	17	2
8b1a6e1893c842d081afd05462c3b359	KASKAZINI PEMBA	Kiume	Rural	108	108	17.4872	0.7	0.24	0.8	0	0	0	Normal	0	0	0	1	0	0	2	0	0	0	0	0	0	2	0	0	0	4	2	2	1	1	2	2	2	0	12	16	1
8b1a6e1893c842d081afd05462c3b359	KASKAZINI PEMBA	Kiume	Rural	96	96	14.0249	-0.29	0.82	-1.32	0	0	0	Normal	0	0	0	1	1	0	1	0	1	0	0	0	0	0	0	0	1	4	2	2	2	2	1	2	2	1	14	18	2
8b1a6e1893c842d081afd05462c3b359	KASKAZINI PEMBA	Kike	Rural	108	108	14.6509	-1.41	-1.36	-0.85	0	0	0	Normal	0	0	0	1	0	0	2	0	0	0	0	1	0	2	0	0	1	6	2	2	2	1	2	2	2	1	14	20	4
3ce4ad8aa9b5402cb23bf1ab12f43b1c	KASKAZINI PEMBA	Kike	Rural	108	108	14.8971	-0.37	0.16	-0.69	0	0	0	Normal	0	0	0	1	1	0	1	0	0	0	0	1	1	1	0	0	1	6	2	2	1	1	1	2	0	1	10	16	1
b9e69f9f22314f4191aff3b97590dfd4	KASKAZINI PEMBA	Kike	Rural	96	96	16.7383	0.04	-0.67	0.55	0	0	0	Normal	0	0	0	1	2	0	1	0	0	0	1	0	0	2	0	0	1	7	2	2	1	2	0	2	2	0	11	18	2
0bb9b069af6b451eb73d65a770354969	KASKAZINI PEMBA	Kiume	Rural	216	216	19.673		-2.17	-0.81		0	0	Normal	0	0	0	1	1	0	1	0	0	0	2	0	0	1	0	0	2	7	2	2	2	2	0	2	1	0	11	18	2
0bb9b069af6b451eb73d65a770354969	KASKAZINI PEMBA	Kiume	Rural	180	180	14.03		-2.79	-3.52		0	0	Thinness	1	0	0	0	0	0	0	0	1	0	0	0	0	1	0	0	1	3	2	2	2	2	1	2	1	0	12	15	1
f93abb9ea3484696a729cd696ed4474b	KASKAZINI PEMBA	Kike	Rural	168	168	20.5693		0.75	0.35		0	0	Normal	0	0	0	1	1	0	1	1	0	1	0	0	0	2	0	0	0	6	2	2	2	2	1	2	2	2	15	21	4
0bb9b069af6b451eb73d65a770354969	KASKAZINI PEMBA	Kiume	Rural	192	192	17.7305		-0.49	-1.27		0	0	Normal	0	0	0	1	2	0	2	0	1	0	0	0	0	2	0	0	2	9	2	2	1	0	1	2	2	2	12	21	4
0bb9b069af6b451eb73d65a770354969	KASKAZINI PEMBA	Kiume	Rural	192	192	19.1275		-0.27	-0.58		0	0	Normal	0	0	0	1	1	0	1	1	0	0	0	0	0	2	0	0	2	7	2	2	1	2	0	2	1	0	10	17	2
f93abb9ea3484696a729cd696ed4474b	KASKAZINI PEMBA	Kike	Rural	180	180	20.2848		-0.68	0.03		0	0	Normal	0	0	0	1	0	0	2	0	0	1	0	2	0	2	0	0	2	9	2	2	2	0	2	2	2	0	12	21	4
c08aa995694f4a83a3edcdcae2f57e95	KASKAZINI PEMBA	Kiume	Rural	216	216	22.8379		-1.56	0.39		0	0	Normal	0	0	0	1	0	0	2	1	0	0	1	1	0	2	0	0	1	8	2	2	2	0	2	2	2	1	13	21	4
c08aa995694f4a83a3edcdcae2f57e95	KASKAZINI PEMBA	Kike	Rural	156	156	30.6346		0.13	2.68		0	0	Obesity	0	0	1	0	0	0	0	0	0	0	0	0	0	1	0	1	0	2	2	2	2	2	2	2	2	0	14	16	1
0bb9b069af6b451eb73d65a770354969	KASKAZINI PEMBA	Kiume	Rural	204	204	17.7391		-1.64	-1.54		0	0	Normal	0	0	0	1	1	0	1	0	0	0	0	0	0	2	0	0	2	6	2	2	1	1	0	2	2	0	10	16	1
c08aa995694f4a83a3edcdcae2f57e95	KASKAZINI PEMBA	Kiume	Rural	168	168	18.8445		-0.1	-0.07		0	0	Normal	0	0	0	1	0	0	2	0	0	0	0	0	0	0	0	0	0	2	2	2	2	2	2	2	2	1	15	17	2
f93abb9ea3484696a729cd696ed4474b	KASKAZINI PEMBA	Kiume	Rural	180	180	20.7551		-0.98	0.38		0	0	Normal	0	0	0	1	1	0	1	1	0	0	0	0	0	1	0	0	0	4	2	2	2	2	2	2	2	2	16	20	4
c08aa995694f4a83a3edcdcae2f57e95	KASKAZINI PEMBA	Kike	Rural	180	180	19.0841		-0.18	-0.43		0	0	Normal	0	0	0	1	1	0	0	0	1	0	0	0	0	2	0	0	0	4	2	2	1	2	1	2	0	0	10	14	1
f93abb9ea3484696a729cd696ed4474b	KASKAZINI PEMBA	Kiume	Rural	168	168	17.6528		-1.4	-0.64		0	0	Normal	0	0	0	1	0	0	1	0	0	0	0	0	0	2	0	0	1	4	2	2	2	2	2	2	1	1	14	18	2
f93abb9ea3484696a729cd696ed4474b	KASKAZINI PEMBA	Kike	Rural	168	168	24.2079		-0.11	1.37		0	0	Overweight	0	1	0	0	2	0	0	1	0	1	1	0	0	2	0	0	0	7	1	2	1	2	1	2	2	1	12	19	3
c08aa995694f4a83a3edcdcae2f57e95	KASKAZINI PEMBA	Kike	Rural	168	168	18.1343		-0.2	-0.58		0	0	Normal	0	0	0	1	2	0	2	0	0	1	0	0	0	2	0	0	0	7	2	2	2	2	1	2	0	1	12	19	3
0bb9b069af6b451eb73d65a770354969	KASKAZINI PEMBA	Kike	Rural	168	168	17.5837		-1.48	-0.83		0	0	Normal	0	0	0	1	0	0	2	0	0	0	1	0	0	2	0	0	2	7	2	2	2	2	0	2	2	0	12	19	3
f93abb9ea3484696a729cd696ed4474b	KASKAZINI PEMBA	Kiume	Rural	156	156	16.5333		-0.81	-0.9		0	0	Normal	0	0	0	1	1	0	1	0	0	0	0	0	0	2	0	0	0	4	2	2	2	2	2	2	2	1	15	19	3
0bb9b069af6b451eb73d65a770354969	KASKAZINI PEMBA	Kiume	Rural	180	180	17.9244		-1.21	-0.85		0	0	Normal	0	0	0	1	1	0	1	1	0	0	2	1	0	1	1	0	1	9	2	2	1	1	0	0	1	0	7	16	1
f93abb9ea3484696a729cd696ed4474b	KASKAZINI PEMBA	Kike	Rural	180	180	19.3479		-0.53	-0.32		0	0	Normal	0	0	0	1	1	0	1	1	0	0	0	0	0	1	0	0	0	4	2	2	2	2	1	1	2	2	14	18	2
c08aa995694f4a83a3edcdcae2f57e95	KASKAZINI PEMBA	Kiume	Rural	168	168	17.045		-0.52	-0.98		0	0	Normal	0	0	0	1	0	0	0	0	0	0	0	0	0	1	0	1	0	2	2	2	1	2	2	2	2	1	14	16	1
c08aa995694f4a83a3edcdcae2f57e95	KASKAZINI PEMBA	Kike	Rural	156	156	20.5225		0	0.62		0	0	Normal	0	0	0	1	1	0	2	0	0	0	1	0	0	2	0	2	0	8	2	2	1	1	2	1	0	0	9	17	2
0bb9b069af6b451eb73d65a770354969	KASKAZINI PEMBA	Kike	Rural	180	180	16.6059		0.3	-1.58		0	0	Normal	0	0	0	1	2	0	1	0	0	0	1	0	0	1	0	0	2	7	2	2	2	2	0	2	1	1	12	19	3
c08aa995694f4a83a3edcdcae2f57e95	KASKAZINI PEMBA	Kiume	Rural	168	168	19.9185		0.17	0.37		0	0	Normal	0	0	0	1	1	0	0	0	0	0	0	0	0	1	0	0	0	2	2	2	2	2	2	2	2	1	15	17	2
0bb9b069af6b451eb73d65a770354969	KASKAZINI PEMBA	Kiume	Rural	192	192	19.6586		-1.89	-0.34		0	0	Normal	0	0	0	1	0	0	1	0	0	0	0	0	0	1	0	0	1	3	2	2	1	2	0	2	2	1	12	15	1
f93abb9ea3484696a729cd696ed4474b	KASKAZINI PEMBA	Kike	Rural	168	168	18.0802		-0.55	-0.6		0	0	Normal	0	0	0	1	0	0	0	1	0	1	1	0	0	1	0	0	0	4	2	2	2	2	1	2	2	2	15	19	3
f93abb9ea3484696a729cd696ed4474b	KASKAZINI PEMBA	Kike	Rural	168	168	20.1457		-0.69	0.21		0	0	Normal	0	0	0	1	0	0	0	1	0	0	0	0	0	0	0	0	0	1	2	2	2	2	1	2	2	2	15	16	1
c08aa995694f4a83a3edcdcae2f57e95	KASKAZINI PEMBA	Kike	Rural	168	168	17.3632		-0.75	-0.94		0	0	Normal	0	0	0	1	1	2	0	0	0	0	0	0	0	2	0	1	1	7	2	2	0	2	2	2	0	1	11	18	2
0bb9b069af6b451eb73d65a770354969	KASKAZINI PEMBA	Kike	Rural	168	168	20.3964		-1.15	0.3		0	0	Normal	0	0	0	1	1	0	2	1	0	0	0	0	0	2	0	0	2	8	2	2	2	0	0	2	0	0	8	16	1
1a049a8d29774f0590261649a82df186	KASKAZINI PEMBA	Kike	Rural	204	204	20.4742		-0.16	-0.19		0	0	Normal	0	0	0	1	2	0	2	0	0	0	2	0	0	1	0	1	0	8	2	2	2	2	2	2	0	1	13	21	4
86b79173f7db438a88fe5ceeca8cd870	KASKAZINI PEMBA	Kike	Rural	204	204	20.9842		-1.71	-0.02		0	0	Normal	0	0	0	1	1	0	2	0	0	0	0	0	0	1	0	0	1	5	2	2	2	2	0	2	0	0	10	15	1
86b79173f7db438a88fe5ceeca8cd870	KASKAZINI PEMBA	Kiume	Rural	228	228	17.0304		-0.6	-2.29		0	0	Thinness	1	0	0	0	0	0	2	1	0	0	0	0	0	1	0	0	2	6	2	2	1	2	0	2	2	2	13	19	3
1a049a8d29774f0590261649a82df186	KASKAZINI PEMBA	Kike	Rural	192	192	22.3379		0.6	0.52		0	0	Normal	0	0	0	1	0	0	2	0	0	2	0	0	0	2	0	1	0	7	1	2	2	1	2	2	2	0	12	19	3
d45e595d58f8462dbe3834d44bed4546	KASKAZINI PEMBA	Kiume	Rural	192	192	7.02784		11.56	-8.79		1	1	Thinness	1	0	0	0	1	0	2	0	0	0	0	0	0	2	0	0	1	6	2	2	0	0	2	2	1	0	9	15	1
86b79173f7db438a88fe5ceeca8cd870	KASKAZINI PEMBA	Kike	Rural	216	216	20.3029		-0.86	-0.33		0	0	Normal	0	0	0	1	1	0	2	0	1	0	1	0	0	2	0	0	1	8	2	2	1	2	0	2	2	0	11	19	3
1a049a8d29774f0590261649a82df186	KASKAZINI PEMBA	Kike	Rural	228	228	19.3875		-2.15	-0.72		0	0	Normal	0	0	0	1	0	0	2	0	0	2	1	0	0	1	1	1	0	8	2	2	1	2	2	2	0	0	11	19	3
1a049a8d29774f0590261649a82df186	KASKAZINI PEMBA	Kike	Rural	204	204	24.6643		-1.01	1.04		0	0	Overweight	0	1	0	0	2	0	0	0	0	0	0	0	0	1	0	1	0	4	2	2	2	2	2	2	1	2	15	19	3
86b79173f7db438a88fe5ceeca8cd870	KASKAZINI PEMBA	Kike	Rural	228	228	18.4694		-0.45	-1.09		0	0	Normal	0	0	0	1	1	0	0	0	0	0	0	0	0	2	0	0	1	4	2	2	2	2	0	2	2	0	12	16	1
d45e595d58f8462dbe3834d44bed4546	KASKAZINI PEMBA	Kike	Rural	204	204	22.9814		-1.77	0.6		0	0	Normal	0	0	0	1	2	0	0	1	0	2	1	0	0	0	0	0	1	7	2	1	1	2	2	2	2	2	14	21	4
d45e595d58f8462dbe3834d44bed4546	KASKAZINI PEMBA	Kiume	Rural	228	228	18.409		0.13	-1.56		0	0	Normal	0	0	0	1	1	0	1	1	0	1	1	1	1	2	0	0	1	10	0	2	1	2	1	2	1	2	11	21	4
1a049a8d29774f0590261649a82df186	KASKAZINI PEMBA	Kiume	Rural	228	228	19.9626		-0.81	-0.85		0	0	Normal	0	0	0	1	0	0	2	0	0	1	0	0	0	2	0	0	0	5	2	2	1	1	2	2	2	2	14	19	3
d45e595d58f8462dbe3834d44bed4546	KASKAZINI PEMBA	Kiume	Rural	216	216	21.0754		-1.55	-0.23		0	0	Normal	0	0	0	1	0	0	2	2	1	1	1	2	1	2	0	0	1	13	2	2	1	2	1	2	1	2	13	26	5
1a049a8d29774f0590261649a82df186	KASKAZINI PEMBA	Kiume	Rural	228	228	24.3977		-1.7	0.7		0	0	Normal	0	0	0	1	0	0	2	0	0	1	0	0	0	0	0	1	0	4	2	2	1	2	2	2	2	1	14	18	2
1a049a8d29774f0590261649a82df186	KASKAZINI PEMBA	Kike	Rural	192	192	21.474		-1.37	0.26		0	0	Normal	0	0	0	1	0	0	2	0	0	1	0	0	0	0	0	2	0	5	2	2	2	2	2	2	0	1	13	18	2
86b79173f7db438a88fe5ceeca8cd870	KASKAZINI PEMBA	Kike	Rural	216	216	24.6925		-1.76	0.98		0	0	Normal	0	0	0	1	0	0	2	0	0	0	0	0	0	1	0	0	2	5	2	2	1	2	0	2	2	0	11	16	1
86b79173f7db438a88fe5ceeca8cd870	KASKAZINI PEMBA	Kiume	Rural	216	216	19.868		-0.65	-0.72		0	0	Normal	0	0	0	1	0	0	2	1	0	0	0	0	0	2	0	0	2	7	2	2	1	2	1	2	2	2	14	21	4
d45e595d58f8462dbe3834d44bed4546	KASKAZINI PEMBA	Kiume	Rural	216	216	20.0327		-0.22	-0.65		0	0	Normal	0	0	0	1	1	0	1	1	1	1	2	1	0	1	0	0	1	10	2	2	1	2	1	2	1	1	12	22	5
86b79173f7db438a88fe5ceeca8cd870	KASKAZINI PEMBA	Kike	Rural	216	216	21.5818		-0.04	0.1		0	0	Normal	0	0	0	1	1	0	2	1	1	0	1	1	0	2	0	0	2	11	2	2	2	2	0	2	2	1	13	24	5
1a049a8d29774f0590261649a82df186	KASKAZINI PEMBA	Kike	Rural	192	192	25.4185		0.75	1.31		0	0	Overweight	0	1	0	0	2	0	2	1	0	1	1	0	0	2	0	2	1	12	2	2	2	2	2	2	1	0	13	25	5
d45e595d58f8462dbe3834d44bed4546	KASKAZINI PEMBA	Kiume	Rural	192	192	19.483		-0.96	-0.42		0	0	Normal	0	0	0	1	1	0	2	1	0	2	1	1	0	2	0	0	1	11	2	2	1	2	1	2	1	2	13	24	5
86b79173f7db438a88fe5ceeca8cd870	KASKAZINI PEMBA	Kiume	Rural	204	204	18.5719		-1.17	-1.1		0	0	Normal	0	0	0	1	0	0	2	0	0	0	0	0	0	2	0	0	2	6	2	2	1	2	0	2	2	2	13	19	3
d45e595d58f8462dbe3834d44bed4546	KASKAZINI PEMBA	Kike	Rural	204	204	62.2278		-0.32	6.71		0	1	Obesity	0	0	1	0	0	0	2	0	0	1	0	0	0	2	0	0	1	6	2	2	1	0	2	2	2	2	13	19	3
86b79173f7db438a88fe5ceeca8cd870	KASKAZINI PEMBA	Kiume	Rural	204	204	17.8503		-1.8	-1.48		0	0	Normal	0	0	0	1	1	0	2	1	0	0	0	0	0	2	0	0	1	7	2	2	2	2	0	2	1	0	11	18	2
86b79173f7db438a88fe5ceeca8cd870	KASKAZINI PEMBA	Kike	Rural	204	204	16.4324		0.83	-1.96		0	0	Normal	0	0	0	1	0	0	2	0	0	0	1	0	0	2	0	0	2	7	2	2	1	2	0	2	2	2	13	20	4
d45e595d58f8462dbe3834d44bed4546	KASKAZINI PEMBA	Kiume	Rural	216	216	18.0375		-0.92	-1.59		0	0	Normal	0	0	0	1	1	0	0	1	0	0	1	0	0	2	0	0	0	5	2	2	1	2	2	2	1	1	13	18	2
1a049a8d29774f0590261649a82df186	KASKAZINI PEMBA	Kiume	Rural	216	216	21.4658		-0.5	-0.09		0	0	Normal	0	0	0	1	0	0	2	0	0	0	0	0	0	0	0	2	0	4	2	2	2	2	2	2	2	1	15	19	3
13194554b4664c7f99cbd8700b0fa0c4	KASKAZINI PEMBA	Kiume	Urban	144	144	15.0769		-1.94	-1.5		0	0	Normal	0	0	0	1	1	0	1	0	0	0	0	0	0	1	0	0	0	3	2	0	2	2	0	2	0	0	8	11	1
13194554b4664c7f99cbd8700b0fa0c4	KASKAZINI PEMBA	Kike	Urban	132	132	15.1404		-1.17	-1.12		0	0	Normal	0	0	0	1	0	0	2	0	0	1	1	1	0	0	0	0	1	6	2	2	2	2	0	2	0	0	10	16	1
4d71940237f24433ad123263c7b9e479	KASKAZINI PEMBA	Kike	Urban	120	120	13.428	-1.67	-0.6	-2.03	0	0	0	Thinness	1	0	0	0	1	0	1	0	0	0	1	0	0	2	0	1	0	6	2	2	2	2	0	2	2	1	13	19	3
fbd60543185f45b7babc3e1c47c0fb6e	KASKAZINI PEMBA	Kiume	Urban	132	132	16.4881		-0.76	-0.25		0	0	Normal	0	0	0	1	0	0	0	0	0	0	0	0	0	2	0	0	2	4	2	2	1	2	0	1	0	1	9	13	1
4d71940237f24433ad123263c7b9e479	KASKAZINI PEMBA	Kike	Urban	132	132	19.1871		-0.59	0.77		0	0	Normal	0	0	0	1	1	0	1	0	0	0	1	0	1	1	0	0	0	5	2	2	1	0	1	2	2	2	12	17	2
4d71940237f24433ad123263c7b9e479	KASKAZINI PEMBA	Kike	Urban	144	144	15.4556		-0.78	-1.29		0	0	Normal	0	0	0	1	1	0	1	0	0	0	0	0	0	1	0	0	0	3	2	2	1	2	1	2	1	1	12	15	1
fbd60543185f45b7babc3e1c47c0fb6e	KASKAZINI PEMBA	Kiume	Urban	156	156	14.7913		-2.62	-2.12		0	0	Thinness	1	0	0	0	1	0	1	0	0	0	1	0	0	2	0	0	2	7	2	2	1	2	2	1	0	1	11	18	2
fbd60543185f45b7babc3e1c47c0fb6e	KASKAZINI PEMBA	Kiume	Urban	156	156	15.1998		-1.35	-1.8		0	0	Normal	0	0	0	1	0	0	0	1	2	0	0	2	1	1	0	0	1	8	2	2	1	1	0	1	2	1	10	18	2
4d71940237f24433ad123263c7b9e479	KASKAZINI PEMBA	Kiume	Urban	144	144	16.1092		-1.21	-0.79		0	0	Normal	0	0	0	1	1	0	1	0	1	0	1	0	0	2	0	0	0	6	1	2	0	1	0	2	1	0	7	13	1
fbd60543185f45b7babc3e1c47c0fb6e	KASKAZINI PEMBA	Kiume	Urban	132	132	12.7323		-0.61	-3.32		0	0	Thinness	1	0	0	0	1	0	1	1	1	0	0	0	0	2	1	0	2	9	2	2	1	1	1	1	0	1	9	18	2
13194554b4664c7f99cbd8700b0fa0c4	KASKAZINI PEMBA	Kiume	Urban	132	132	12.6766		-0.05	-3.37		0	0	Thinness	1	0	0	0	0	0	2	0	1	2	1	0	0	2	0	0	0	8	2	2	2	1	0	2	0	1	10	18	2
13194554b4664c7f99cbd8700b0fa0c4	KASKAZINI PEMBA	Kike	Urban	144	144	18.0397		-0.33	0.02		0	0	Normal	0	0	0	1	1	0	0	0	0	0	0	0	0	2	0	0	0	3	2	2	2	2	0	2	0	0	10	13	1
fbd60543185f45b7babc3e1c47c0fb6e	KASKAZINI PEMBA	Kiume	Urban	156	156	14.2941		-0.28	-2.54		0	0	Thinness	1	0	0	0	1	0	0	0	0	0	0	0	0	2	0	0	2	5	2	2	1	2	0	1	0	1	9	14	1
13194554b4664c7f99cbd8700b0fa0c4	KASKAZINI PEMBA	Kike	Urban	132	132	14.8406		0.35	-1.32		0	0	Normal	0	0	0	1	2	0	2	0	1	2	1	1	0	2	0	1	0	12	2	2	1	2	0	2	1	1	11	23	5
4d71940237f24433ad123263c7b9e479	KASKAZINI PEMBA	Kike	Urban	132	132	15.741		0.36	-0.77		0	0	Normal	0	0	0	1	1	0	0	0	0	0	0	0	0	1	1	0	0	3	2	2	1	2	2	2	2	0	13	16	1
fbd60543185f45b7babc3e1c47c0fb6e	KASKAZINI PEMBA	Kike	Urban	132	132	21.4579		-0.62	1.47		0	0	Overweight	0	1	0	0	0	0	1	0	0	0	0	0	0	2	0	0	2	5	2	2	2	2	0	2	0	1	11	16	1
fbd60543185f45b7babc3e1c47c0fb6e	KASKAZINI PEMBA	Kiume	Urban	156	156	17.4222		-0.81	-0.4		0	0	Normal	0	0	0	1	1	0	2	1	0	0	0	0	0	2	0	0	2	8	2	2	1	2	2	2	2	0	13	21	4
13194554b4664c7f99cbd8700b0fa0c4	KASKAZINI PEMBA	Kiume	Urban	156	156	17.161		-2.25	-0.54		0	0	Normal	0	0	0	1	1	0	2	0	1	0	0	1	0	1	0	1	0	7	2	2	2	2	0	1	1	0	10	17	2
4d71940237f24433ad123263c7b9e479	KASKAZINI PEMBA	Kiume	Urban	144	144	20.7578		-0.24	1.27		0	0	Overweight	0	1	0	0	0	0	1	1	0	0	0	0	0	2	0	0	0	4	2	2	1	2	2	2	2	0	13	17	2
fbd60543185f45b7babc3e1c47c0fb6e	KASKAZINI PEMBA	Kike	Urban	144	144	15.981		-0.91	-0.98		0	0	Normal	0	0	0	1	0	0	1	0	0	0	0	0	0	0	0	0	2	3	2	2	1	2	1	2	0	1	11	14	1
fbd60543185f45b7babc3e1c47c0fb6e	KASKAZINI PEMBA	Kiume	Urban	144	144	16.3729		-1.62	-0.63		0	0	Normal	0	0	0	1	1	0	2	0	0	0	0	0	0	2	0	0	2	7	2	2	1	2	1	2	0	1	11	18	2
13194554b4664c7f99cbd8700b0fa0c4	KASKAZINI PEMBA	Kike	Urban	144	144	15.7494		-2.74	-1.12		0	0	Normal	0	0	0	1	0	1	2	0	0	2	1	0	0	2	0	1	0	9	2	2	1	2	0	2	0	0	9	18	2
4d71940237f24433ad123263c7b9e479	KASKAZINI PEMBA	Kike	Urban	132	132	13.5295		0.14	-2.28		0	0	Thinness	1	0	0	0	0	0	2	0	0	0	1	0	0	0	0	0	0	3	2	2	1	2	1	2	2	1	13	16	1
4d71940237f24433ad123263c7b9e479	KASKAZINI PEMBA	Kike	Urban	144	144	18.2338		-0.11	0.1		0	0	Normal	0	0	0	1	0	0	1	0	0	0	0	0	0	1	0	0	0	2	2	2	2	1	1	2	2	0	12	14	1
13194554b4664c7f99cbd8700b0fa0c4	KASKAZINI PEMBA	Kiume	Urban	156	156	15.9957		-0.48	-1.23		0	0	Normal	0	0	0	1	1	1	2	0	1	0	0	0	0	1	0	0	1	7	2	2	1	2	0	2	0	2	11	18	2
4d71940237f24433ad123263c7b9e479	KASKAZINI PEMBA	Kiume	Urban	156	156	17.5191		-2.31	-0.35		0	0	Normal	0	0	0	1	0	0	0	0	0	0	1	1	0	2	0	0	0	4	1	2	2	2	1	2	1	0	11	15	1
fbd60543185f45b7babc3e1c47c0fb6e	KASKAZINI PEMBA	Kike	Urban	132	132	15.2086		-0.3	-1.08		0	0	Normal	0	0	0	1	1	0	0	1	0	0	0	1	0	2	0	0	2	7	2	2	2	2	0	0	0	1	9	16	1
4d71940237f24433ad123263c7b9e479	KASKAZINI PEMBA	Kike	Urban	132	132	16.876		-0.21	-0.17		0	0	Normal	0	0	0	1	1	0	1	1	0	0	1	0	0	1	1	0	1	7	2	2	1	2	1	2	2	1	13	20	4
71392fb8f4cf463db890dd462f773c61	KASKAZINI PEMBA	Kike	Urban	204	204	19.8936		-1.71	-0.4		0	0	Normal	0	0	0	1	0	0	0	2	0	0	0	0	0	2	0	0	2	6	2	2	1	2	0	2	0	1	10	16	1
71392fb8f4cf463db890dd462f773c61	KASKAZINI PEMBA	Kiume	Urban	216	216	21.8923		-2.54	0.07		0	0	Normal	0	0	0	1	1	0	0	2	0	0	1	0	0	2	1	0	2	9	2	2	0	2	1	2	0	2	11	20	4
71392fb8f4cf463db890dd462f773c61	KASKAZINI PEMBA	Kike	Urban	192	192	21.2037		-0.92	0.17		0	0	Normal	0	0	0	1	1	0	1	1	0	0	0	0	0	0	0	0	0	3	2	2	1	0	0	2	1	0	8	11	1
8ce53cdd33f34cac9f643b2e9778ba85	KASKAZINI PEMBA	Kiume	Urban	192	192	18.9928		0.22	-0.64		0	0	Normal	0	0	0	1	1	0	1	0	0	2	1	0	0	2	0	0	1	8	2	2	1	2	0	1	1	1	10	18	2
[truncated: 403 more rows]
